# Supplementary material for: The causal relationship between sarcopenic obesity factors and benign prostate hyperplasia
Source: Front Endocrinol (Lausanne). 2023 Nov 8;14:1290639. doi: 10.3389/fendo.2023.1290639 (PMC10663947; doi:10.3389/fendo.2023.1290639)
Supplement: Supplementary file 6 [file DataSheet_7.csv]

Table S1 SNPs of BMR for BPH
SNP	effect_allele.exposure	other_allele.exposure	beta.exposure	eaf.exposure	chr	pos	se.exposure	pval.exposure	R2	F	FMean
rs11642015	T	C	0.0410257	0.40236	16	53802494	0.00164095	7.96E-138	0.000809462	268.3960559	30.67383806
rs6567160	C	T	0.0462524	0.234055	18	57829135	0.00189929	7.11E-131	0.000767033	254.3169382	30.67383806
rs143384	G	A	0.0367698	0.402796	20	34025756	0.00163915	2.31E-111	0.00065046	215.6408133	30.67383806
rs724016	G	A	0.0305718	0.447212	3	141105570	0.00161839	1.51E-79	0.000462109	153.1696776	30.67383806
rs2744965	T	C	0.0418352	0.139326	6	34589632	0.00232209	1.58E-72	0.000419744	139.1216975	30.67383806
rs76895963	G	T	0.104299	0.0192794	12	4384844	0.00624641	1.45E-62	0.000411367	136.3439205	30.67383806
rs1351394	C	T	-0.026793	0.509586	12	66351826	0.00161166	4.91E-62	0.0003588	118.9150642	30.67383806
rs7559547	T	C	0.0349018	0.825919	2	615627	0.00211968	6.86E-61	0.000350279	116.0899483	30.67383806
rs7740107	A	T	-0.0286964	0.735506	6	130374461	0.00182298	8.24E-56	0.000320396	106.1827658	30.67383806
rs62107261	C	T	-0.0590351	0.048289	2	422144	0.00377112	3.24E-55	0.000320335	106.162475	30.67383806
rs42044	G	T	0.028483	0.270004	7	92250140	0.00181449	1.65E-55	0.00031981	105.9885713	30.67383806
rs34517439	A	C	0.038046	0.125765	1	78450517	0.00246915	1.50E-53	0.0003183	105.4878001	30.67383806
rs3118915	T	C	-0.0306027	0.216062	13	51124662	0.00195583	3.65E-55	0.000317256	105.1417953	30.67383806
rs11642430	G	C	0.0248626	0.401982	16	30045789	0.00164066	7.43E-52	0.000297197	98.49201547	30.67383806
rs543874	G	A	0.0292241	0.207808	1	177889480	0.00198255	3.66E-49	0.000281193	93.18695681	30.67383806
rs72656010	C	T	-0.0346225	0.130834	8	57122215	0.00239325	2.03E-47	0.000272628	90.3475956	30.67383806
rs7235010	A	G	0.0271719	0.784089	18	20724810	0.00195368	5.83E-44	0.000249983	82.84126287	30.67383806
rs4240326	G	A	-0.0223827	0.549683	4	145839264	0.0016166	1.39E-43	0.000248019	82.19044058	30.67383806
rs1472852	A	C	-0.0302556	0.15636	4	17910236	0.00221545	1.89E-42	0.000241504	80.03081635	30.67383806
rs62396185	C	G	-0.0249752	0.256464	6	26180634	0.00184648	1.13E-41	0.00023789	78.83293107	30.67383806
rs7977788	A	G	0.0258738	0.224849	12	93982332	0.00192802	4.74E-41	0.000233361	77.33160975	30.67383806
rs2533879	A	G	-0.023244	0.300957	7	2859847	0.00175549	5.22E-40	0.000227332	75.33326662	30.67383806
rs62070645	A	C	-0.0238728	0.268896	17	29180996	0.00181442	1.58E-39	0.000224079	74.25497121	30.67383806
rs10483727	C	T	-0.0216976	0.613019	14	61072875	0.00165395	2.63E-39	0.000223366	74.01878951	30.67383806
rs2005172	C	A	0.0220216	0.642216	17	61996255	0.00169728	1.74E-38	0.000222859	73.8506903	30.67383806
rs1582931	A	G	-0.0206432	0.472057	5	122657199	0.00162562	6.14E-37	0.000212405	70.38591498	30.67383806
rs76798800	T	G	0.0226265	0.266808	1	154994978	0.00182215	2.14E-35	0.0002003	66.3737429	30.67383806
rs2307111	C	T	-0.0202826	0.393183	5	75003678	0.00165021	1.03E-34	0.000196304	65.04935145	30.67383806
rs10236214	T	C	0.0206368	0.641403	7	150668070	0.00168925	2.58E-34	0.000195908	64.91804392	30.67383806
rs41271299	T	C	0.0446053	0.0517069	6	19839415	0.00363803	1.50E-34	0.000195117	64.65569035	30.67383806
rs1260326	C	T	0.0201774	0.607251	2	27730940	0.00164645	1.61E-34	0.000194198	64.3511136	30.67383806
rs78378222	G	T	0.0872712	0.0125742	17	7571752	0.00733411	1.21E-32	0.000189128	62.67103408	30.67383806
rs768023	A	G	0.0200917	0.628564	6	108876002	0.00166559	1.69E-33	0.000188494	62.46068211	30.67383806
rs7033487	C	T	-0.0240074	0.199356	9	119129257	0.00201569	1.06E-32	0.000183988	60.96729403	30.67383806
rs146851424	C	A	0.0648	0.0222599	13	50377910	0.00551408	7.02E-32	0.000182779	60.56671527	30.67383806
rs72885917	C	A	-0.0219644	0.251042	2	172416376	0.00185539	2.52E-32	0.000181415	60.11451105	30.67383806
rs34879158	C	A	-0.0212774	0.262019	20	32300634	0.00183415	4.14E-31	0.000175083	58.01617761	30.67383806
rs7952436	T	C	-0.0335969	0.0832031	11	67024534	0.00291585	1.03E-30	0.000172203	57.06158572	30.67383806
rs2885697	T	G	-0.0194839	0.664376	1	41544279	0.00170504	3.10E-30	0.000169297	56.09837035	30.67383806
rs7132908	A	G	0.0187727	0.38392	12	50263148	0.00165735	9.77E-30	0.00016671	55.24102397	30.67383806
rs10111935	A	G	0.0202187	0.2849	8	78131147	0.0017839	9.02E-30	0.00016657	55.19452703	30.67383806
rs2277138	C	T	-0.0185772	0.395286	8	135622640	0.00164532	1.47E-29	0.000164988	54.67031986	30.67383806
rs11030119	A	G	0.0193826	0.308813	11	27728102	0.00174362	1.06E-28	0.000160378	53.1426057	30.67383806
rs73175572	G	A	0.0281565	0.112113	3	185490184	0.00258175	1.09E-27	0.000157834	52.29950116	30.67383806
rs3798519	C	A	0.023172	0.178251	6	50788778	0.00210698	3.96E-28	0.0001573	52.12241197	30.67383806
rs13333747	C	T	-0.0228722	0.181958	16	2175373	0.00209646	1.04E-27	0.000155737	51.60458185	30.67383806
rs7129320	A	G	-0.0229454	0.168166	11	68388220	0.00215279	1.61E-26	0.000147298	48.8076715	30.67383806
rs55681913	C	T	0.0272973	0.108611	5	42687629	0.00262917	3.01E-25	0.000144281	47.80805983	30.67383806
rs3810291	A	G	0.0181214	0.677478	19	47569003	0.00172149	6.58E-26	0.000143505	47.550857	30.67383806
rs6570509	T	G	-0.0184849	0.284652	6	142716286	0.00178581	4.18E-25	0.000139154	46.1088448	30.67383806
rs3853252	A	G	0.016439	0.455566	6	152170247	0.00162317	4.20E-24	0.000134053	44.41846463	30.67383806
rs62515437	T	G	0.0194863	0.225806	8	57160328	0.00192442	4.28E-24	0.000132762	43.99058073	30.67383806
rs28457693	G	A	0.0262105	0.107159	9	98217348	0.00261267	1.11E-23	0.000131457	43.55805406	30.67383806
rs2647268	G	A	-0.0165961	0.388005	4	106211443	0.0016512	9.17E-24	0.000130806	43.34231259	30.67383806
rs9843653	C	T	0.0160885	0.514555	3	49920571	0.00161143	1.80E-23	0.00012931	42.8466718	30.67383806
rs1573891	C	G	-0.0220354	0.156436	15	99186488	0.00223033	5.13E-23	0.000128152	42.46295979	30.67383806
rs6096886	G	A	-0.0200806	0.190052	20	50951298	0.00205344	1.40E-22	0.00012414	41.13342328	30.67383806
rs1047891	A	C	0.0168946	0.315673	2	211540507	0.00173136	1.72E-22	0.000123318	40.8609525	30.67383806
rs59985551	T	C	-0.0188132	0.224341	2	56106928	0.00192932	1.84E-22	0.000123178	40.81467261	30.67383806
rs25849	G	C	0.0173105	0.287233	16	2265071	0.00178536	3.16E-22	0.000122696	40.6548552	30.67383806
rs6489159	A	G	0.0178159	0.73872	12	123112806	0.00183233	2.42E-22	0.000122527	40.59875907	30.67383806
rs509035	A	G	0.0167778	0.318927	3	172163449	0.00172725	2.66E-22	0.000122288	40.51968643	30.67383806
rs111640872	C	G	0.0164869	0.331076	19	30290357	0.00171526	7.17E-22	0.000120396	39.8926385	30.67383806
rs252758	A	T	-0.0179306	0.245554	5	77379810	0.00186694	7.72E-22	0.000119123	39.4706739	30.67383806
rs7730885	G	A	0.0158643	0.371291	5	139042547	0.00167877	3.41E-21	0.000117499	38.93273787	30.67383806
rs12713004	G	A	0.0171029	0.725816	2	23896049	0.0018053	2.72E-21	0.000116423	38.57595701	30.67383806
rs34776209	T	C	-0.0176599	0.248293	7	23513093	0.00186665	3.08E-21	0.000116418	38.57430401	30.67383806
rs1591806	G	A	0.0151308	0.467304	6	126641185	0.00162781	1.48E-20	0.000113981	37.76680151	30.67383806
rs35626515	A	C	0.0153544	0.407965	16	28649651	0.00163963	7.68E-21	0.000113885	37.73492028	30.67383806
rs12879423	G	A	0.0160482	0.679458	14	25927832	0.00173663	2.46E-20	0.000112184	37.17122933	30.67383806
rs57636386	C	T	-0.0269691	0.0834151	18	58048295	0.00291718	2.37E-20	0.000111219	36.85161887	30.67383806
rs11065979	T	C	-0.014982	0.437485	12	112059557	0.00162671	3.28E-20	0.000110476	36.60520369	30.67383806
rs6235	G	C	0.0167541	0.267691	5	95728898	0.00181767	3.06E-20	0.000110053	36.46499279	30.67383806
rs114056237	A	G	-0.0680047	0.0120137	6	41877671	0.00739479	3.73E-20	0.000109783	36.37568916	30.67383806
rs4073717	T	G	-0.0184739	0.201027	5	170864021	0.00201031	3.97E-20	0.000109631	36.32530525	30.67383806
rs62621197	T	C	-0.0396803	0.035921	19	8670147	0.00445744	5.51E-19	0.000109054	36.13402039	30.67383806
rs4870941	C	G	-0.0172323	0.238653	8	126498828	0.00191173	2.00E-19	0.000107911	35.75533784	30.67383806
rs35506085	A	G	-0.0190475	0.181583	11	2165576	0.00210424	1.41E-19	0.000107834	35.72980232	30.67383806
rs247008	G	A	0.0154853	0.66975	5	131447104	0.0017224	2.47E-19	0.000106078	35.14785717	30.67383806
rs28642975	A	G	0.0145917	0.468818	12	122602305	0.0016128	1.47E-19	0.000106045	35.13690099	30.67383806
rs2897968	A	G	0.0148644	0.605482	12	46763686	0.00165034	2.13E-19	0.000105558	34.97571961	30.67383806
rs6779752	A	G	-0.015137	0.640284	3	85663849	0.00168988	3.34E-19	0.000105546	34.97162825	30.67383806
rs36000545	G	A	-0.0148629	0.392864	17	79093822	0.00166847	5.21E-19	0.000105382	34.9171739	30.67383806
rs41311445	C	A	-0.0245082	0.0968701	22	42070374	0.00272378	2.31E-19	0.000105098	34.82301997	30.67383806
rs757608	G	A	-0.0149521	0.66978	17	59497277	0.00170894	2.16E-18	9.89E-05	32.76731614	30.67383806
rs1476387	T	G	-0.0143017	0.407498	6	109764535	0.0016366	2.37E-18	9.88E-05	32.7258935	30.67383806
rs11880992	A	G	0.0142378	0.407304	19	2176403	0.0016386	3.67E-18	9.79E-05	32.42925275	30.67383806
rs2395792	G	T	-0.0339451	0.955574	6	41852187	0.00400892	2.52E-17	9.78E-05	32.41575924	30.67383806
rs11648796	G	A	0.0165066	0.229508	16	792190	0.00200401	1.78E-16	9.64E-05	31.92868665	30.67383806
rs2721938	T	C	-0.014163	0.600254	8	116635611	0.00164683	8.00E-18	9.63E-05	31.89550585	30.67383806
rs12072845	A	G	-0.0140988	0.393552	1	214630757	0.00165077	1.34E-17	9.49E-05	31.43830962	30.67383806
rs12041740	A	G	-0.0157298	0.74275	1	11236524	0.00184127	1.31E-17	9.46E-05	31.32878101	30.67383806
rs6762578	A	G	0.0165183	0.778186	3	128992047	0.00194605	2.11E-17	9.42E-05	31.21058883	30.67383806
rs951366	C	T	0.0139859	0.395725	1	205685352	0.00164531	1.90E-17	9.35E-05	30.99613671	30.67383806
rs62621812	A	G	0.0474044	0.0211196	7	127015083	0.00583224	4.38E-16	9.29E-05	30.78583726	30.67383806
rs7141420	T	C	0.013615	0.514078	14	79899454	0.00162161	4.64E-17	9.26E-05	30.68520861	30.67383806
rs10938398	A	G	0.0136698	0.433341	4	45186139	0.0016298	4.99E-17	9.18E-05	30.40701137	30.67383806
rs2678204	G	T	0.0142763	0.341813	1	201800511	0.00169953	4.48E-17	9.17E-05	30.38554446	30.67383806
rs7815955	T	A	-0.0168187	0.202469	8	130719567	0.00200343	4.68E-17	9.14E-05	30.26834118	30.67383806
rs12657771	A	G	-0.0136278	0.43579	5	36787962	0.00163085	6.50E-17	9.13E-05	30.25987939	30.67383806
rs4282339	A	G	-0.0166197	0.206513	5	168256240	0.00198518	5.69E-17	9.05E-05	29.99375735	30.67383806
rs111901479	A	G	0.0237055	0.0881408	1	51072387	0.00283776	6.65E-17	9.03E-05	29.92955293	30.67383806
rs60077625	A	G	0.0144023	0.316017	1	172098794	0.00173217	9.24E-17	8.97E-05	29.71093989	30.67383806
rs73052033	C	T	-0.017241	0.184222	3	185828465	0.002083	1.27E-16	8.93E-05	29.60296251	30.67383806
rs2270894	G	C	-0.0163819	0.205074	3	9975386	0.00207068	2.55E-15	8.75E-05	28.990909	30.67383806
rs13430869	T	G	0.0152215	0.747688	2	218146818	0.00185713	2.49E-16	8.74E-05	28.96470926	30.67383806
rs116072427	C	G	-0.0256754	0.0711598	2	33357096	0.00314405	3.19E-16	8.71E-05	28.8739362	30.67383806
rs11657325	A	G	-0.0151578	0.254199	17	43242694	0.00185495	3.06E-16	8.71E-05	28.86456159	30.67383806
rs112069922	T	C	-0.0304517	0.0491994	4	1034997	0.00376257	5.82E-16	8.68E-05	28.74537669	30.67383806
rs55831773	T	C	-0.0164841	0.197723	17	7559037	0.00205927	1.20E-15	8.62E-05	28.56323814	30.67383806
rs2282231	T	C	0.0160038	0.2126	1	39569571	0.00197513	5.40E-16	8.58E-05	28.41189033	30.67383806
rs57635800	A	G	0.0144218	0.290355	11	43878485	0.00178447	6.40E-16	8.57E-05	28.39910182	30.67383806
rs3818416	C	A	0.0154169	0.766073	13	78474468	0.00190836	6.57E-16	8.52E-05	28.22536729	30.67383806
rs55726687	A	G	0.0159783	0.211138	12	991306	0.00197216	5.43E-16	8.50E-05	28.17886553	30.67383806
rs946197	C	G	0.0155155	0.228629	1	56602308	0.00191976	6.39E-16	8.49E-05	28.1333234	30.67383806
rs599004	T	C	-0.0145264	0.278941	6	140439740	0.00179287	5.41E-16	8.49E-05	28.12509547	30.67383806
rs2230033	A	G	-0.0130832	0.565337	21	39671476	0.00162323	7.66E-16	8.41E-05	27.87292626	30.67383806
rs3843751	T	C	-0.0136868	0.664787	19	10748121	0.00170671	1.07E-15	8.35E-05	27.66313907	30.67383806
rs12638455	A	C	0.0130715	0.579466	3	25122201	0.00163674	1.39E-15	8.33E-05	27.59142179	30.67383806
rs11014285	A	G	0.017345	0.165536	10	25178864	0.00219442	2.71E-15	8.31E-05	27.53865683	30.67383806
rs1542224	C	T	0.0143776	0.721392	2	223963874	0.00180139	1.45E-15	8.31E-05	27.53162039	30.67383806
rs6762851	C	T	-0.0134508	0.35575	3	56686329	0.00168238	1.30E-15	8.29E-05	27.47828167	30.67383806
rs6951489	G	A	-0.017027	0.827445	7	76639839	0.00214409	2.01E-15	8.28E-05	27.4307005	30.67383806
rs6874142	G	T	0.0203631	0.111485	5	172753555	0.00267173	2.51E-14	8.21E-05	27.21840389	30.67383806
rs3759094	T	C	-0.0133495	0.338174	12	56497903	0.00170497	4.90E-15	7.98E-05	26.43057855	30.67383806
rs16942324	A	C	-0.039392	0.0262308	15	89383854	0.00503419	5.10E-15	7.93E-05	26.26491784	30.67383806
rs6873192	G	A	-0.0125741	0.517377	5	67598184	0.0016137	6.61E-15	7.90E-05	26.16141508	30.67383806
rs7080472	T	G	0.0127136	0.421914	10	96012950	0.00163399	7.23E-15	7.88E-05	26.12436271	30.67383806
rs2252720	T	C	-0.0133913	0.674133	20	21223663	0.00173016	9.97E-15	7.88E-05	26.10499733	30.67383806
rs2900208	A	C	0.0131071	0.355387	12	11878464	0.00168515	7.39E-15	7.87E-05	26.07990436	30.67383806
rs33967909	A	G	0.0152722	0.214373	5	137603293	0.0019636	7.41E-15	7.86E-05	26.03045736	30.67383806
rs9341808	A	C	-0.0124618	0.480173	6	80953257	0.00161643	1.27E-14	7.75E-05	25.68678671	30.67383806
rs8082345	A	C	-0.0165299	0.829019	17	47027118	0.00213664	1.03E-14	7.75E-05	25.66518608	30.67383806
rs723149	G	A	-0.012542	0.563721	7	46577056	0.00162367	1.13E-14	7.74E-05	25.63620322	30.67383806
rs508347	C	T	-0.0135161	0.700757	7	28212824	0.00175848	1.52E-14	7.66E-05	25.38548696	30.67383806
rs111821073	T	C	0.0169583	0.157192	9	99084793	0.00223159	2.99E-14	7.62E-05	25.24729165	30.67383806
rs1878528	G	A	0.0133052	0.312281	4	82184234	0.0017409	2.13E-14	7.60E-05	25.19361038	30.67383806
rs10775348	G	A	0.0134597	0.701913	16	88806348	0.00176482	2.41E-14	7.58E-05	25.11816989	30.67383806
rs7546249	A	T	0.0137636	0.725426	1	176792690	0.00180523	2.46E-14	7.55E-05	25.00387817	30.67383806
rs183041	A	G	0.0137433	0.725994	5	176526270	0.00180798	2.94E-14	7.51E-05	24.89807554	30.67383806
rs4776970	T	A	-0.0127704	0.35707	15	68080886	0.00167993	2.93E-14	7.49E-05	24.80941719	30.67383806
rs2140046	C	T	-0.0126923	0.363523	2	169706079	0.00167366	3.37E-14	7.45E-05	24.69935588	30.67383806
rs11098675	G	A	-0.015522	0.808881	4	123832776	0.00204727	3.42E-14	7.45E-05	24.68165036	30.67383806
rs10843139	G	T	-0.0133245	0.294675	12	28380093	0.0017673	4.73E-14	7.38E-05	24.45256661	30.67383806
rs4290163	T	G	0.0124201	0.390326	10	104610926	0.00165177	5.52E-14	7.34E-05	24.32569253	30.67383806
rs3740591	T	C	0.0121888	0.444995	10	70287303	0.00163579	9.26E-14	7.34E-05	24.31441284	30.67383806
rs12367471	C	A	-0.0441493	0.0190437	12	120970369	0.00604468	2.80E-13	7.28E-05	24.1289404	30.67383806
rs76513770	C	T	-0.0179815	0.12908	16	72505534	0.00240287	7.26E-14	7.27E-05	24.08677271	30.67383806
rs10237306	T	G	0.0123239	0.380218	7	121955981	0.00165833	1.08E-13	7.16E-05	23.71685169	30.67383806
rs16868443	C	G	0.0124535	0.361039	7	93206264	0.00167562	1.07E-13	7.16E-05	23.70829825	30.67383806
rs7216472	G	A	-0.0122513	0.386117	17	71123063	0.00166812	2.07E-13	7.12E-05	23.57532932	30.67383806
rs6142059	C	T	0.0119236	0.493529	20	32544327	0.00161248	1.42E-13	7.11E-05	23.54891549	30.67383806
rs11784242	G	A	-0.0137564	0.249138	8	120449997	0.00186828	1.80E-13	7.08E-05	23.45840209	30.67383806
rs10931008	C	T	-0.0124957	0.344632	2	183238919	0.00169707	1.80E-13	7.05E-05	23.36956516	30.67383806
rs3212260	T	A	0.0135133	0.259366	14	24804088	0.00183899	2.01E-13	7.02E-05	23.24491604	30.67383806
rs7134283	A	G	-0.0131334	0.283838	12	24071748	0.00179133	2.28E-13	7.01E-05	23.23403269	30.67383806
rs35710322	C	T	0.0119275	0.439306	18	46933945	0.00162201	1.94E-13	7.01E-05	23.22096791	30.67383806
rs74494415	T	C	-0.0301223	0.0401781	18	74972138	0.00413266	3.13E-13	7.00E-05	23.18700678	30.67383806
rs9274514	A	G	0.0135497	0.254799	6	32634243	0.00184877	2.32E-13	6.97E-05	23.10036137	30.67383806
rs1910252	T	C	0.0158548	0.164083	8	49407362	0.00217566	3.17E-13	6.90E-05	22.84737005	30.67383806
rs17770336	T	C	0.0125185	0.323821	9	28414625	0.00171793	3.18E-13	6.86E-05	22.7383563	30.67383806
rs11578046	A	G	-0.0124869	0.324547	1	23425139	0.00171946	3.82E-13	6.84E-05	22.65007672	30.67383806
rs9861443	C	A	0.0129201	0.713659	3	88196211	0.00179241	5.68E-13	6.82E-05	22.60443471	30.67383806
rs75868970	C	T	-0.0237523	0.0642618	1	33720846	0.00327678	4.22E-13	6.78E-05	22.48050375	30.67383806
rs11205617	A	G	0.0124815	0.31713	1	49732337	0.00172603	4.79E-13	6.75E-05	22.35610877	30.67383806
rs2876826	G	A	0.0139006	0.224215	7	50581972	0.00193092	6.08E-13	6.72E-05	22.27205626	30.67383806
rs73619441	G	T	-0.0165967	0.140739	20	61564901	0.00232012	8.48E-13	6.66E-05	22.0734374	30.67383806
rs1064213	A	G	0.0115345	0.476968	2	198950240	0.00161234	8.45E-13	6.64E-05	21.99388076	30.67383806
rs7910087	C	T	-0.0115858	0.552361	10	77209145	0.00162903	1.15E-12	6.64E-05	21.99326938	30.67383806
rs11689727	A	C	-0.012213	0.33211	2	25458100	0.001712	9.79E-13	6.62E-05	21.92392623	30.67383806
rs4980067	A	C	-0.0114886	0.50449	10	81136129	0.00161136	1.01E-12	6.60E-05	21.8638102	30.67383806
rs10203320	C	T	0.0122104	0.328778	2	9771620	0.00172749	1.57E-12	6.58E-05	21.80295105	30.67383806
rs10053933	C	G	-0.0133267	0.24529	5	87441181	0.00187802	1.29E-12	6.58E-05	21.78671412	30.67383806
rs13244614	A	C	0.0126836	0.284836	7	72973854	0.00178286	1.13E-12	6.55E-05	21.71561077	30.67383806
rs1286138	G	T	0.0121949	0.673439	14	91485445	0.00171865	1.29E-12	6.54E-05	21.67232286	30.67383806
rs3738449	A	G	-0.0121452	0.331325	1	212240063	0.00170915	1.20E-12	6.54E-05	21.65534001	30.67383806
rs4751889	C	T	-0.0115706	0.413493	10	124132188	0.00163487	1.47E-12	6.49E-05	21.51489891	30.67383806
rs2280940	T	C	0.0123091	0.690529	8	23159320	0.00176173	2.81E-12	6.48E-05	21.45559638	30.67383806
rs2455561	G	T	-0.0113974	0.530301	15	86326348	0.00161336	1.62E-12	6.47E-05	21.44073915	30.67383806
rs55758152	A	G	0.0120893	0.329057	5	171317318	0.00173622	3.34E-12	6.45E-05	21.3818404	30.67383806
rs10283100	G	A	0.0246854	0.944233	8	120596023	0.0035161	2.21E-12	6.42E-05	21.26290761	30.67383806
rs9951619	G	T	0.0134075	0.769425	18	56882326	0.00192366	3.18E-12	6.38E-05	21.1329346	30.67383806
rs2306527	T	C	-0.0112304	0.524551	17	76798155	0.00161181	3.23E-12	6.29E-05	20.84334492	30.67383806
rs2102278	G	A	0.0120022	0.322075	4	52818664	0.00172685	3.65E-12	6.29E-05	20.84230229	30.67383806
rs153560	A	G	0.011457	0.605622	5	112254377	0.00166034	5.20E-12	6.27E-05	20.77501604	30.67383806
rs357501	A	G	0.0115483	0.377514	3	153953440	0.00166967	4.64E-12	6.27E-05	20.76748825	30.67383806
rs2281175	C	T	0.011357	0.405655	1	1665702	0.00172572	4.68E-11	6.22E-05	20.60666429	30.67383806
rs6711568	G	T	-0.0121778	0.702004	2	59291172	0.00176708	5.53E-12	6.20E-05	20.55761029	30.67383806
rs2815753	A	G	0.0113606	0.598921	1	72812324	0.00164213	4.58E-12	6.20E-05	20.54409041	30.67383806
rs12209223	A	C	0.0183319	0.102158	6	76164589	0.00266944	6.55E-12	6.16E-05	20.4254681	30.67383806
rs112957890	G	A	0.0125627	0.265827	14	36220876	0.00183861	8.35E-12	6.16E-05	20.41024494	30.67383806
rs72771080	T	C	0.0135484	0.212684	16	20021383	0.00196908	5.97E-12	6.15E-05	20.36782251	30.67383806
rs67551338	T	C	0.0230192	0.0615245	12	3393100	0.00338638	1.07E-11	6.12E-05	20.27384146	30.67383806
rs937482	G	A	-0.0110409	0.468192	9	128116817	0.00161133	7.29E-12	6.07E-05	20.11278252	30.67383806
rs61729527	T	C	-0.0249414	0.0511612	8	77761919	0.00365932	9.39E-12	6.04E-05	20.01055016	30.67383806
rs35874463	G	A	0.02356	0.057733	15	67457698	0.00344571	8.07E-12	6.04E-05	20.00934599	30.67383806
rs1881975	G	A	-0.012779	0.244743	3	184046042	0.00188341	1.16E-11	6.04E-05	20.00244036	30.67383806
rs3765351	T	C	-0.0110224	0.541088	1	22445991	0.00161495	8.79E-12	6.03E-05	19.99096882	30.67383806
rs7665127	T	C	0.0114542	0.353881	4	1750155	0.00171413	2.36E-11	6.00E-05	19.87848695	30.67383806
rs11023996	G	A	0.0154896	0.145992	11	2776448	0.00228156	1.13E-11	5.98E-05	19.82236059	30.67383806
rs9295	A	G	0.0119713	0.295033	2	36777825	0.001771	1.39E-11	5.96E-05	19.75176404	30.67383806
rs12140153	T	G	-0.0183888	0.0967607	1	62579891	0.00279315	4.60E-11	5.91E-05	19.58358793	30.67383806
rs77336558	T	C	-0.0173106	0.110794	2	233168540	0.00257507	1.79E-11	5.90E-05	19.56259652	30.67383806
rs10748128	T	G	0.0114244	0.344848	12	69827658	0.0016941	1.55E-11	5.90E-05	19.53980309	30.67383806
rs2289976	A	G	0.011763	0.307531	2	85818797	0.0017461	1.62E-11	5.89E-05	19.52580785	30.67383806
rs12682601	A	C	-0.011624	0.31758	8	95594720	0.00173163	1.91E-11	5.86E-05	19.40436856	30.67383806
rs117543413	T	C	-0.0408262	0.0178841	10	79543740	0.00615648	3.33E-11	5.86E-05	19.39952804	30.67383806
rs71393968	A	G	0.025954	0.0455058	16	67847341	0.00386461	1.87E-11	5.85E-05	19.38795701	30.67383806
rs7305516	G	A	-0.0108172	0.495664	12	102382052	0.00162102	2.51E-11	5.85E-05	19.38297606	30.67383806
rs11594322	C	A	-0.0158823	0.13386	10	4956083	0.00237376	2.22E-11	5.85E-05	19.3797913	30.67383806
rs4819021	C	T	-0.0107503	0.474798	21	46466927	0.00162643	3.85E-11	5.76E-05	19.09674893	30.67383806
rs7077783	T	C	-0.0152423	0.143869	10	34636820	0.00229836	3.32E-11	5.72E-05	18.96231254	30.67383806
rs11709402	G	A	0.0119207	0.278918	3	131551027	0.00180148	3.67E-11	5.72E-05	18.9385849	30.67383806
rs111369636	A	G	0.0123358	0.248831	15	67005714	0.00187225	4.44E-11	5.69E-05	18.84774827	30.67383806
rs3803286	G	A	-0.0112868	0.666379	14	103246470	0.001706	3.70E-11	5.66E-05	18.76717603	30.67383806
rs2148564	G	A	0.0118538	0.722541	14	94073093	0.00180238	4.82E-11	5.63E-05	18.66633078	30.67383806
rs3814424	T	C	0.0145598	0.156412	5	87968953	0.00221934	5.37E-11	5.59E-05	18.53504152	30.67383806
rs11245450	A	G	-0.0106698	0.42274	10	126658075	0.0016448	8.77E-11	5.56E-05	18.4093936	30.67383806
rs5752989	A	G	-0.0106455	0.573061	22	30365780	0.00162681	6.01E-11	5.55E-05	18.37303406	30.67383806
rs4627713	C	T	0.0319671	0.0278767	3	33611581	0.00490337	7.07E-11	5.54E-05	18.35064076	30.67383806
rs11789196	T	C	0.011607	0.289089	9	103062376	0.00177937	6.90E-11	5.54E-05	18.3471582	30.67383806
rs11042321	A	G	0.0107064	0.406442	11	9399731	0.00164538	7.68E-11	5.53E-05	18.32443861	30.67383806
rs17363646	G	A	0.0153834	0.134615	1	86823503	0.00235807	6.87E-11	5.51E-05	18.26793325	30.67383806
rs1765133	T	C	-0.012504	0.227318	11	30339400	0.00191914	7.26E-11	5.49E-05	18.1976116	30.67383806
rs2296316	C	T	-0.0104816	0.464337	14	65520246	0.00162688	1.17E-10	5.47E-05	18.10763895	30.67383806
rs667515	C	G	-0.0107148	0.386122	11	69449076	0.0016583	1.04E-10	5.44E-05	18.03251815	30.67383806
rs61947194	A	G	0.0123187	0.233456	13	30258155	0.00190136	9.25E-11	5.43E-05	17.9950667	30.67383806
rs16966952	A	G	-0.0114197	0.295108	16	15135943	0.00176377	9.52E-11	5.43E-05	17.97605979	30.67383806
rs284315	G	A	-0.0104043	0.496726	1	10734800	0.00160997	1.03E-10	5.41E-05	17.9319951	30.67383806
rs12073468	T	C	0.012364	0.229445	1	225566546	0.00191498	1.07E-10	5.41E-05	17.90942719	30.67383806
rs11678716	C	G	-0.0205798	0.0683128	2	33487251	0.00319175	1.14E-10	5.39E-05	17.8622398	30.67383806
rs6680302	A	G	0.0104801	0.570957	1	36653540	0.0016253	1.13E-10	5.38E-05	17.82856677	30.67383806
rs11217863	A	G	-0.0162058	0.115857	11	120293138	0.00251562	1.18E-10	5.38E-05	17.8265415	30.67383806
rs11855017	A	C	0.0133958	0.183153	15	42096146	0.00208266	1.26E-10	5.37E-05	17.7898944	30.67383806
rs836519	T	C	0.0130309	0.195993	7	6463038	0.00202859	1.33E-10	5.35E-05	17.7308862	30.67383806
rs1431663	C	A	-0.0104565	0.574114	8	73460688	0.00163495	1.60E-10	5.35E-05	17.71517277	30.67383806
rs71656155	C	T	0.0111756	0.309566	1	97081614	0.0017407	1.36E-10	5.34E-05	17.68879693	30.67383806
rs390192	G	A	-0.0103286	0.522445	6	83359135	0.0016225	1.94E-10	5.32E-05	17.63713325	30.67383806
rs12216497	T	C	-0.0103903	0.562131	6	19028623	0.00162678	1.69E-10	5.31E-05	17.60836278	30.67383806
rs17197114	C	T	0.0134483	0.177444	14	21894526	0.00212498	2.48E-10	5.28E-05	17.49212152	30.67383806
rs10746837	A	G	-0.0103948	0.581348	9	90873653	0.00164081	2.37E-10	5.26E-05	17.42619049	30.67383806
rs12919314	A	G	0.0128028	0.200706	16	89586488	0.00201047	1.92E-10	5.26E-05	17.42439297	30.67383806
rs2733287	C	A	0.0102359	0.488517	12	41880909	0.00161232	2.18E-10	5.24E-05	17.34777097	30.67383806
rs4807473	G	A	-0.0106582	0.642796	19	3448869	0.00168133	2.31E-10	5.22E-05	17.28374507	30.67383806
rs7573208	A	C	0.0103916	0.595552	2	233696701	0.00164402	2.61E-10	5.20E-05	17.23565534	30.67383806
rs9688977	C	T	0.0143905	0.146486	6	154336892	0.00228372	2.95E-10	5.18E-05	17.15690761	30.67383806
rs815335	T	C	0.0105289	0.370612	1	190128081	0.0016751	3.27E-10	5.17E-05	17.13501087	30.67383806
rs17024393	C	T	0.0320717	0.0257993	1	110154688	0.00509585	3.10E-10	5.17E-05	17.13092301	30.67383806
rs6032233	C	T	0.0128801	0.808265	20	35864214	0.00204748	3.16E-10	5.14E-05	17.03624818	30.67383806
rs748457	A	G	0.0102986	0.410987	13	96922449	0.00163725	3.17E-10	5.13E-05	17.01334204	30.67383806
rs2797084	C	T	0.0145566	0.13999	13	54071824	0.00232176	3.62E-10	5.10E-05	16.90443095	30.67383806
rs1927635	C	T	0.0105555	0.354449	9	16461905	0.00170183	5.57E-10	5.10E-05	16.89359445	30.67383806
rs35756741	T	C	-0.0174479	0.0920658	12	12868701	0.00279808	4.50E-10	5.09E-05	16.86238975	30.67383806
rs12448561	C	G	0.0102171	0.418662	16	81644677	0.00163641	4.28E-10	5.08E-05	16.83556123	30.67383806
rs16869017	T	C	0.0180055	0.0856067	5	39519303	0.00290687	5.87E-10	5.08E-05	16.81632888	30.67383806
rs197372	C	T	0.0108692	0.310121	1	112289118	0.00174093	4.29E-10	5.06E-05	16.74862665	30.67383806
rs72755233	A	G	-0.0158719	0.112887	15	100692953	0.00254131	4.23E-10	5.05E-05	16.71708734	30.67383806
rs9327336	C	T	0.0105645	0.345145	5	123990270	0.0016937	4.45E-10	5.05E-05	16.71569839	30.67383806
rs17551974	A	C	-0.0129106	0.185487	2	142293146	0.00207001	4.47E-10	5.04E-05	16.68722836	30.67383806
rs6902789	A	G	0.0103965	0.369522	6	105358192	0.00167564	5.49E-10	5.04E-05	16.68646767	30.67383806
rs1228024	A	C	-0.0105829	0.661139	11	47951353	0.00170121	4.95E-10	5.02E-05	16.62660311	30.67383806
rs7229351	A	G	-0.0103298	0.36907	18	46516374	0.00166715	5.80E-10	4.97E-05	16.46468087	30.67383806
rs1521624	A	C	-0.0099813	0.471928	15	79412399	0.00162042	7.30E-10	4.97E-05	16.45214982	30.67383806
rs62405860	C	T	0.0115821	0.244316	6	33459829	0.00187546	6.60E-10	4.95E-05	16.41142361	30.67383806
rs77927866	A	G	0.0107232	0.313613	12	133487774	0.00174445	7.90E-10	4.95E-05	16.40179595	30.67383806
rs2503756	T	C	0.0101699	0.605146	6	81360693	0.0016483	6.84E-10	4.94E-05	16.37606397	30.67383806
rs11545482	T	C	-0.0347184	0.0208438	2	70315987	0.00562631	6.81E-10	4.92E-05	16.3015025	30.67383806
rs35804313	T	C	-0.0120471	0.215348	1	224667102	0.00197271	1.02E-09	4.90E-05	16.25033232	30.67383806
rs17741497	A	G	-0.0104389	0.341351	2	145336371	0.00172125	1.32E-09	4.90E-05	16.2346884	30.67383806
rs61941043	T	A	0.0498742	0.00994517	12	102994078	0.0083301	2.14E-09	4.90E-05	16.22940518	30.67383806
rs1528450	C	T	0.0100794	0.597478	2	181517642	0.00166496	1.42E-09	4.89E-05	16.19049438	30.67383806
rs9362662	G	A	-0.00989694	0.52442	6	90296588	0.00161826	9.62E-10	4.89E-05	16.18765383	30.67383806
rs9512696	G	A	0.0104493	0.662081	13	28012527	0.00170333	8.54E-10	4.89E-05	16.18740889	30.67383806
rs186281175	C	T	0.0271358	0.0343239	4	87598333	0.00443381	9.36E-10	4.88E-05	16.17307336	30.67383806
rs7460093	A	G	0.0099039	0.535506	8	144876159	0.0016285	1.19E-09	4.88E-05	16.16724878	30.67383806
rs10861678	A	G	-0.011177	0.264925	12	107319661	0.00182588	9.28E-10	4.87E-05	16.12071183	30.67383806
rs1061657	C	T	0.0112552	0.257622	12	115108136	0.00183917	9.39E-10	4.85E-05	16.05437875	30.67383806
rs2979655	G	T	0.0134344	0.158642	8	6329470	0.00220577	1.13E-09	4.82E-05	15.96299823	30.67383806
rs116165844	T	G	-0.014245	0.137524	20	62610556	0.00233779	1.11E-09	4.81E-05	15.94884781	30.67383806
rs12813149	A	G	-0.011407	0.244239	12	90142637	0.00187739	1.23E-09	4.80E-05	15.91553425	30.67383806
rs1477890	G	A	0.00975792	0.493161	4	18511738	0.00161491	1.52E-09	4.76E-05	15.7707343	30.67383806
rs1552234	A	G	0.00977972	0.463155	18	31216079	0.00161652	1.45E-09	4.76E-05	15.75820527	30.67383806
rs11060406	T	C	-0.0254983	0.0376321	12	123339117	0.00433336	4.00E-09	4.71E-05	15.60272572	30.67383806
rs10995366	A	G	-0.011182	0.251454	10	52772113	0.00186547	2.05E-09	4.71E-05	15.59532562	30.67383806
rs9926458	A	G	0.00999273	0.377704	16	4872628	0.00166302	1.87E-09	4.69E-05	15.55232317	30.67383806
rs577282	G	A	0.0147299	0.123237	2	44899930	0.00245683	2.03E-09	4.69E-05	15.53464302	30.67383806
rs66960328	G	T	-0.013075	0.163884	3	61143759	0.00218647	2.23E-09	4.69E-05	15.52261257	30.67383806
rs7377083	A	C	0.0097677	0.431316	4	102708997	0.00163692	2.42E-09	4.68E-05	15.50706175	30.67383806
rs7781964	A	G	0.0124761	0.18432	7	139749346	0.00207985	1.99E-09	4.68E-05	15.5070177	30.67383806
rs62246314	A	G	0.0160173	0.101276	3	9504099	0.00266903	1.96E-09	4.67E-05	15.47354308	30.67383806
rs1837367	A	G	0.00966772	0.485953	2	111874551	0.0016195	2.38E-09	4.67E-05	15.47118181	30.67383806
rs2650965	G	A	-0.0102662	0.328146	20	6709838	0.00171947	2.37E-09	4.65E-05	15.39712488	30.67383806
rs13130148	T	C	-0.0138328	0.140924	4	3473298	0.0023133	2.24E-09	4.63E-05	15.35022873	30.67383806
rs10965694	C	G	-0.00998427	0.362264	9	23195430	0.00167756	2.66E-09	4.61E-05	15.26078014	30.67383806
rs55962229	A	G	-0.0111171	0.756304	14	101139647	0.00187662	3.14E-09	4.56E-05	15.09404339	30.67383806
rs9985795	C	T	-0.00953061	0.481076	4	135213286	0.00161602	3.69E-09	4.54E-05	15.02576274	30.67383806
rs2118663	C	T	-0.0120679	0.191887	5	153340145	0.00204741	3.77E-09	4.52E-05	14.96437743	30.67383806
rs4235012	C	T	0.00958365	0.567809	4	30854560	0.00162737	3.89E-09	4.51E-05	14.93542013	30.67383806
rs12947658	G	A	-0.0103593	0.700569	17	65903006	0.00175908	3.89E-09	4.50E-05	14.91715618	30.67383806
rs1043413	G	C	0.00970603	0.388111	19	41939297	0.00164971	4.02E-09	4.47E-05	14.82481475	30.67383806
rs1544459	C	T	0.00949451	0.454484	7	77417584	0.0016159	4.22E-09	4.47E-05	14.80977986	30.67383806
rs12889702	C	A	0.0102132	0.31051	14	42894143	0.0017438	4.72E-09	4.47E-05	14.79805441	30.67383806
rs57126421	G	A	-0.011117	0.235526	18	2656989	0.00190826	5.69E-09	4.45E-05	14.7453166	30.67383806
rs2230793	G	T	0.0120286	0.189829	9	111659483	0.00205098	4.50E-09	4.45E-05	14.74506644	30.67383806
rs8007644	A	G	0.00964999	0.390596	14	35218831	0.00166427	6.70E-09	4.43E-05	14.68804715	30.67383806
rs147110934	T	G	-0.0306764	0.024103	19	55993436	0.00524849	5.08E-09	4.43E-05	14.66766831	30.67383806
rs4865956	A	T	-0.0102352	0.696758	5	54882505	0.00175677	5.68E-09	4.43E-05	14.66699672	30.67383806
rs6563808	C	T	-0.0106668	0.735698	13	40766662	0.0018305	5.64E-09	4.42E-05	14.6603903	30.67383806
rs11071182	G	A	0.0140213	0.871141	15	55644676	0.00241275	6.20E-09	4.41E-05	14.62368855	30.67383806
rs254963	G	A	-0.00944536	0.446248	5	171224403	0.00163158	7.08E-09	4.41E-05	14.60850442	30.67383806
rs6081869	G	T	-0.00963292	0.386833	20	20060745	0.00167459	8.81E-09	4.40E-05	14.58462612	30.67383806
rs3845344	T	C	0.00960607	0.392388	1	75001480	0.00164864	5.66E-09	4.40E-05	14.57842643	30.67383806
rs17157112	G	T	-0.00938867	0.470735	7	28779946	0.00162058	6.90E-09	4.39E-05	14.55240845	30.67383806
rs161799	G	A	-0.00986915	0.342409	1	8015560	0.001709	7.71E-09	4.39E-05	14.53240749	30.67383806
rs1524445	T	C	-0.00947914	0.420405	7	113035833	0.00164378	8.09E-09	4.38E-05	14.50799447	30.67383806
rs9379084	A	G	-0.0145406	0.117158	6	7231843	0.0026001	2.24E-08	4.37E-05	14.49094044	30.67383806
rs11667280	G	C	-0.0115589	0.20456	19	30705747	0.00200232	7.81E-09	4.35E-05	14.40582133	30.67383806
rs149229890	T	G	0.0442985	0.0112011	1	2253864	0.00793726	2.39E-08	4.35E-05	14.40202482	30.67383806
rs143986132	G	A	-0.0339321	0.0192216	7	91291311	0.0061926	4.27E-08	4.34E-05	14.38330681	30.67383806
rs6026578	G	C	-0.00961027	0.624947	20	57463472	0.00167091	8.85E-09	4.33E-05	14.34444663	30.67383806
rs2134963	A	C	-0.0100668	0.305401	8	89407821	0.00174855	8.56E-09	4.30E-05	14.24505558	30.67383806
rs1724557	A	C	-0.00941199	0.58831	4	137094048	0.00164371	1.03E-08	4.29E-05	14.21726587	30.67383806
rs931874	T	C	0.00954993	0.378392	8	25245398	0.00167588	1.21E-08	4.29E-05	14.21462924	30.67383806
rs141403611	G	C	-0.0152064	0.103375	9	83685732	0.00273649	2.75E-08	4.29E-05	14.20220541	30.67383806
rs9858533	A	G	0.00931373	0.443103	3	161425444	0.00161785	8.58E-09	4.28E-05	14.18415392	30.67383806
rs274677	C	T	-0.00984801	0.671424	5	6754402	0.00171169	8.75E-09	4.28E-05	14.17771467	30.67383806
rs7930275	T	C	0.011101	0.221254	11	134611807	0.00196973	1.74E-08	4.25E-05	14.06978931	30.67383806
rs1376750	T	C	0.013215	0.141433	2	143967920	0.00231015	1.06E-08	4.24E-05	14.05192056	30.67383806
rs73966422	G	C	0.0140389	0.122417	2	100754089	0.00245688	1.10E-08	4.23E-05	14.03047818	30.67383806
rs9540493	G	A	-0.00922532	0.544471	13	66205704	0.0016246	1.36E-08	4.22E-05	13.98717418	30.67383806
rs216193	G	A	-0.00947069	0.62336	17	2203453	0.0016593	1.15E-08	4.21E-05	13.95419836	30.67383806
rs61862463	G	A	0.0302356	0.0235351	10	81213560	0.00541055	2.30E-08	4.20E-05	13.92150225	30.67383806
rs1407031	T	C	-0.00935274	0.399808	20	6542634	0.00164852	1.40E-08	4.20E-05	13.90899091	30.67383806
rs9813684	C	A	0.00922558	0.436162	3	94226432	0.00162519	1.37E-08	4.19E-05	13.86965609	30.67383806
rs34693680	T	C	0.0134161	0.133485	3	98665549	0.00236552	1.42E-08	4.16E-05	13.795492	30.67383806
rs2303262	T	C	-0.0108659	0.771531	16	82203758	0.0019161	1.42E-08	4.16E-05	13.79075784	30.67383806
rs2866719	T	C	0.00944092	0.370353	7	70106061	0.00167415	1.71E-08	4.16E-05	13.77265536	30.67383806
rs2110899	A	G	-0.0103062	0.266667	4	12883049	0.00182262	1.56E-08	4.15E-05	13.76396831	30.67383806
rs71564907	C	A	0.0108566	0.227736	7	65086756	0.00192375	1.67E-08	4.15E-05	13.73602726	30.67383806
rs2476998	T	C	0.0100754	0.283936	10	34961169	0.00178631	1.70E-08	4.13E-05	13.6764319	30.67383806
rs73601548	T	C	0.0142702	0.113989	10	18549889	0.00254184	1.98E-08	4.11E-05	13.62818522	30.67383806
rs11192614	C	T	-0.0094839	0.350204	10	107574086	0.00169032	2.02E-08	4.09E-05	13.56275237	30.67383806
rs139590892	A	G	-0.0123886	0.157431	2	200112491	0.00221349	2.18E-08	4.07E-05	13.4901215	30.67383806
rs7340782	A	G	-0.0090802	0.441346	4	115043840	0.00162159	2.15E-08	4.07E-05	13.47065086	30.67383806
rs2274116	T	C	-0.00948998	0.343865	9	139094805	0.0017044	2.58E-08	4.06E-05	13.4644125	30.67383806
rs730536	C	G	-0.00992525	0.709836	6	155549240	0.00178163	2.54E-08	4.06E-05	13.4449772	30.67383806
rs10404726	T	C	-0.00900231	0.466784	19	18834514	0.00161357	2.42E-08	4.03E-05	13.36603422	30.67383806
rs111964059	A	T	0.0161393	0.0843656	7	156374646	0.00289904	2.59E-08	4.02E-05	13.33313733	30.67383806
rs10740991	C	G	-0.0099674	0.718543	10	22058137	0.00179232	2.68E-08	4.02E-05	13.31386134	30.67383806
rs10733682	G	A	-0.00897465	0.527358	9	129460914	0.00163645	4.16E-08	4.02E-05	13.30296092	30.67383806
rs310302	A	G	-0.00907211	0.417483	8	23647494	0.00163611	2.94E-08	4.00E-05	13.26292721	30.67383806
rs34028346	A	G	0.0127789	0.142732	4	54368694	0.00231803	3.53E-08	4.00E-05	13.24037389	30.67383806
rs1467553	C	A	-0.0157412	0.912191	9	119329521	0.00284522	3.16E-08	3.97E-05	13.15151284	30.67383806
rs8007058	A	G	0.0106609	0.22505	14	73360258	0.00192996	3.32E-08	3.96E-05	13.13456343	30.67383806
rs143218848	G	C	0.0119642	0.166025	13	21367077	0.00216617	3.33E-08	3.96E-05	13.13315442	30.67383806
rs3730071	A	C	-0.0259539	0.030313	12	49168798	0.00469504	3.24E-08	3.96E-05	13.12021437	30.67383806
rs7731023	G	A	0.00900173	0.576265	5	36181627	0.00162854	3.25E-08	3.96E-05	13.11123852	30.67383806
rs1887855	C	T	-0.0100781	0.734928	13	99562238	0.00182345	3.26E-08	3.96E-05	13.11116092	30.67383806
rs8091287	C	T	-0.0105242	0.232456	18	45753742	0.00190614	3.37E-08	3.95E-05	13.09475502	30.67383806
rs662115	T	C	0.00892288	0.447642	10	89772989	0.00162373	3.90E-08	3.94E-05	13.0447772	30.67383806
rs299370	C	T	-0.0096134	0.306693	5	134339065	0.0017501	3.95E-08	3.93E-05	13.02142548	30.67383806
rs9594693	A	G	0.0120055	0.162371	13	42744103	0.00218662	4.01E-08	3.92E-05	12.9895973	30.67383806
rs4800670	C	G	-0.00908496	0.387415	18	23415263	0.00165754	4.23E-08	3.92E-05	12.97967533	30.67383806
rs35679149	G	A	-0.0273129	0.0268091	6	43604167	0.00498945	4.40E-08	3.89E-05	12.89706222	30.67383806
rs4680	A	G	0.00880723	0.516901	22	19951271	0.0016106	4.55E-08	3.87E-05	12.83503323	30.67383806
