# Supplementary material for: The causal relationship between sarcopenic obesity factors and benign prostate hyperplasia
Source: Front Endocrinol (Lausanne). 2023 Nov 8;14:1290639. doi: 10.3389/fendo.2023.1290639 (PMC10663947; doi:10.3389/fendo.2023.1290639)
Supplement: Supplementary file 7 [file DataSheet_8.csv]

Table S2 SNPs of ALM for BPH
SNP	effect_allele.exposure	other_allele.exposure	beta.exposure	eaf.exposure	chr	pos	se.exposure	pval.exposure	R2	F	FMean
rs10068807	G	A	-0.0241893	0.690817	5	54876985	0.00305435	1.90E-15	0.000249951	51.38056302	58.29623621
rs10221927	C	A	-0.0304405	0.133579	2	42546680	0.00413637	1.30E-12	0.000214487	44.08886816	58.29623621
rs10283100	G	A	0.0548823	0.944673	8	120596023	0.00618178	4.00E-20	0.000314857	64.72693792	58.29623621
rs1035583	A	G	0.0183945	0.618122	2	207326937	0.00288925	1.10E-10	0.000159737	32.83290134	58.29623621
rs1036821	A	G	-0.0255077	0.305458	8	135650483	0.00307579	3.30E-17	0.000276072	56.75153329	58.29623621
rs10748128	T	G	0.0226868	0.345127	12	69827658	0.00296445	1.70E-14	0.000232655	47.82430056	58.29623621
rs10753139	C	A	0.0286803	0.545935	1	176810326	0.00281686	1.30E-23	0.000407809	83.84333755	58.29623621
rs10771406	T	G	-0.0227169	0.283072	12	28270446	0.00313294	6.90E-14	0.00020946	43.05530133	58.29623621
rs10787526	A	G	0.0158588	0.556763	10	116127780	0.00286167	2.60E-08	0.00012413	25.51326252	58.29623621
rs10788872	G	A	-0.0228229	0.420785	1	150211737	0.00285052	2.70E-15	0.000253905	52.19357642	58.29623621
rs10807137	T	C	-0.0466364	0.825089	6	34183026	0.00370859	1.10E-35	0.000627766	129.0939074	58.29623621
rs10817133	G	A	-0.0188966	0.256392	9	113791974	0.00324124	2.10E-08	0.000136159	27.98595097	58.29623621
rs10822055	A	T	-0.021549	0.235343	10	52752880	0.00333618	7.30E-11	0.000167129	34.35261907	58.29623621
rs10823149	T	G	0.0192832	0.548981	10	69935396	0.00283613	3.50E-10	0.000184137	37.84908702	58.29623621
rs10832963	G	T	-0.0214532	0.744483	11	18664241	0.0032486	6.90E-11	0.000175101	35.99149349	58.29623621
rs10858246	C	G	-0.0237891	0.319896	9	139102831	0.00302946	8.20E-15	0.000246247	50.61883989	58.29623621
rs10922475	A	C	0.0154871	0.538815	1	89142142	0.00280357	7.40E-09	0.000119202	24.50032787	58.29623621
rs10965780	G	C	0.0167473	0.584829	9	23341715	0.00288033	7.60E-09	0.000136199	27.99430777	58.29623621
rs10993463	T	C	0.0197585	0.408967	9	97807233	0.00289479	1.60E-12	0.000188729	38.79314397	58.29623621
rs11014285	A	G	0.0284919	0.165636	10	25178864	0.00384686	2.80E-14	0.000224379	46.12279743	58.29623621
rs11042717	C	T	-0.0319961	0.488705	11	10303939	0.00282817	7.20E-32	0.000511614	105.1961232	58.29623621
rs11062590	G	C	0.0559496	0.093177	12	3355168	0.00489053	1.20E-28	0.000528999	108.772746	58.29623621
rs11101105	A	G	-0.0154271	0.505571	10	50554292	0.0028246	3.70E-08	0.000118983	24.45521157	58.29623621
rs11121615	T	C	-0.0197841	0.689984	1	10825577	0.00304472	2.50E-10	0.00016745	34.41862547	58.29623621
rs111270613	T	C	-0.0216772	0.164312	15	31675899	0.00386099	1.90E-08	0.000129048	26.52411691	58.29623621
rs11128264	T	C	-0.015873	0.494475	3	72392310	0.00281729	2.40E-09	0.000125961	25.88956689	58.29623621
rs111535922	AG	A	-0.042522	0.20303	9	119124372	0.00352572	1.10E-36	0.00058514	120.3230467	58.29623621
rs11187838	A	G	0.0409408	0.434626	10	96038686	0.00284959	9.80E-50	0.000823748	169.4287667	58.29623621
rs11191393	G	C	0.0249024	0.141588	10	104527430	0.00404691	3.90E-11	0.000150742	30.98383537	58.29623621
rs11236243	A	G	-0.0210155	0.222078	11	74469771	0.00340106	7.60E-09	0.000152599	31.36551276	58.29623621
rs112369231	C	T	0.0169239	0.26517	1	218519367	0.00320209	6.50E-09	0.00011162	22.94170626	58.29623621
rs11243202	C	T	0.0296595	0.486484	6	7719065	0.00283059	7.20E-28	0.000439522	90.36623407	58.29623621
rs11248974	T	C	0.0206861	0.282917	1	25378513	0.00311041	8.60E-11	0.000173626	35.68832706	58.29623621
rs112560164	A	G	0.0422673	0.190979	14	93112924	0.00361848	4.10E-34	0.000552058	113.5165837	58.29623621
rs112750178	C	T	-0.0275457	0.237866	1	26859695	0.0032971	4.30E-17	0.000275107	56.55303209	58.29623621
rs112948778	T	C	0.0909859	0.016934	4	81525086	0.0110426	5.90E-17	0.000275626	56.6598225	58.29623621
rs11406192	GT	G	0.0348922	0.928871	4	39728175	0.00548199	4.70E-10	0.000160875	33.06692074	58.29623621
rs114192718	T	C	-0.0302185	0.074559	2	128785663	0.0054241	3.80E-09	0.000126016	25.90087381	58.29623621
rs1146933	C	T	0.0293645	0.785225	13	78404049	0.00346123	6.00E-19	0.000290839	59.78806019	58.29623621
rs11545169	T	G	-0.035181	0.162133	3	184020542	0.00382624	3.30E-21	0.000336274	69.13118458	58.29623621
rs11590254	T	A	0.0215707	0.311343	1	92316573	0.00303358	2.20E-12	0.000199526	41.01307005	58.29623621
rs115912456	G	A	0.0603504	0.040904	5	82815158	0.00709612	4.00E-17	0.000285771	58.74587272	58.29623621
rs11621436	T	C	-0.0202487	0.632145	14	70355319	0.00298713	5.40E-12	0.000190685	39.19544075	58.29623621
rs11648796	G	A	0.0342404	0.230751	16	792190	0.00351847	2.30E-22	0.000416215	85.57246787	58.29623621
rs116570344	A	G	0.0536872	0.034337	4	17965575	0.00779117	4.20E-11	0.000191143	39.28959366	58.29623621
rs11669463	C	T	-0.0165347	0.279985	19	17199314	0.00315853	1.80E-08	0.00011023	22.65592985	58.29623621
rs11689546	G	A	-0.0223571	0.440202	2	25130451	0.00284598	1.30E-15	0.000246345	50.63914453	58.29623621
rs11733882	A	G	-0.024094	0.394805	4	122759991	0.00288018	1.60E-16	0.000277412	57.02710841	58.29623621
rs11778491	C	G	-0.0253887	0.251021	8	120451362	0.00325352	3.90E-15	0.000242377	49.82312547	58.29623621
rs118007465	C	T	0.0339767	0.059964	21	36752815	0.00600962	7.60E-09	0.000130145	26.74970923	58.29623621
rs12077930	C	T	0.0331312	0.184975	1	56528300	0.00360588	1.10E-21	0.00033097	68.04044245	58.29623621
rs12099669	A	G	0.0338488	0.695992	12	46783653	0.00306403	1.20E-28	0.000484848	99.68997788	58.29623621
rs12150483	A	G	-0.0170704	0.376626	17	40601120	0.00291805	1.40E-08	0.000136828	28.12359751	58.29623621
rs12188627	G	A	-0.0160548	0.487826	5	60720682	0.00281362	5.00E-09	0.000128802	26.47361696	58.29623621
rs1228024	A	C	-0.0168862	0.660927	11	47951353	0.00298721	3.10E-09	0.000127803	26.2682497	58.29623621
rs12344818	T	C	-0.0456853	0.083022	9	118490568	0.00515696	1.20E-17	0.000317786	65.32932527	58.29623621
rs12419948	A	T	-0.0202716	0.202144	11	27666984	0.00352147	1.60E-08	0.000132554	27.24482772	58.29623621
rs1247128	G	A	0.0169839	0.617943	10	120422177	0.0029174	5.40E-09	0.000136201	27.99468918	58.29623621
rs12513287	T	C	0.0232025	0.164975	4	26065924	0.0038215	1.10E-09	0.000148326	30.48713879	58.29623621
rs12520209	T	C	-0.0181069	0.233568	5	77506956	0.00332589	1.80E-09	0.000117383	24.12632796	58.29623621
rs12533452	T	C	0.0270397	0.156643	7	19016871	0.00391058	2.90E-11	0.000193177	39.70773876	58.29623621
rs12569242	C	A	-0.0277804	0.748876	1	11127511	0.00326195	4.40E-17	0.000290272	59.67140618	58.29623621
rs1260326	C	T	0.0312262	0.60393	2	27730940	0.00286064	5.30E-29	0.000466473	95.9101407	58.29623621
rs12724708	T	A	0.0287497	0.358498	1	219620569	0.00292175	1.80E-23	0.000380173	78.1594677	58.29623621
rs12751560	A	C	0.0232863	0.502737	1	23407081	0.00280405	1.90E-17	0.000271118	55.73279205	58.29623621
rs1280049	C	A	-0.0167501	0.503997	6	76536333	0.00281892	1.80E-09	0.000140274	28.83188623	58.29623621
rs12882130	G	C	-0.0213156	0.383042	14	103878774	0.00296453	4.50E-13	0.000214747	44.1423512	58.29623621
rs12889267	G	A	-0.0346308	0.166921	14	21542766	0.00379171	1.80E-18	0.000333543	68.56968615	58.29623621
rs12916525	C	T	-0.0231585	0.817149	15	41900710	0.00366132	2.90E-10	0.000160269	32.9423156	58.29623621
rs12969480	G	C	0.022655	0.753558	18	35147621	0.00331186	4.90E-12	0.000190629	39.18387729	58.29623621
rs12973528	T	C	0.0245674	0.397619	19	2155497	0.00291305	2.30E-18	0.000289126	59.43570792	58.29623621
rs12979274	C	T	0.018806	0.514455	19	10000925	0.00283005	3.60E-12	0.000176685	36.3171325	58.29623621
rs12992631	T	C	-0.0220992	0.158781	2	232313158	0.00385276	3.20E-09	0.000130464	26.81528656	58.29623621
rs13133548	A	G	0.016099	0.455105	4	89740128	0.00282953	2.00E-09	0.000128544	26.42062751	58.29623621
rs1319012	A	T	-0.0508507	0.925649	6	41852616	0.00549397	3.30E-20	0.000355924	73.17229779	58.29623621
rs13199289	C	T	-0.0250906	0.470329	6	44830222	0.0028186	2.90E-19	0.000313661	64.48093965	58.29623621
rs13209685	T	G	0.0293288	0.159648	6	7779729	0.00385808	3.30E-15	0.000230804	47.44370807	58.29623621
rs13322435	G	A	0.0212553	0.403848	3	156795468	0.00288427	5.20E-13	0.00021754	44.71662058	58.29623621
rs13412814	G	A	-0.0331828	0.196859	2	218149208	0.0035248	3.90E-20	0.000348179	71.57962808	58.29623621
rs1351394	C	T	-0.0448575	0.512191	12	66351826	0.00281635	3.80E-57	0.0010055	206.849204	58.29623621
rs137957419	ATTTTAATAAAT	A	-0.0234724	0.286019	8	135812493	0.00315033	5.00E-13	0.000225023	46.25506962	58.29623621
rs139097404	C	T	-0.0535197	0.023475	15	43933941	0.00948455	1.70E-08	0.000131325	26.99220809	58.29623621
rs1405212	C	T	0.01907	0.627736	6	117490664	0.00290974	4.10E-12	0.000169965	34.9356116	58.29623621
rs1418201	T	A	-0.0276302	0.287019	6	142648056	0.00311465	9.40E-21	0.000312454	64.23288776	58.29623621
rs1421085	C	T	0.0283546	0.405828	16	53800954	0.00287934	8.00E-26	0.000387732	79.71402352	58.29623621
rs143384	G	A	0.0799133	0.404004	20	34025756	0.00287433	5.40E-179	0.003075368	633.9717148	58.29623621
rs143454865	C	T	0.0549504	0.024345	16	4709504	0.00919122	3.20E-10	0.000143442	29.48323531	58.29623621
rs143554698	T	C	-0.0275125	0.141211	9	95538573	0.00406274	4.20E-12	0.000183588	37.73635246	58.29623621
rs144930737	T	C	0.0195543	0.361028	2	198505468	0.002918	2.80E-12	0.000176416	36.26176608	58.29623621
rs1465445	A	T	0.0206089	0.763949	5	52848382	0.00332499	1.80E-10	0.000153183	31.48556093	58.29623621
rs146671954	A	G	0.0202338	0.164277	9	136934203	0.00381282	9.40E-09	0.000112415	23.10510336	58.29623621
rs147110934	T	G	-0.0866152	0.024101	19	55993436	0.009237	2.80E-22	0.000352905	72.55152087	58.29623621
rs1477465	G	A	-0.0210473	0.760871	14	76223945	0.00331918	5.40E-10	0.0001612	33.13379221	58.29623621
rs148138388	C	G	0.0437326	0.082647	1	51371608	0.00519354	6.90E-18	0.000290004	59.61632609	58.29623621
rs150353	G	T	0.0169355	0.453165	15	89928189	0.00286177	4.80E-09	0.000142147	29.21699299	58.29623621
rs151000123	TGTG	T	-0.0331225	0.063062	4	73535033	0.00582822	1.40E-08	0.000129645	26.646869	58.29623621
rs1517554	T	C	0.0197047	0.254086	4	82181810	0.00324678	2.60E-09	0.000147177	30.25088887	58.29623621
rs1542224	C	T	0.0290255	0.719313	2	223963874	0.00311799	7.50E-20	0.000340196	69.93788043	58.29623621
rs16895971	C	T	-0.0653556	0.13731	4	17884986	0.00408366	3.60E-59	0.001011935	208.1743952	58.29623621
rs17036328	C	T	-0.0414763	0.121586	3	12390484	0.004298	5.20E-23	0.000367462	75.54531188	58.29623621
rs17184588	C	T	0.0179341	0.503173	1	24365512	0.00283053	7.50E-11	0.000160809	33.05343545	58.29623621
rs17208726	G	C	-0.0219201	0.271964	5	141780393	0.00319212	5.80E-12	0.000190274	39.1108314	58.29623621
rs173135	T	C	-0.034254	0.114408	17	68172326	0.00446054	3.20E-14	0.000237762	48.8743511	58.29623621
rs17643188	G	A	0.0294983	0.088369	13	92053646	0.00504873	3.10E-09	0.000140198	28.81634941	58.29623621
rs1772138	A	G	-0.0175108	0.723874	1	205648805	0.00312639	4.90E-08	0.000122578	25.19419936	58.29623621
rs17764730	T	C	0.0566257	0.247503	5	127357526	0.00327158	6.60E-72	0.00119438	245.7516817	58.29623621
rs17818592	C	T	-0.0163517	0.437021	16	86088594	0.00284426	2.80E-09	0.000131568	27.04223199	58.29623621
rs1786263	T	G	-0.0200402	0.605453	18	13116432	0.00289673	4.80E-13	0.000191873	39.43952623	58.29623621
rs1797070	A	G	0.0233739	0.269056	1	218630201	0.00315808	8.30E-13	0.000214891	44.17204995	58.29623621
rs1819249	G	T	-0.018113	0.170574	6	7309978	0.00376296	3.50E-08	9.28E-05	19.07992398	58.29623621
rs182069688	T	C	0.0169738	0.465188	6	88034368	0.00284783	2.00E-09	0.000143357	29.46558985	58.29623621
rs1991083	T	C	0.0295495	0.679025	2	23887437	0.00301462	2.40E-25	0.000380616	78.25059423	58.29623621
rs2005172	C	A	0.0454646	0.640001	17	61996255	0.0029788	3.10E-53	0.000952486	195.9330147	58.29623621
rs2019203	A	C	0.0214316	0.490623	17	36908672	0.00282598	1.50E-14	0.000229576	47.19122035	58.29623621
rs2035901	G	A	0.0261563	0.46754	4	145521867	0.00282982	1.10E-20	0.000340634	70.02794936	58.29623621
rs2053270	T	C	-0.0226172	0.686127	2	183241744	0.00302157	3.60E-15	0.000220326	45.28943577	58.29623621
rs2064104	C	G	0.0240232	0.856466	22	38608241	0.00405607	1.90E-09	0.000141892	29.16441867	58.29623621
rs212532	G	C	0.0200849	0.60234	1	21588603	0.00286381	7.30E-13	0.000193252	39.72299309	58.29623621
rs2140046	C	T	-0.0189858	0.363224	2	169706079	0.00291574	1.20E-11	0.000166744	34.27334689	58.29623621
rs2142331	T	C	-0.0227093	0.601414	8	116636719	0.0028896	2.60E-14	0.000247248	50.82478253	58.29623621
rs2168711	C	T	0.0556484	0.233072	18	57848531	0.00335961	2.00E-63	0.001107083	227.7698287	58.29623621
rs2212926	A	C	-0.0191186	0.211149	21	38066883	0.00350117	3.60E-09	0.000121766	25.02730792	58.29623621
rs2270894	G	C	-0.0307426	0.203606	3	9975386	0.00363249	1.10E-16	0.000306499	63.00832575	58.29623621
rs2278557	G	C	0.0297247	0.403315	16	30093779	0.00288265	8.70E-26	0.00042526	87.43277259	58.29623621
rs2455561	G	T	-0.0263737	0.526641	15	86326348	0.00283285	1.90E-19	0.000346799	71.29566696	58.29623621
rs2457981	A	G	0.0206166	0.596379	6	166316132	0.00288274	1.80E-13	0.000204626	42.06143946	58.29623621
rs2544027	A	G	-0.0206799	0.477635	12	48216529	0.00282855	7.10E-14	0.000213401	43.8656773	58.29623621
rs2570511	G	A	-0.0231216	0.808779	2	47292381	0.00356575	6.40E-09	0.00016536	33.98897813	58.29623621
rs25849	G	C	0.0319597	0.289024	16	2265071	0.00313566	4.20E-24	0.000419782	86.30613169	58.29623621
rs2647266	G	A	-0.0234689	0.417638	4	106270291	0.00285949	3.20E-17	0.000267922	55.07568989	58.29623621
rs2676298	T	C	-0.0208402	0.85338	17	62726707	0.00403764	9.00E-09	0.000108685	22.33838196	58.29623621
rs2732166	A	G	0.0177271	0.782809	4	88710784	0.00342318	2.20E-08	0.000106857	21.96263795	58.29623621
rs2763263	A	T	-0.0183136	0.245068	6	168814392	0.00329916	1.60E-08	0.0001241	25.50708662	58.29623621
rs2784739	G	T	0.0214484	0.240236	1	8497558	0.00328039	5.10E-11	0.000167933	34.51791915	58.29623621
rs2812208	C	G	0.123337	0.020852	13	50707087	0.00993626	2.60E-37	0.000621173	127.7373031	58.29623621
rs28370506	T	G	0.0278939	0.109678	4	38120631	0.00451309	1.90E-08	0.000151955	31.23317777	58.29623621
rs28465650	G	A	-0.0227842	0.240184	9	137267679	0.00331273	1.10E-11	0.000189474	38.94641075	58.29623621
rs2856322	C	T	-0.0249081	0.625011	12	11856476	0.00290937	6.50E-19	0.000290815	59.78314752	58.29623621
rs28583837	A	G	0.0350546	0.203834	12	123863620	0.00350345	1.60E-24	0.000398841	81.99900893	58.29623621
rs28598587	C	T	0.0340139	0.284765	8	78150418	0.00313573	1.40E-28	0.000471279	96.89871544	58.29623621
rs28613067	A	G	0.0269197	0.276894	17	46781635	0.00316644	1.30E-18	0.000290192	59.65502843	58.29623621
rs28650790	T	C	0.0244878	0.192343	5	55861464	0.00356862	3.70E-13	0.000186309	38.29559968	58.29623621
rs28701981	C	T	0.0375111	0.34954	9	98217581	0.00297125	4.90E-36	0.000639834	131.5770393	58.29623621
rs2871865	G	C	-0.0509137	0.116482	15	99194896	0.00441729	4.40E-29	0.000533548	109.7085275	58.29623621
rs2882485	G	A	-0.0171981	0.528752	2	202980253	0.00280871	2.00E-10	0.000147398	30.29643795	58.29623621
rs2885453	A	G	0.0206778	0.243557	3	55468209	0.0032829	1.50E-09	0.000157549	32.38314179	58.29623621
rs2885697	T	G	-0.032437	0.665105	1	41544279	0.00296808	3.10E-27	0.000468716	96.37156569	58.29623621
rs2902407	C	A	0.0189126	0.549663	10	102660904	0.00284239	1.30E-11	0.000177079	36.39808948	58.29623621
rs2943650	T	C	0.0365198	0.645993	2	227105921	0.00292873	4.90E-34	0.000609995	125.4372456	58.29623621
rs310796	T	G	0.020013	0.681	12	77453226	0.00303123	2.70E-10	0.000174017	35.76867356	58.29623621
rs3109841	T	G	0.0186189	0.662248	4	26401987	0.00298725	1.50E-10	0.00015508	31.87564985	58.29623621
rs3116598	T	C	-0.0545082	0.219694	13	51099616	0.00343088	3.40E-57	0.001018678	209.5629599	58.29623621
rs3181251	T	C	0.021686	0.260808	14	24805824	0.00322454	1.30E-11	0.000181329	37.27184567	58.29623621
rs3184504	C	T	0.0184112	0.516899	12	111884608	0.00281576	1.70E-11	0.000169293	34.79736969	58.29623621
rs332116	T	C	-0.0224791	0.280817	10	28926099	0.00316464	9.40E-13	0.000204104	41.95409578	58.29623621
rs33912345	A	C	-0.0402092	0.609382	14	60976537	0.00290674	1.10E-44	0.000769702	158.3041183	58.29623621
rs34040769	G	C	-0.0198083	0.261887	4	124912632	0.00321465	1.70E-09	0.000151691	31.17899819	58.29623621
rs34287	A	G	0.0203767	0.341363	5	67585143	0.00299482	1.40E-11	0.000186707	38.37747835	58.29623621
rs34345560	A	G	0.0204705	0.196177	11	69081998	0.00358896	7.70E-10	0.000132159	27.16363501	58.29623621
rs34517439	A	C	0.0481175	0.121583	1	78450517	0.00433529	1.50E-30	0.000494549	101.6856335	58.29623621
rs34756249	C	T	0.0340975	0.684414	2	218279486	0.0030196	4.30E-30	0.00050224	103.2678019	58.29623621
rs34776209	T	C	-0.0265871	0.247371	7	23513093	0.00327565	3.60E-17	0.00026321	54.10670224	58.29623621
rs34879158	C	A	-0.0353453	0.263477	20	32300634	0.00321629	5.20E-28	0.000484867	99.69377971	58.29623621
rs35268848	A	C	0.0874394	0.011899	16	67927240	0.0150366	6.10E-10	0.000179786	36.95466727	58.29623621
rs35719905	TA	T	-0.0242374	0.457439	4	1006076	0.00285187	2.20E-17	0.000291598	59.94397629	58.29623621
rs35756741	T	C	-0.034931	0.092161	12	12868701	0.00490054	8.70E-13	0.000204178	41.96930738	58.29623621
rs35801341	T	C	0.0277959	0.196121	14	23803205	0.00358058	1.60E-14	0.000243616	50.07801962	58.29623621
rs36048468	T	C	0.0270367	0.208479	5	122879901	0.00347177	2.10E-14	0.000241247	49.59089818	58.29623621
rs3750533	T	C	-0.0169369	0.332762	9	116060221	0.00299189	1.80E-09	0.000127383	26.18199515	58.29623621
rs3763469	C	T	0.0190093	0.22168	7	94021475	0.0034528	2.00E-08	0.000124694	25.62926656	58.29623621
rs3764002	T	C	0.0274819	0.26212	12	108618630	0.00319857	7.40E-19	0.000292152	60.05807047	58.29623621
rs3768495	T	C	-0.0211034	0.717364	1	109935325	0.00310531	3.70E-12	0.000180593	37.12063732	58.29623621
rs3784302	G	A	0.0212489	0.668786	15	51226099	0.00300575	5.40E-11	0.000200032	41.11693314	58.29623621
rs3784445	A	G	-0.0178932	0.529575	15	62315474	0.00283496	3.30E-10	0.000159523	32.78900626	58.29623621
rs3795503	T	C	0.0241347	0.314422	1	180905694	0.0030175	1.20E-16	0.000251121	51.62115895	58.29623621
rs3843750	G	C	-0.0317811	0.663888	19	10748073	0.00299839	2.90E-24	0.000450761	92.67819394	58.29623621
rs3850446	G	T	0.0374788	0.919142	9	16731474	0.00518058	7.80E-14	0.000208789	42.91733185	58.29623621
rs4076427	C	G	-0.0206948	0.390109	17	79087537	0.00291177	3.50E-13	0.000203794	41.89037473	58.29623621
rs41271299	T	C	0.0668385	0.051722	6	19839415	0.00635773	1.40E-26	0.000438222	90.09896498	58.29623621
rs41311445	C	A	-0.0340509	0.096344	22	42070374	0.00482646	7.90E-13	0.00020189	41.49901199	58.29623621
rs4145952	A	C	0.0162543	0.400578	4	120155806	0.00287949	2.20E-09	0.000126878	26.07813256	58.29623621
rs42039	T	C	0.0476329	0.243369	7	92244422	0.00328334	9.30E-49	0.00083559	171.8666243	58.29623621
rs4252548	T	C	-0.0776389	0.02213	19	55879672	0.00961177	7.80E-17	0.000260886	53.62899621	58.29623621
rs4282339	A	G	-0.0280377	0.208354	5	168256240	0.00345854	3.80E-16	0.000259327	53.30836226	58.29623621
rs4383497	G	A	0.0159016	0.548588	3	13722635	0.00284012	1.20E-09	0.000125237	25.74070953	58.29623621
rs447352	T	C	-0.0235366	0.140747	5	678750	0.00437652	3.80E-08	0.000133992	27.54044295	58.29623621
rs4524254	G	A	-0.0215127	0.621313	3	101146972	0.00292103	2.00E-14	0.000217776	44.76518013	58.29623621
rs45474992	T	C	-0.0696758	0.036482	19	47724564	0.00763762	2.20E-21	0.000341297	70.16422232	58.29623621
rs4560472	C	T	-0.0171719	0.38864	4	57755811	0.00290758	1.10E-10	0.000140124	28.80097211	58.29623621
rs4640244	G	A	-0.0205354	0.398654	17	21284223	0.00288281	1.40E-11	0.000202189	41.56040513	58.29623621
rs4655345	G	A	-0.0239285	0.397147	1	214608704	0.0028588	2.20E-18	0.000274172	56.36088691	58.29623621
rs4703854	T	C	0.0191957	0.761073	5	71693463	0.00331941	9.20E-09	0.000134008	27.54372818	58.29623621
rs4752689	A	G	0.0222611	0.583376	10	124131176	0.00286262	1.90E-16	0.000240889	49.51716602	58.29623621
rs4803462	A	T	-0.0174222	0.605309	19	41908936	0.00289976	1.30E-09	0.000145034	29.81044128	58.29623621
rs4852257	G	T	-0.023354	0.576811	2	71678520	0.00284619	1.20E-15	0.000266269	54.73576331	58.29623621
rs4886708	T	C	0.0204981	0.25482	15	75762608	0.00324476	2.20E-10	0.00015957	32.79867435	58.29623621
rs4894803	G	A	0.0261908	0.411213	3	171800256	0.0028816	8.20E-20	0.000332164	68.28603965	58.29623621
rs4930722	G	C	-0.0270471	0.313632	12	124423275	0.00303266	1.00E-20	0.000314955	64.74715371	58.29623621
rs4976262	C	T	-0.0208632	0.314856	5	134379531	0.00305093	4.20E-11	0.000187796	38.60133367	58.29623621
rs543650	G	T	0.0276906	0.598636	6	152110943	0.00291577	5.60E-22	0.000368465	75.75147588	58.29623621
rs55681913	C	T	0.042815	0.106306	5	42687629	0.00461819	1.40E-20	0.000348312	71.60690131	58.29623621
rs55785997	T	C	0.0198413	0.245931	2	112661447	0.00324834	3.30E-10	0.000146014	30.01187273	58.29623621
rs55831773	T	C	-0.0293681	0.199747	17	7559037	0.00360159	6.80E-18	0.000275733	56.68186234	58.29623621
rs55862190	A	C	-0.0167831	0.280638	14	91543354	0.00317866	3.40E-08	0.000113728	23.37506334	58.29623621
rs55959459	T	C	-0.0273765	0.093097	2	217666629	0.00483733	1.50E-09	0.000126556	26.01191986	58.29623621
rs56173559	G	A	0.0326771	0.270322	15	67008443	0.00321656	4.10E-26	0.00042124	86.60594554	58.29623621
rs56287412	C	T	-0.0186696	0.508183	7	17978828	0.00284114	4.50E-11	0.00017423	35.81248336	58.29623621
rs56663169	AG	A	-0.0158874	0.493745	12	102376639	0.00283256	4.00E-08	0.000126185	25.93567583	58.29623621
rs5742915	C	T	0.0239747	0.459404	15	74336633	0.00284242	2.20E-18	0.000285499	58.68985539	58.29623621
rs57476484	CA	C	0.0220175	0.237519	20	3309864	0.00333097	3.80E-11	0.000175587	36.09148268	58.29623621
rs5793745	GT	G	0.0169321	0.381163	11	95491692	0.0029252	2.70E-09	0.00013525	27.79921092	58.29623621
rs587709	C	T	0.0180042	0.271953	19	54771451	0.00321382	2.50E-08	0.00012836	26.38285229	58.29623621
rs59125803	A	C	-0.0197864	0.208931	2	119185136	0.00345639	3.90E-08	0.000129414	26.59941549	58.29623621
rs59626664	G	C	0.0382472	0.067782	12	56636975	0.00560222	3.60E-12	0.000184868	37.9993808	58.29623621
rs597053	C	T	0.0212184	0.303698	11	30441946	0.0030844	3.80E-12	0.000190412	39.13925998	58.29623621
rs59951000	T	C	-0.0448487	0.042613	18	74975828	0.00702906	2.40E-11	0.000164119	33.73383405	58.29623621
rs6026214	A	C	0.0160876	0.426611	20	56936871	0.00287494	5.70E-09	0.000126618	26.0245954	58.29623621
rs6028716	A	G	-0.0237248	0.258762	20	38547459	0.00324897	3.70E-13	0.00021592	44.38356123	58.29623621
rs60389750	T	C	-0.0220147	0.313731	18	77182836	0.00314838	3.30E-13	0.000208693	42.89760739	58.29623621
rs60408354	A	G	0.0292726	0.073648	7	70158495	0.00543159	5.70E-09	0.00011692	24.03119937	58.29623621
rs6066122	G	C	0.0183154	0.763722	20	45558573	0.00337281	3.10E-08	0.000121066	24.88336171	58.29623621
rs60667364	C	T	0.0221895	0.478469	15	89340348	0.00283115	1.80E-14	0.00024573	50.51272134	58.29623621
rs6082354	C	A	-0.031214	0.668909	20	21217976	0.00300892	2.20E-26	0.000431562	88.72904365	58.29623621
rs6085658	T	C	-0.0179351	0.403184	20	6685377	0.0029018	2.50E-10	0.000154804	31.81878965	58.29623621
rs61729527	T	C	-0.0363618	0.051834	8	77761919	0.00636778	2.80E-09	0.000129963	26.71230495	58.29623621
rs61923966	T	C	-0.0212941	0.398064	12	23998625	0.00288326	7.00E-13	0.000217296	44.66643057	58.29623621
rs61944841	A	G	0.025331	0.41333	13	27049616	0.00297419	6.50E-18	0.00031119	63.97285247	58.29623621
rs61969407	T	C	0.0193356	0.23253	13	99119160	0.00335769	1.50E-09	0.00013344	27.42702676	58.29623621
rs62136933	A	G	0.0285309	0.185454	2	46909809	0.00361407	8.80E-16	0.000245931	50.55389837	58.29623621
rs62169053	A	C	-0.0223039	0.169894	2	172122193	0.00375451	6.90E-10	0.000140315	28.84026346	58.29623621
rs62305041	A	G	0.0345669	0.065964	4	100770414	0.00568086	1.90E-10	0.000147239	30.26359264	58.29623621
rs62452720	C	T	-0.0286583	0.322908	7	46603759	0.00304315	9.70E-22	0.000359135	73.83264091	58.29623621
rs62492180	G	A	0.0230873	0.576278	8	13268718	0.00286299	6.30E-16	0.000260309	53.51031161	58.29623621
rs62515437	T	G	0.0335467	0.22592	8	57160328	0.0033753	1.20E-24	0.000393614	80.92378395	58.29623621
rs62621812	A	G	0.0618049	0.020581	7	127015083	0.0102074	5.20E-10	0.000153996	31.65284614	58.29623621
rs648103	C	T	-0.0178963	0.637397	3	27550301	0.00293205	9.70E-11	0.000148046	30.42967257	58.29623621
rs6496530	C	T	-0.022303	0.588376	15	89437019	0.00288612	1.90E-15	0.000240942	49.52812959	58.29623621
rs6552198	A	G	-0.019485	0.63749	4	177785568	0.00293277	3.40E-10	0.000175479	36.06911383	58.29623621
rs6596471	G	A	0.0199676	0.258774	5	138705588	0.00321576	3.70E-10	0.000152951	31.43797172	58.29623621
rs6673687	T	A	0.0212272	0.403627	1	205670369	0.00285504	3.30E-13	0.000216927	44.59055679	58.29623621
rs67084635	A	G	0.0173762	0.475394	1	118915644	0.00280675	8.70E-09	0.000150601	30.95473147	58.29623621
rs6762851	C	T	-0.0271036	0.357377	3	56686329	0.00293585	1.50E-20	0.000337417	69.36628786	58.29623621
rs6773621	A	G	0.0344627	0.466746	3	172126421	0.00283359	1.40E-33	0.000591212	121.572467	58.29623621
rs68049170	A	G	-0.0262655	0.277573	10	72432047	0.00316689	1.40E-16	0.000276677	56.87583392	58.29623621
rs6902109	G	A	-0.0183291	0.539701	6	130316559	0.00282658	1.70E-11	0.000166919	34.30939829	58.29623621
rs6937545	C	A	-0.0401866	0.660156	6	32418031	0.00296367	9.60E-39	0.000724634	149.0282483	58.29623621
rs6952262	G	C	0.0216788	0.200987	7	139719439	0.00351824	5.50E-11	0.000150946	31.02579502	58.29623621
rs7001340	C	T	-0.0232052	0.229576	8	38262233	0.00335772	2.00E-12	0.000190483	39.15387244	58.29623621
rs7095472	G	A	0.0283031	0.532421	10	70399109	0.00284606	5.40E-22	0.000398849	82.00050117	58.29623621
rs7129320	A	G	-0.0455919	0.166595	11	68388220	0.00379161	2.50E-34	0.000577196	118.6886694	58.29623621
rs71351952	T	C	0.0294493	0.246982	20	47523789	0.0032897	2.90E-19	0.00032259	66.31714219	58.29623621
rs71385734	G	T	-0.029634	0.169873	16	2160503	0.00379091	1.70E-14	0.000247673	50.91222696	58.29623621
rs7154607	T	G	-0.0334633	0.069477	14	67866928	0.00558075	9.70E-10	0.000144789	29.76005005	58.29623621
rs7240829	C	T	-0.022191	0.473943	18	46511080	0.0028504	1.40E-16	0.000245552	50.47593669	58.29623621
rs7258937	T	C	-0.0196937	0.508317	19	33938800	0.00283718	2.30E-12	0.000193867	39.84957874	58.29623621
rs72656010	C	T	-0.0621238	0.132408	8	57122215	0.00418515	1.10E-50	0.000886698	182.3879396	58.29623621
rs72740637	A	G	0.0207264	0.271795	5	32710486	0.00316488	3.00E-10	0.000170049	34.95278584	58.29623621
rs72832859	G	C	0.0428792	0.190303	17	43188891	0.00362908	1.10E-31	0.000566619	116.5125563	58.29623621
rs7286917	G	A	0.0190743	0.745257	22	39860868	0.00338685	4.90E-09	0.000138145	28.39426353	58.29623621
rs73125628	T	C	-0.022707	0.278527	20	20066701	0.0031653	4.70E-14	0.000207222	42.59532903	58.29623621
rs74090038	T	C	0.0165145	0.296091	14	105262781	0.00311092	2.10E-08	0.000113685	23.36614283	58.29623621
rs7418410	T	C	0.0163952	0.408609	1	10236402	0.00285103	1.50E-09	0.000129911	26.70161738	58.29623621
rs7428883	G	A	0.0277217	0.78095	3	128983853	0.00343234	4.30E-16	0.000262928	54.04872788	58.29623621
rs74425666	A	G	0.025298	0.169841	12	3249817	0.00380635	3.20E-11	0.00018047	37.09536493	58.29623621
rs74501871	G	A	-0.0336144	0.094172	11	2665357	0.00484538	8.80E-12	0.000192774	39.62479782	58.29623621
rs74577030	G	C	-0.0298977	0.081377	2	68445889	0.00512894	7.80E-09	0.000133642	27.4686719	58.29623621
rs74676797	A	G	0.0397038	0.808741	2	633063	0.00367454	3.10E-26	0.000487669	100.2703203	58.29623621
rs75060829	C	A	-0.0349792	0.068627	2	25013941	0.00553253	1.20E-10	0.000156411	32.14929142	58.29623621
rs76111507	T	C	-0.0569329	0.036893	2	455477	0.0074517	3.90E-15	0.000230343	47.3489377	58.29623621
rs7636265	A	G	-0.0238525	0.637853	3	134374223	0.0029361	2.50E-17	0.000262847	54.03218617	58.29623621
rs7639580	G	A	-0.0200669	0.210921	3	24112677	0.00344915	1.10E-09	0.000134039	27.55016248	58.29623621
rs76446558	T	C	0.0187363	0.227107	10	126225055	0.00337462	6.10E-09	0.000123239	25.33005606	58.29623621
rs76798800	T	G	0.0454883	0.265744	1	154994978	0.00317529	8.00E-47	0.000807496	166.0834225	58.29623621
rs768023	A	G	0.019966	0.627383	6	108876002	0.00291223	5.10E-11	0.000186384	38.31100688	58.29623621
rs7689420	C	T	0.0468743	0.831383	4	145568352	0.00376222	7.70E-37	0.00061603	126.6790441	58.29623621
rs76895963	G	T	0.153681	0.020682	12	4384844	0.0109005	1.00E-44	0.000956724	196.8055735	58.29623621
rs7731023	G	A	0.0172241	0.576234	5	36181627	0.00285075	1.30E-09	0.000144887	29.78009381	58.29623621
rs77364196	A	G	-0.041637	0.053124	16	88353016	0.00634344	7.40E-11	0.000174411	35.84953758	58.29623621
rs7767976	A	G	0.0325516	0.093333	6	151655975	0.00487361	1.30E-12	0.000179332	36.86130216	58.29623621
rs7794796	T	C	0.0506555	0.33159	7	150540196	0.00301933	3.50E-65	0.001137438	234.0221196	58.29623621
rs7816342	A	G	-0.031993	0.232353	8	130719623	0.00334196	3.10E-21	0.000365132	75.06602949	58.29623621
rs78236374	T	C	0.0330133	0.102374	10	121159877	0.00468785	3.60E-13	0.000200306	41.17323978	58.29623621
rs78378222	G	T	0.142195	0.012616	17	7571752	0.0128997	3.00E-29	0.00050374	103.5762806	58.29623621
rs78457529	T	C	-0.0821225	0.011724	16	24950880	0.0131405	6.50E-10	0.000156282	32.12264721	58.29623621
rs78579285	T	C	-0.0270736	0.181945	16	88813060	0.00366892	5.80E-16	0.000218195	44.85124308	58.29623621
rs7908994	T	C	-0.0366533	0.115714	10	5008383	0.00441809	2.00E-17	0.000274938	56.51832826	58.29623621
rs7952436	T	C	-0.0465223	0.082095	11	67024534	0.00515331	6.60E-22	0.000326187	67.05691203	58.29623621
rs7953878	G	A	0.0380464	0.051609	12	132571901	0.00637111	5.50E-10	0.0001417	29.12504595	58.29623621
rs798548	C	T	-0.0333158	0.301185	7	2760935	0.00307472	5.00E-28	0.000467225	96.06475482	58.29623621
rs8017691	C	A	-0.0209238	0.567417	14	75092905	0.0028684	5.10E-14	0.000214923	44.178537	58.29623621
rs8107967	G	A	-0.0200799	0.566022	19	7972615	0.00285384	4.70E-13	0.000198086	40.71694837	58.29623621
rs865239	G	A	-0.0152732	0.523829	1	156896164	0.002807	1.60E-08	0.00011637	23.9181821	58.29623621
rs882367	T	C	-0.0316878	0.668062	17	59494574	0.00299389	3.40E-25	0.000445336	91.56224599	58.29623621
rs889509	G	A	-0.0172948	0.417196	20	10624190	0.0028989	1.80E-09	0.000145453	29.89661304	58.29623621
rs8904	A	G	-0.0195799	0.362439	14	35871217	0.00294039	2.90E-11	0.000177177	36.4182965	58.29623621
rs9265	A	C	0.0189146	0.697935	22	19957631	0.00310108	6.90E-10	0.000150848	31.00561093	58.29623621
rs9298043	A	G	0.0189867	0.219092	8	49531889	0.00341375	1.60E-08	0.000123355	25.35385558	58.29623621
rs9350850	C	T	0.0442124	0.079725	6	81050236	0.00520938	1.30E-18	0.000286834	58.96441438	58.29623621
rs9388490	T	C	0.0501884	0.437664	6	126704795	0.00283978	4.10E-72	0.001239862	255.1216303	58.29623621
rs9399171	C	G	-0.0221648	0.134686	6	136229511	0.00413357	2.30E-08	0.000114513	23.53632338	58.29623621
rs9418118	G	T	-0.0196084	0.260048	10	35060180	0.00322079	3.30E-09	0.000147969	30.41380218	58.29623621
rs9525326	G	A	-0.0201816	0.187059	13	115075715	0.00363748	2.20E-08	0.000123874	25.46054485	58.29623621
rs9638084	G	A	-0.0190226	0.603994	7	156311745	0.00288786	6.40E-11	0.000173103	35.58069234	58.29623621
rs9829214	C	T	-0.0208912	0.621879	3	101258135	0.0029098	6.20E-14	0.000205255	42.19079231	58.29623621
rs9832919	G	A	-0.0200826	0.358031	3	132184526	0.00293375	2.30E-11	0.000185398	38.10835109	58.29623621
rs9853018	T	C	0.0424496	0.44332	3	141101961	0.00282901	1.70E-53	0.000889406	182.9454665	58.29623621
rs9957318	G	A	0.0195363	0.34766	18	33039106	0.00299226	1.50E-11	0.000173118	35.58390659	58.29623621
rs9983358	A	C	-0.0251862	0.566448	21	39670772	0.00286749	6.70E-19	0.000311571	64.0511512	58.29623621
rs9997090	G	T	0.0149373	0.383329	4	149163867	0.00291238	4.40E-08	0.000105487	21.68104903	58.29623621
