# Supplementary material for: The causal relationship between sarcopenic obesity factors and benign prostate hyperplasia
Source: Front Endocrinol (Lausanne). 2023 Nov 8;14:1290639. doi: 10.3389/fendo.2023.1290639 (PMC10663947; doi:10.3389/fendo.2023.1290639)
Supplement: Supplementary file 8 [file DataSheet_9.csv]

Table S3 SNPs of other related factors for BPH
exposure	SNP	effect_allele.exposure	other_allele.exposure	beta.exposure	eaf.exposure	chr	pos	se.exposure	pval.exposure	R2	F
Body fat percentage || id:ukb-a-264	rs10100245	A	G	0.0143788	0.56644	8	77226919	0.00187827	1.93E-14	0.00010155	33.62802514
Body fat percentage || id:ukb-a-264	rs1013293	A	G	-0.0137428	0.433339	1	62570321	0.00188658	3.24E-13	9.28E-05	30.71501193
Body fat percentage || id:ukb-a-264	rs10172196	A	G	0.0128454	0.304839	2	36780549	0.00202917	2.45E-10	6.99E-05	23.157433
Body fat percentage || id:ukb-a-264	rs10209821	T	C	0.0131612	0.341092	2	228980358	0.00196353	2.05E-11	7.79E-05	25.78279279
Body fat percentage || id:ukb-a-264	rs10259620	G	A	-0.0157427	0.787171	7	27202289	0.0022901	6.24E-12	8.30E-05	27.49813538
Body fat percentage || id:ukb-a-264	rs10278040	A	G	-0.0236879	0.0606882	7	99141373	0.0039045	1.31E-09	6.40E-05	21.18379631
Body fat percentage || id:ukb-a-264	rs10423928	A	T	-0.0225756	0.19349	19	46182304	0.00234974	7.47E-22	0.000159066	52.67745955
Body fat percentage || id:ukb-a-264	rs10499014	G	C	-0.0135376	0.26787	6	97947755	0.00211698	1.61E-10	7.19E-05	23.80321978
Body fat percentage || id:ukb-a-264	rs1056441	C	T	0.0135525	0.673163	20	62370349	0.00198516	8.69E-12	8.08E-05	26.76296566
Body fat percentage || id:ukb-a-264	rs10732335	C	A	-0.0209884	0.443788	9	15862077	0.00187633	4.84E-29	0.000217473	72.02410702
Body fat percentage || id:ukb-a-264	rs10756798	T	C	-0.0153953	0.645026	9	16739763	0.00194705	2.65E-15	0.000108538	35.94231685
Body fat percentage || id:ukb-a-264	rs10766077	A	G	-0.0122742	0.365106	11	13349781	0.00194845	2.99E-10	6.98E-05	23.12840957
Body fat percentage || id:ukb-a-264	rs10774018	C	G	0.0127358	0.217907	12	2157925	0.00226222	1.81E-08	5.53E-05	18.30690396
Body fat percentage || id:ukb-a-264	rs10830566	G	A	-0.0116587	0.278192	11	90473957	0.00207879	2.04E-08	5.46E-05	18.07586717
Body fat percentage || id:ukb-a-264	rs10848835	C	G	-0.0219468	0.0972438	12	3341510	0.00314694	3.09E-12	8.46E-05	28.0040209
Body fat percentage || id:ukb-a-264	rs10854853	T	G	0.0103417	0.458065	22	48874412	0.0018665	3.01E-08	5.31E-05	17.58288325
Body fat percentage || id:ukb-a-264	rs10883026	T	C	-0.0129056	0.520437	10	99793865	0.00187616	6.05E-12	8.31E-05	27.53056933
Body fat percentage || id:ukb-a-264	rs10938397	G	A	0.0194334	0.434075	4	45182527	0.0018825	5.59E-25	0.000185546	61.44841332
Body fat percentage || id:ukb-a-264	rs10947793	G	A	-0.011725	0.373604	6	12142817	0.00193539	1.38E-09	6.43E-05	21.30703369
Body fat percentage || id:ukb-a-264	rs10954772	C	T	-0.0134343	0.685712	8	30863938	0.00201836	2.82E-11	7.78E-05	25.75978715
Body fat percentage || id:ukb-a-264	rs10999460	T	C	0.016798	0.265951	10	72428283	0.00211532	2.01E-15	0.000110172	36.48367125
Body fat percentage || id:ukb-a-264	rs11012732	G	A	0.017988	0.331106	10	21830104	0.00197988	1.04E-19	0.000143324	47.46365836
Body fat percentage || id:ukb-a-264	rs11030016	T	C	0.011958	0.740646	11	27487992	0.0021283	1.93E-08	5.49E-05	18.19086874
Body fat percentage || id:ukb-a-264	rs11042030	C	T	-0.0137824	0.274009	11	8690718	0.00208966	4.24E-11	7.56E-05	25.02576941
Body fat percentage || id:ukb-a-264	rs11079849	T	C	-0.0132846	0.327359	17	47090785	0.00198844	2.38E-11	7.77E-05	25.73636407
Body fat percentage || id:ukb-a-264	rs11150745	G	A	-0.0128721	0.319489	17	78757626	0.00199954	1.22E-10	7.20E-05	23.85777903
Body fat percentage || id:ukb-a-264	rs111743285	T	C	0.0156168	0.222481	6	127048230	0.00224266	3.32E-12	8.44E-05	27.94045871
Body fat percentage || id:ukb-a-264	rs11245344	T	C	0.010755	0.570426	10	126418782	0.0018838	1.14E-08	5.67E-05	18.77118114
Body fat percentage || id:ukb-a-264	rs113230003	A	G	-0.0150436	0.260185	19	18460956	0.00213857	2.00E-12	8.71E-05	28.85065203
Body fat percentage || id:ukb-a-264	rs114712833	T	C	-0.0236749	0.0671295	3	84139974	0.00373253	2.26E-10	7.02E-05	23.24611696
Body fat percentage || id:ukb-a-264	rs11642015	T	C	0.0395226	0.40236	16	53802494	0.00189805	3.10E-96	0.000751234	248.9319844
Body fat percentage || id:ukb-a-264	rs11685627	A	G	-0.0103882	0.48454	2	121471046	0.00188382	3.50E-08	5.39E-05	17.84996923
Body fat percentage || id:ukb-a-264	rs117068593	T	C	-0.0144504	0.189341	14	93118229	0.00238437	1.36E-09	6.41E-05	21.22654468
Body fat percentage || id:ukb-a-264	rs11742930	T	C	0.0108693	0.566428	5	105774098	0.00188246	7.75E-09	5.80E-05	19.21512198
Body fat percentage || id:ukb-a-264	rs117632017	A	G	0.0286098	0.0391416	15	52260107	0.00499744	1.04E-08	6.16E-05	20.38746366
Body fat percentage || id:ukb-a-264	rs11782341	G	A	0.0149442	0.188513	8	4813459	0.00239752	4.58E-10	6.83E-05	22.6259457
Body fat percentage || id:ukb-a-264	rs11786089	G	A	0.0117578	0.456852	8	21975521	0.00187269	3.42E-10	6.86E-05	22.71875356
Body fat percentage || id:ukb-a-264	rs11852419	T	A	0.0125094	0.261831	15	41456374	0.00211711	3.45E-09	6.05E-05	20.03018445
Body fat percentage || id:ukb-a-264	rs11856579	A	G	-0.0125813	0.268192	15	78012688	0.00210141	2.14E-09	6.21E-05	20.57452626
Body fat percentage || id:ukb-a-264	rs11866219	C	A	-0.0169461	0.583662	16	69549749	0.0019107	7.41E-19	0.000139565	46.21856614
Body fat percentage || id:ukb-a-264	rs11873650	G	A	0.0118891	0.297262	18	13163903	0.00204568	6.19E-09	5.91E-05	19.55533647
Body fat percentage || id:ukb-a-264	rs11943456	C	T	0.0128758	0.46153	4	56276334	0.00186977	5.74E-12	8.24E-05	27.2869209
Body fat percentage || id:ukb-a-264	rs12037698	A	G	-0.0168353	0.141878	1	243584345	0.00266966	2.86E-10	6.90E-05	22.85307464
Body fat percentage || id:ukb-a-264	rs12049202	T	C	0.0161982	0.198651	1	77967523	0.00233218	3.78E-12	8.35E-05	27.66247922
Body fat percentage || id:ukb-a-264	rs1218822	A	G	0.0117383	0.662041	13	28011963	0.00196894	2.50E-09	6.17E-05	20.41714163
Body fat percentage || id:ukb-a-264	rs12339822	G	A	0.0140943	0.5432	9	92187178	0.00187698	5.97E-14	9.86E-05	32.64559184
Body fat percentage || id:ukb-a-264	rs12367809	T	C	0.0189962	0.368275	12	50256063	0.00193836	1.13E-22	0.000167905	55.60521783
Body fat percentage || id:ukb-a-264	rs12475388	A	G	-0.0106367	0.486748	2	27039792	0.0018718	1.33E-08	5.65E-05	18.71897436
Body fat percentage || id:ukb-a-264	rs12477385	T	G	-0.013105	0.2273	2	166144850	0.00222887	4.11E-09	6.03E-05	19.97650233
Body fat percentage || id:ukb-a-264	rs12583872	C	A	-0.0111762	0.309733	13	86352708	0.00201309	2.83E-08	5.34E-05	17.68581051
Body fat percentage || id:ukb-a-264	rs12619178	T	C	-0.0121832	0.402922	2	100838157	0.00189793	1.37E-10	7.14E-05	23.64910264
Body fat percentage || id:ukb-a-264	rs12622267	G	A	-0.0125742	0.3672	2	181568007	0.00194128	9.35E-11	7.35E-05	24.33159808
Body fat percentage || id:ukb-a-264	rs12679106	T	G	-0.0171708	0.711341	8	73443198	0.00206542	9.33E-17	0.00012108	40.09640557
Body fat percentage || id:ukb-a-264	rs12724928	C	T	-0.0140614	0.205376	1	113128931	0.00230256	1.02E-09	6.45E-05	21.3700419
Body fat percentage || id:ukb-a-264	rs12890931	G	T	0.0120472	0.363463	14	69753369	0.00194722	6.14E-10	6.72E-05	22.23791767
Body fat percentage || id:ukb-a-264	rs12926311	C	G	-0.0113803	0.355425	16	406427	0.00195115	5.46E-09	5.93E-05	19.65004162
Body fat percentage || id:ukb-a-264	rs13062093	G	T	0.0128602	0.366444	3	35667057	0.00193087	2.74E-11	7.68E-05	25.42905796
Body fat percentage || id:ukb-a-264	rs13062660	C	T	0.0110786	0.338985	3	70656304	0.00196359	1.68E-08	5.50E-05	18.21353731
Body fat percentage || id:ukb-a-264	rs13109830	G	A	-0.0111276	0.458762	4	83208957	0.00186863	2.60E-09	6.15E-05	20.36171182
Body fat percentage || id:ukb-a-264	rs13135092	G	A	0.0362684	0.0832342	4	103198082	0.00339161	1.10E-26	0.000200746	66.48337371
Body fat percentage || id:ukb-a-264	rs13174863	G	A	0.0156688	0.148208	5	139080745	0.00263643	2.80E-09	6.20E-05	20.52638407
Body fat percentage || id:ukb-a-264	rs136308	T	C	0.0127056	0.204381	22	31176281	0.00231171	3.88E-08	5.25E-05	17.384719
Body fat percentage || id:ukb-a-264	rs1441264	A	G	0.0127196	0.591866	13	79580919	0.00193484	4.91E-11	7.82E-05	25.88307522
Body fat percentage || id:ukb-a-264	rs1446585	G	A	-0.014693	0.228006	2	136407479	0.00222929	4.38E-11	7.60E-05	25.16651133
Body fat percentage || id:ukb-a-264	rs1460940	A	G	0.02037	0.801745	1	72814617	0.00233621	2.81E-18	0.000131908	43.68261301
Body fat percentage || id:ukb-a-264	rs1486921	T	C	-0.0112795	0.297004	8	78876126	0.00203894	3.17E-08	5.31E-05	17.59246819
Body fat percentage || id:ukb-a-264	rs1503526	C	T	0.012187	0.479184	5	63020706	0.00186369	6.19E-11	7.41E-05	24.54829288
Body fat percentage || id:ukb-a-264	rs1538742	A	C	-0.0193895	0.569585	1	219668252	0.00188709	9.23E-25	0.000184336	61.04752707
Body fat percentage || id:ukb-a-264	rs1568489	G	A	0.0115308	0.574397	3	153673681	0.00188814	1.02E-09	6.50E-05	21.52646944
Body fat percentage || id:ukb-a-264	rs16934748	C	T	0.0143728	0.151594	10	33970319	0.00259655	3.11E-08	5.31E-05	17.59545239
Body fat percentage || id:ukb-a-264	rs16951304	C	T	-0.020299	0.206692	15	68089618	0.00229589	9.49E-19	0.000135128	44.74889637
Body fat percentage || id:ukb-a-264	rs1701820	A	G	-0.0111783	0.550656	7	112953480	0.00187476	2.49E-09	6.18E-05	20.47606745
Body fat percentage || id:ukb-a-264	rs17024393	C	T	0.0454815	0.0257993	1	110154688	0.00589198	1.17E-14	0.000103981	34.43340184
Body fat percentage || id:ukb-a-264	rs1724557	A	C	-0.0119372	0.58831	4	137094048	0.00190055	3.37E-10	6.90E-05	22.85705739
Body fat percentage || id:ukb-a-264	rs17265513	C	T	0.013987	0.199974	20	39832628	0.0023272	1.85E-09	6.26E-05	20.7282588
Body fat percentage || id:ukb-a-264	rs17296856	C	A	-0.0204763	0.281961	15	84557450	0.00207252	5.13E-23	0.000169774	56.22411553
Body fat percentage || id:ukb-a-264	rs17704028	T	C	-0.0144201	0.147133	7	95140031	0.00263209	4.29E-08	5.22E-05	17.2806256
Body fat percentage || id:ukb-a-264	rs17770336	T	C	0.0156916	0.323821	9	28414625	0.00198646	2.81E-15	0.000107828	35.7072849
Body fat percentage || id:ukb-a-264	rs1783541	T	C	0.0126056	0.218469	11	65294799	0.00225547	2.29E-08	5.43E-05	17.96782427
Body fat percentage || id:ukb-a-264	rs1881505	C	T	-0.0225144	0.942104	11	1483177	0.00402486	2.22E-08	5.53E-05	18.31053482
Body fat percentage || id:ukb-a-264	rs1893659	A	C	-0.0152601	0.463084	18	21080859	0.00187773	4.42E-16	0.000115801	38.3477623
Body fat percentage || id:ukb-a-264	rs1927626	T	C	0.0248644	0.936314	9	16587758	0.00381925	7.51E-11	7.37E-05	24.41531493
Body fat percentage || id:ukb-a-264	rs1928185	C	T	0.0231796	0.168441	6	50935513	0.00249121	1.35E-20	0.000150516	49.84561723
Body fat percentage || id:ukb-a-264	rs1928496	T	C	0.0133849	0.742388	13	31012904	0.00212675	3.11E-10	6.85E-05	22.69164116
Body fat percentage || id:ukb-a-264	rs2002023	T	C	0.0117781	0.407707	10	76848524	0.00189763	5.42E-10	6.70E-05	22.18570284
Body fat percentage || id:ukb-a-264	rs2003476	C	T	-0.0128971	0.407079	19	18806668	0.0019032	1.23E-11	8.03E-05	26.58908486
Body fat percentage || id:ukb-a-264	rs2038646	G	C	0.0140692	0.598633	1	96940371	0.00189798	1.24E-13	9.51E-05	31.49860251
Body fat percentage || id:ukb-a-264	rs2042864	C	T	0.0124345	0.404211	3	141178979	0.00190463	6.65E-11	7.45E-05	24.66030573
Body fat percentage || id:ukb-a-264	rs2043016	T	C	0.0122624	0.375877	2	198146381	0.00193	2.11E-10	7.05E-05	23.36180467
Body fat percentage || id:ukb-a-264	rs2052607	A	G	-0.0148542	0.344774	18	40788387	0.00196406	3.95E-14	9.97E-05	33.01234022
Body fat percentage || id:ukb-a-264	rs2112347	G	T	-0.0172924	0.359214	5	75015242	0.00194487	6.07E-19	0.00013766	45.58746626
Body fat percentage || id:ukb-a-264	rs2124499	C	G	-0.0127943	0.368767	3	123093541	0.00193195	3.54E-11	7.62E-05	25.23578126
Body fat percentage || id:ukb-a-264	rs215614	A	G	-0.0115735	0.628329	7	32347335	0.00192941	1.99E-09	6.26E-05	20.71625436
Body fat percentage || id:ukb-a-264	rs2172131	C	T	-0.012733	0.580636	10	133978962	0.00188751	1.52E-11	7.90E-05	26.14566702
Body fat percentage || id:ukb-a-264	rs2178899	T	A	-0.0206057	0.129898	6	31606756	0.00276685	9.55E-14	9.60E-05	31.78322138
Body fat percentage || id:ukb-a-264	rs2192527	G	A	0.0137966	0.464952	4	18329824	0.00187097	1.66E-13	9.47E-05	31.3613677
Body fat percentage || id:ukb-a-264	rs2239647	C	A	-0.0125561	0.551791	14	33292743	0.00187337	2.05E-11	7.80E-05	25.82304409
Body fat percentage || id:ukb-a-264	rs2281819	A	T	-0.0135027	0.2294	6	33771673	0.00221825	1.15E-09	6.45E-05	21.34521347
Body fat percentage || id:ukb-a-264	rs2306593	T	C	-0.0124024	0.488522	17	34866546	0.00186566	2.98E-11	7.69E-05	25.4545128
Body fat percentage || id:ukb-a-264	rs2318543	G	A	-0.0136603	0.782495	4	67803263	0.00226473	1.62E-09	6.35E-05	21.03331511
Body fat percentage || id:ukb-a-264	rs2370982	T	C	0.0198907	0.215336	14	79890677	0.00228266	2.95E-18	0.0001337	44.27590264
Body fat percentage || id:ukb-a-264	rs2371767	C	G	0.0134874	0.273109	3	64718258	0.0020921	1.14E-10	7.22E-05	23.91674089
Body fat percentage || id:ukb-a-264	rs2398861	G	A	0.0123803	0.256599	9	96430747	0.00214054	7.31E-09	5.85E-05	19.36309093
Body fat percentage || id:ukb-a-264	rs241459	C	A	-0.0150756	0.680281	1	49757268	0.00199255	3.86E-14	9.89E-05	32.73842544
Body fat percentage || id:ukb-a-264	rs2415142	G	T	0.0134616	0.549902	15	73431600	0.00187405	6.83E-13	8.97E-05	29.70527361
Body fat percentage || id:ukb-a-264	rs2436772	A	G	-0.0147766	0.208771	2	47283557	0.00229029	1.11E-10	7.21E-05	23.88699853
Body fat percentage || id:ukb-a-264	rs245775	G	A	0.0147507	0.728826	5	170532105	0.00209615	1.97E-12	8.60E-05	28.48022197
Body fat percentage || id:ukb-a-264	rs2487585	G	A	0.0121015	0.754597	1	42787805	0.00216155	2.16E-08	5.42E-05	17.95997629
Body fat percentage || id:ukb-a-264	rs2499468	A	C	0.0108029	0.652736	6	51809081	0.00195884	3.49E-08	5.29E-05	17.51902247
Body fat percentage || id:ukb-a-264	rs2606228	C	A	-0.012235	0.642769	3	183537759	0.00196599	4.87E-10	6.87E-05	22.7641122
Body fat percentage || id:ukb-a-264	rs2660241	C	T	0.0116064	0.36282	16	4940023	0.00194094	2.24E-09	6.23E-05	20.62454251
Body fat percentage || id:ukb-a-264	rs2678204	G	T	0.0160146	0.341813	1	201800511	0.00196518	3.68E-16	0.000115398	38.21457539
Body fat percentage || id:ukb-a-264	rs2702123	C	T	-0.0190216	0.0853962	2	24562699	0.00333343	1.16E-08	5.65E-05	18.71539659
Body fat percentage || id:ukb-a-264	rs28483178	G	C	0.0182802	0.303189	19	33977206	0.00203212	2.36E-19	0.000141195	46.75849241
Body fat percentage || id:ukb-a-264	rs2855818	A	G	0.0180974	0.236531	17	42290015	0.00220419	2.21E-16	0.000118288	39.17166869
Body fat percentage || id:ukb-a-264	rs2861685	C	T	-0.0119956	0.411371	2	67837553	0.00188959	2.18E-10	6.97E-05	23.07588653
Body fat percentage || id:ukb-a-264	rs2867131	C	T	0.025643	0.829971	2	610603	0.00248587	6.05E-25	0.00018559	61.46289924
Body fat percentage || id:ukb-a-264	rs28726372	C	T	0.0119642	0.307814	1	84353839	0.00201774	3.04E-09	6.10E-05	20.198255
Body fat percentage || id:ukb-a-264	rs2914231	C	G	-0.0165342	0.234279	5	158011435	0.00221467	8.30E-14	9.81E-05	32.480428
Body fat percentage || id:ukb-a-264	rs2954033	G	A	0.0118546	0.697459	8	126493746	0.00202549	4.84E-09	5.93E-05	19.63863681
Body fat percentage || id:ukb-a-264	rs2984618	T	G	0.0112583	0.416855	1	47690438	0.00189253	2.70E-09	6.16E-05	20.40529227
Body fat percentage || id:ukb-a-264	rs301806	T	C	0.0119918	0.584225	1	8482078	0.0018893	2.20E-10	6.99E-05	23.13377224
Body fat percentage || id:ukb-a-264	rs34045288	T	C	0.0155172	0.335903	6	40369081	0.00197283	3.69E-15	0.000107424	35.57358414
Body fat percentage || id:ukb-a-264	rs34417222	T	C	-0.0127871	0.310458	20	47450063	0.00201541	2.23E-10	7.00E-05	23.18178951
Body fat percentage || id:ukb-a-264	rs34483452	A	C	0.0237918	0.135156	5	87986314	0.00274578	4.54E-18	0.00013233	43.82218548
Body fat percentage || id:ukb-a-264	rs35060985	A	G	0.0172488	0.316828	11	43693110	0.00200511	7.84E-18	0.000128796	42.65168344
Body fat percentage || id:ukb-a-264	rs35882248	T	C	0.0163971	0.314642	2	230627955	0.00200726	3.12E-16	0.000115957	38.39966934
Body fat percentage || id:ukb-a-264	rs3736896	C	T	0.0240561	0.204605	6	34735883	0.00230591	1.78E-25	0.000188356	62.37925745
Body fat percentage || id:ukb-a-264	rs3764002	T	C	-0.0175211	0.261039	12	108618630	0.00211902	1.36E-16	0.000118435	39.22021244
Body fat percentage || id:ukb-a-264	rs3766823	A	G	0.0160455	0.171635	1	32197257	0.00246944	8.17E-11	7.32E-05	24.24235191
Body fat percentage || id:ukb-a-264	rs3803286	G	A	-0.0134756	0.666379	14	103246470	0.0019726	8.42E-12	8.07E-05	26.73713218
Body fat percentage || id:ukb-a-264	rs3817428	G	C	-0.016498	0.267231	15	89415247	0.0021025	4.28E-15	0.000106597	35.29975341
Body fat percentage || id:ukb-a-264	rs40071	C	T	-0.0160885	0.179293	5	107496102	0.0024324	3.74E-11	7.62E-05	25.22461324
Body fat percentage || id:ukb-a-264	rs4284389	T	C	0.011868	0.499012	11	10075215	0.0018616	1.83E-10	7.04E-05	23.32022978
Body fat percentage || id:ukb-a-264	rs429358	C	T	-0.0178118	0.156331	19	45411941	0.00256392	3.74E-12	8.37E-05	27.71264735
Body fat percentage || id:ukb-a-264	rs4450871	G	A	0.0109096	0.4414	4	4990298	0.001873	5.73E-09	5.87E-05	19.43503185
Body fat percentage || id:ukb-a-264	rs4503172	T	C	-0.0111218	0.607824	9	124640841	0.00190848	5.63E-09	5.90E-05	19.52735769
Body fat percentage || id:ukb-a-264	rs4547132	T	C	-0.01337	0.266593	11	112832813	0.00210387	2.09E-10	6.99E-05	23.14705892
Body fat percentage || id:ukb-a-264	rs4547574	T	A	-0.0124569	0.225874	2	48541003	0.0022323	2.40E-08	5.43E-05	17.96926329
Body fat percentage || id:ukb-a-264	rs4549685	T	C	-0.0133503	0.330375	7	39326478	0.00198033	1.57E-11	7.89E-05	26.11343396
Body fat percentage || id:ukb-a-264	rs4657796	C	T	-0.0122415	0.376564	1	195052937	0.00192578	2.06E-10	7.04E-05	23.29911144
Body fat percentage || id:ukb-a-264	rs4690324	A	G	-0.0145244	0.821582	4	960081	0.00243999	2.64E-09	6.18E-05	20.47961065
Body fat percentage || id:ukb-a-264	rs4709745	C	T	0.0111427	0.305441	6	164105984	0.00202113	3.53E-08	5.27E-05	17.44412068
Body fat percentage || id:ukb-a-264	rs4718964	T	G	0.0131514	0.412194	7	70038969	0.00189636	4.07E-12	8.38E-05	27.75395671
Body fat percentage || id:ukb-a-264	rs4722398	T	C	0.0150172	0.135663	7	3125220	0.00271076	3.03E-08	5.29E-05	17.51274689
Body fat percentage || id:ukb-a-264	rs4752183	G	T	-0.0104468	0.571726	10	120398369	0.00188729	3.11E-08	5.34E-05	17.69735146
Body fat percentage || id:ukb-a-264	rs4759318	T	C	0.012171	0.3622	12	54420098	0.00193993	3.52E-10	6.84E-05	22.66334768
Body fat percentage || id:ukb-a-264	rs479018	A	G	-0.0149054	0.333201	11	66060546	0.00200819	1.15E-13	9.87E-05	32.69190547
Body fat percentage || id:ukb-a-264	rs4821764	A	G	-0.0162016	0.581428	22	38599364	0.00188801	9.42E-18	0.000127765	42.31031603
Body fat percentage || id:ukb-a-264	rs4864201	C	T	-0.0112519	0.6533	4	130731284	0.00195439	8.56E-09	5.74E-05	18.9911816
Body fat percentage || id:ukb-a-264	rs4876611	G	A	0.0173632	0.715809	8	116671848	0.00206612	4.34E-17	0.000122658	40.61899131
Body fat percentage || id:ukb-a-264	rs4889606	G	A	-0.0162391	0.376469	16	31011183	0.00192772	3.65E-17	0.000123806	40.99905111
Body fat percentage || id:ukb-a-264	rs525101	C	T	0.0128139	0.371963	13	111969728	0.00193011	3.16E-11	7.67E-05	25.4032804
Body fat percentage || id:ukb-a-264	rs538656	T	G	0.0229814	0.234928	18	57850422	0.00219391	1.13E-25	0.000189854	62.8754874
Body fat percentage || id:ukb-a-264	rs539515	C	A	0.0273917	0.207529	1	177889025	0.00229406	7.41E-33	0.000246791	81.73652866
Body fat percentage || id:ukb-a-264	rs55637757	T	C	-0.0173246	0.133438	16	89535888	0.00278328	4.84E-10	6.94E-05	22.98500457
Body fat percentage || id:ukb-a-264	rs55714539	C	A	0.0190841	0.342691	19	18207397	0.00197417	4.20E-22	0.000164076	54.33701278
Body fat percentage || id:ukb-a-264	rs56203712	G	A	-0.0131536	0.238079	4	25342606	0.00223891	4.23E-09	6.28E-05	20.78530528
Body fat percentage || id:ukb-a-264	rs56226325	T	C	-0.0168241	0.153377	7	2078981	0.00258415	7.50E-11	7.35E-05	24.34191607
Body fat percentage || id:ukb-a-264	rs56399737	T	C	-0.0110847	0.448781	13	33381721	0.00187618	3.46E-09	6.08E-05	20.12990759
Body fat percentage || id:ukb-a-264	rs56803094	G	A	-0.0137721	0.227111	15	99222509	0.00222761	6.32E-10	6.66E-05	22.04922864
Body fat percentage || id:ukb-a-264	rs57636386	C	T	-0.0262411	0.0834151	18	58048295	0.00337338	7.34E-15	0.000105296	34.86872188
Body fat percentage || id:ukb-a-264	rs57866767	C	T	-0.0161613	0.432354	10	96023077	0.00187993	8.24E-18	0.000128203	42.45552151
Body fat percentage || id:ukb-a-264	rs58360798	C	T	0.0134742	0.191016	2	113101920	0.002372	1.34E-08	5.61E-05	18.58013554
Body fat percentage || id:ukb-a-264	rs58862095	T	C	-0.0139264	0.419757	7	75081418	0.00189131	1.80E-13	9.45E-05	31.28495035
Body fat percentage || id:ukb-a-264	rs59066241	G	T	0.0172863	0.118268	12	97925364	0.0028967	2.41E-09	6.23E-05	20.63687172
Body fat percentage || id:ukb-a-264	rs59104534	T	C	0.0115801	0.301112	8	25666169	0.00203777	1.33E-08	5.64E-05	18.6893256
Body fat percentage || id:ukb-a-264	rs61888762	G	C	0.020321	0.322009	11	27709630	0.0019915	1.92E-24	0.000180307	59.71305009
Body fat percentage || id:ukb-a-264	rs61975142	A	G	-0.0163082	0.167226	14	59402590	0.00249525	6.34E-11	7.41E-05	24.52923703
Body fat percentage || id:ukb-a-264	rs62037365	G	C	0.0235124	0.402132	16	28868962	0.00189907	3.37E-35	0.000265826	88.04246211
Body fat percentage || id:ukb-a-264	rs62106258	C	T	-0.0495541	0.0484669	2	417167	0.00433655	3.10E-30	0.000226495	75.01283103
Body fat percentage || id:ukb-a-264	rs62261725	G	A	-0.0151469	0.327437	3	85898626	0.00198708	2.49E-14	0.00010105	33.46269997
Body fat percentage || id:ukb-a-264	rs62285233	A	G	-0.0180601	0.102336	3	194902608	0.00312299	7.35E-09	5.99E-05	19.84346113
Body fat percentage || id:ukb-a-264	rs62414900	T	C	-0.0256209	0.0516134	6	112259163	0.00422764	1.36E-09	6.43E-05	21.28008714
Body fat percentage || id:ukb-a-264	rs6545714	A	G	-0.0152536	0.601551	2	59307725	0.00190419	1.15E-15	0.000111537	36.93577323
Body fat percentage || id:ukb-a-264	rs6575340	A	G	0.0138061	0.637416	14	94023972	0.00194084	1.13E-12	8.81E-05	29.17566357
Body fat percentage || id:ukb-a-264	rs6717858	C	T	0.0194567	0.403398	2	165539661	0.00189989	1.31E-24	0.000182216	60.34548813
Body fat percentage || id:ukb-a-264	rs67807996	A	G	0.0175719	0.401994	1	149995265	0.00196171	3.34E-19	0.000148454	49.16271824
Body fat percentage || id:ukb-a-264	rs6792984	T	C	0.0112212	0.308285	3	108120184	0.00201945	2.75E-08	5.37E-05	17.7823997
Body fat percentage || id:ukb-a-264	rs6847975	A	G	0.0130709	0.356005	4	80812960	0.00195399	2.25E-11	7.83E-05	25.94134275
Body fat percentage || id:ukb-a-264	rs6861649	C	T	0.0132352	0.607485	5	50864788	0.00191375	4.66E-12	8.35E-05	27.66291652
Body fat percentage || id:ukb-a-264	rs6875585	C	A	0.0112473	0.669998	5	95593462	0.00198551	1.47E-08	5.59E-05	18.52336065
Body fat percentage || id:ukb-a-264	rs6888037	T	G	0.0126699	0.751706	5	127406259	0.00216309	4.71E-09	5.99E-05	19.84245901
Body fat percentage || id:ukb-a-264	rs6925197	T	C	-0.0132234	0.213776	6	129517483	0.0022829	6.95E-09	5.88E-05	19.46372201
Body fat percentage || id:ukb-a-264	rs6927268	G	T	-0.014181	0.204921	6	108865663	0.00230701	7.91E-10	6.55E-05	21.69940246
Body fat percentage || id:ukb-a-264	rs6948959	A	G	-0.0124028	0.743925	7	50697051	0.00214437	7.31E-09	5.86E-05	19.40752354
Body fat percentage || id:ukb-a-264	rs6973656	G	A	0.0107456	0.396582	7	77422583	0.00190078	1.58E-08	5.53E-05	18.29976246
Body fat percentage || id:ukb-a-264	rs6977416	A	G	-0.0109725	0.331226	7	150542711	0.00199535	3.82E-08	5.33E-05	17.66228939
Body fat percentage || id:ukb-a-264	rs704061	C	T	0.0146934	0.452703	12	89771903	0.00187124	4.10E-15	0.000106982	35.42716162
Body fat percentage || id:ukb-a-264	rs7094644	A	G	0.0112809	0.674176	10	16773864	0.00202312	2.46E-08	5.59E-05	18.51300806
Body fat percentage || id:ukb-a-264	rs7124681	A	C	0.0234727	0.408057	11	47529947	0.00189106	2.28E-35	0.000266169	88.15587895
Body fat percentage || id:ukb-a-264	rs7133378	A	G	0.0191054	0.317373	12	124409502	0.00200266	1.44E-21	0.00015816	52.37731756
Body fat percentage || id:ukb-a-264	rs713586	C	T	0.0241683	0.489512	2	25158008	0.0018597	1.32E-38	0.000291925	96.6889263
Body fat percentage || id:ukb-a-264	rs7139583	C	A	-0.0148362	0.289937	13	99113230	0.00205098	4.71E-13	9.06E-05	30.0119418
Body fat percentage || id:ukb-a-264	rs7238896	G	A	0.0152365	0.140717	18	1840658	0.00269219	1.52E-08	5.61E-05	18.59030235
Body fat percentage || id:ukb-a-264	rs7259070	C	T	0.0107802	0.599006	19	47562509	0.00191731	1.88E-08	5.58E-05	18.48654622
Body fat percentage || id:ukb-a-264	rs72820274	A	G	0.0104249	0.41876	2	104412924	0.0018904	3.50E-08	5.29E-05	17.51847544
Body fat percentage || id:ukb-a-264	rs72917533	C	T	-0.0134582	0.186273	2	175238924	0.00239797	2.00E-08	5.49E-05	18.18173356
Body fat percentage || id:ukb-a-264	rs72976986	A	G	-0.0181336	0.191187	19	4050424	0.0023931	3.53E-14	0.000101696	33.67654771
Body fat percentage || id:ukb-a-264	rs72995085	C	T	-0.0146267	0.177337	6	143193971	0.00244598	2.24E-09	6.24E-05	20.67045288
Body fat percentage || id:ukb-a-264	rs73035223	G	A	0.015286	0.148535	7	2913891	0.00262476	5.76E-09	5.91E-05	19.57121698
Body fat percentage || id:ukb-a-264	rs73213484	T	A	-0.0150818	0.139056	4	28489339	0.00269226	2.12E-08	5.45E-05	18.03447464
Body fat percentage || id:ukb-a-264	rs7442885	G	C	-0.0147198	0.210104	5	87682877	0.0022912	1.32E-10	7.19E-05	23.81486585
Body fat percentage || id:ukb-a-264	rs7498044	A	G	-0.0130365	0.218661	15	92573639	0.0022725	9.67E-09	5.81E-05	19.22945263
Body fat percentage || id:ukb-a-264	rs75641275	C	A	0.0162428	0.143946	1	98327133	0.00265283	9.20E-10	6.50E-05	21.53077417
Body fat percentage || id:ukb-a-264	rs7570258	C	T	0.0102828	0.509268	2	193791720	0.00186123	3.30E-08	5.28E-05	17.50029415
Body fat percentage || id:ukb-a-264	rs75846784	G	T	-0.0197217	0.0785931	5	124536677	0.00352571	2.22E-08	5.63E-05	18.65339523
Body fat percentage || id:ukb-a-264	rs75854315	A	G	0.0219425	0.0656378	1	156223056	0.0037721	5.99E-09	5.91E-05	19.55581818
Body fat percentage || id:ukb-a-264	rs7591494	A	G	0.0128643	0.261436	2	212278940	0.00212711	1.47E-09	6.39E-05	21.16227973
Body fat percentage || id:ukb-a-264	rs76040172	A	G	-0.0295385	0.0544397	21	46488959	0.00411564	7.13E-13	8.98E-05	29.74607665
Body fat percentage || id:ukb-a-264	rs7613261	T	A	0.0163508	0.204563	3	131717795	0.00231244	1.54E-12	8.70E-05	28.81094634
Body fat percentage || id:ukb-a-264	rs7630228	C	T	-0.0112417	0.435046	3	71681487	0.0018887	2.65E-09	6.21E-05	20.57065315
Body fat percentage || id:ukb-a-264	rs7649970	T	C	0.0298437	0.120866	3	12392272	0.00285006	1.18E-25	0.000189276	62.68384348
Body fat percentage || id:ukb-a-264	rs76929617	G	A	-0.0348085	0.0388598	12	120867798	0.00482068	5.19E-13	9.05E-05	29.97133449
Body fat percentage || id:ukb-a-264	rs7707394	A	G	-0.0135868	0.354316	5	74472939	0.00194302	2.70E-12	8.45E-05	27.96988556
Body fat percentage || id:ukb-a-264	rs7774	A	C	0.011376	0.309138	17	4801163	0.00202757	2.02E-08	5.53E-05	18.30440953
Body fat percentage || id:ukb-a-264	rs78801969	T	C	-0.0157082	0.142231	16	64707204	0.00266294	3.66E-09	6.02E-05	19.93666236
Body fat percentage || id:ukb-a-264	rs79113395	A	G	-0.0133428	0.265449	1	1590521	0.00211773	2.97E-10	6.94E-05	22.98984294
Body fat percentage || id:ukb-a-264	rs7925100	A	G	0.0116743	0.396337	11	118941596	0.00190342	8.62E-10	6.52E-05	21.59524069
Body fat percentage || id:ukb-a-264	rs79535757	T	A	-0.0574879	0.00819546	12	17007584	0.0105432	4.97E-08	5.37E-05	17.79035032
Body fat percentage || id:ukb-a-264	rs7972728	A	C	0.016177	0.73741	12	123076778	0.00211875	2.26E-14	0.000101348	33.56108903
Body fat percentage || id:ukb-a-264	rs7982447	C	T	0.0160514	0.206408	13	54453811	0.00230771	3.52E-12	8.44E-05	27.95085853
Body fat percentage || id:ukb-a-264	rs80135947	C	A	0.0232969	0.195339	17	65836001	0.00234944	3.58E-23	0.000170619	56.5042533
Body fat percentage || id:ukb-a-264	rs8042404	A	G	0.0119627	0.270723	15	31680016	0.00209733	1.17E-08	5.65E-05	18.71153804
Body fat percentage || id:ukb-a-264	rs8087074	T	G	0.013184	0.261119	18	45923482	0.00212967	6.00E-10	6.71E-05	22.20983552
Body fat percentage || id:ukb-a-264	rs809955	A	G	-0.0132408	0.366632	4	140874760	0.00193437	7.66E-12	8.14E-05	26.96243745
Body fat percentage || id:ukb-a-264	rs815163	C	T	-0.0105722	0.561603	1	190294726	0.00187564	1.74E-08	5.50E-05	18.22470417
Body fat percentage || id:ukb-a-264	rs815611	A	G	-0.0115299	0.552303	5	153518766	0.00187082	7.14E-10	6.57E-05	21.76958104
Body fat percentage || id:ukb-a-264	rs878206	G	A	0.0102685	0.542473	14	75263775	0.00186575	3.72E-08	5.23E-05	17.33167167
Body fat percentage || id:ukb-a-264	rs879620	T	C	0.0165566	0.615276	16	4015729	0.00192099	6.80E-18	0.000129775	42.97607836
Body fat percentage || id:ukb-a-264	rs9320823	C	T	0.0173426	0.601901	6	98429337	0.00190508	8.80E-20	0.000144137	47.73270206
Body fat percentage || id:ukb-a-264	rs952227	G	A	-0.0155751	0.673163	2	227062080	0.00198593	4.42E-15	0.000106744	35.34828533
Body fat percentage || id:ukb-a-264	rs9522279	T	C	0.0136103	0.425038	13	112221296	0.0018875	5.58E-13	9.05E-05	29.98130076
Body fat percentage || id:ukb-a-264	rs9551991	C	T	0.0162053	0.143839	13	20305992	0.00265379	1.02E-09	6.47E-05	21.41821082
Body fat percentage || id:ukb-a-264	rs972283	G	A	-0.0144028	0.509677	7	130466854	0.00186199	1.04E-14	0.000103681	34.33405062
Body fat percentage || id:ukb-a-264	rs9803921	A	C	-0.0105787	0.382249	1	209236818	0.00191716	3.43E-08	5.29E-05	17.50073232
Body fat percentage || id:ukb-a-264	rs9843653	C	T	0.0181875	0.514555	3	49920571	0.00186325	1.66E-22	0.000165252	54.72660066
Body fat percentage || id:ukb-a-264	rs9902386	G	T	-0.0125968	0.677151	17	21280185	0.00201061	3.73E-10	6.94E-05	22.97441287
Whole body fat mass || id:ukb-a-265	rs10100245	A	G	0.0191523	0.56644	8	77226919	0.00239017	1.12E-15	0.000180167	59.60273997
Whole body fat mass || id:ukb-a-265	rs10128597	A	G	-0.0192293	0.274019	11	8694830	0.0026727	6.27E-13	0.000147117	48.66758068
Whole body fat mass || id:ukb-a-265	rs10141106	G	A	0.015793	0.702139	14	59348019	0.00259617	1.18E-09	0.000104327	34.51074226
Whole body fat mass || id:ukb-a-265	rs10144067	T	C	0.0155579	0.59159	14	93885198	0.00242884	1.50E-10	0.000116963	38.69126431
Whole body fat mass || id:ukb-a-265	rs10172196	A	G	0.0186415	0.304839	2	36780549	0.00258222	5.24E-13	0.000147281	48.7219414
Whole body fat mass || id:ukb-a-265	rs10237306	T	G	0.0160848	0.380218	7	121955981	0.0024402	4.36E-11	0.000121936	40.33656402
Whole body fat mass || id:ukb-a-265	rs10269774	A	G	0.0182011	0.323543	7	92253972	0.00253429	6.89E-13	0.00014501	47.97041055
Whole body fat mass || id:ukb-a-265	rs10423928	A	T	-0.0307139	0.19349	19	46182304	0.00299018	9.55E-25	0.000294421	97.41124098
Whole body fat mass || id:ukb-a-265	rs10490530	G	A	0.0190432	0.139163	2	155158909	0.0034298	2.82E-08	8.69E-05	28.74122536
Whole body fat mass || id:ukb-a-265	rs10499014	G	C	-0.0159794	0.26787	6	97947755	0.00269402	3.01E-09	0.000100153	33.12986713
Whole body fat mass || id:ukb-a-265	rs10507483	C	T	0.0173494	0.16534	13	40759773	0.00318086	4.92E-08	8.31E-05	27.48118876
Whole body fat mass || id:ukb-a-265	rs1056441	C	T	0.0168003	0.673163	20	62370349	0.00252634	2.93E-11	0.000124198	41.08492017
Whole body fat mass || id:ukb-a-265	rs10748028	A	C	-0.015076	0.440444	12	66388846	0.00242302	4.91E-10	0.000112031	37.05937993
Whole body fat mass || id:ukb-a-265	rs10756714	G	A	-0.0226876	0.444794	9	15885041	0.00238777	2.08E-21	0.000254226	84.10921627
Whole body fat mass || id:ukb-a-265	rs10756798	T	C	-0.0178153	0.645026	9	16739763	0.0024778	6.49E-13	0.000145342	48.08018718
Whole body fat mass || id:ukb-a-265	rs10760724	C	T	0.0148433	0.473935	9	103085144	0.00237183	3.90E-10	0.000109862	36.34208295
Whole body fat mass || id:ukb-a-265	rs10787738	T	C	0.0198574	0.253303	10	118777371	0.00276221	6.54E-13	0.000149162	49.34433181
Whole body fat mass || id:ukb-a-265	rs10820852	A	C	-0.0160336	0.274338	9	94186973	0.00266081	1.68E-09	0.000102356	33.85866831
Whole body fat mass || id:ukb-a-265	rs10827289	T	C	-0.013925	0.583034	10	34091492	0.00240872	7.43E-09	9.43E-05	31.18665949
Whole body fat mass || id:ukb-a-265	rs10915840	A	G	-0.0155131	0.272151	1	225668524	0.00267726	6.86E-09	9.53E-05	31.53790169
Whole body fat mass || id:ukb-a-265	rs10938397	G	A	0.0266592	0.434075	4	45182527	0.00239553	9.20E-29	0.000349179	115.5347239
Whole body fat mass || id:ukb-a-265	rs10947793	G	A	-0.0160411	0.373604	6	12142817	0.00246282	7.36E-11	0.000120437	39.84043509
Whole body fat mass || id:ukb-a-265	rs10954772	C	T	-0.0174848	0.685712	8	30863938	0.00256851	9.95E-12	0.000131771	43.59042439
Whole body fat mass || id:ukb-a-265	rs10999460	T	C	0.0157278	0.265951	10	72428283	0.00269207	5.15E-09	9.66E-05	31.94828577
Whole body fat mass || id:ukb-a-265	rs11012732	G	A	0.0231047	0.331106	10	21830104	0.00251982	4.79E-20	0.000236459	78.22952665
Whole body fat mass || id:ukb-a-265	rs11030119	A	G	0.0310488	0.308813	11	27728102	0.00256561	1.05E-33	0.000411539	136.1766105
Whole body fat mass || id:ukb-a-265	rs11150745	G	A	-0.019338	0.319489	17	78757626	0.00254453	2.97E-14	0.000162609	53.79324909
Whole body fat mass || id:ukb-a-265	rs111640872	C	G	0.022845	0.331076	19	30290357	0.00252417	1.43E-19	0.000231162	76.47688413
Whole body fat mass || id:ukb-a-265	rs11205303	C	T	0.0222248	0.409126	1	149906413	0.00241126	3.07E-20	0.000238813	79.00860421
Whole body fat mass || id:ukb-a-265	rs11205617	A	G	0.0210216	0.31713	1	49732337	0.00253955	1.26E-16	0.000191398	63.31884833
Whole body fat mass || id:ukb-a-265	rs113866544	C	T	0.0361408	0.0676841	17	46270606	0.00472154	1.95E-14	0.000164845	54.53305761
Whole body fat mass || id:ukb-a-265	rs11538	G	A	0.0183801	0.172127	22	18220831	0.00313634	4.62E-09	9.63E-05	31.84881317
Whole body fat mass || id:ukb-a-265	rs11580836	T	C	0.0136608	0.543532	1	84333310	0.00238226	9.80E-09	9.26E-05	30.63168721
Whole body fat mass || id:ukb-a-265	rs11603783	C	T	0.0167228	0.24665	11	122752954	0.0027671	1.51E-09	0.000103926	34.37827014
Whole body fat mass || id:ukb-a-265	rs11642015	T	C	0.0609045	0.40236	16	53802494	0.00241464	3.04E-140	0.001783952	591.1145539
Whole body fat mass || id:ukb-a-265	rs11656758	G	A	0.016125	0.339618	17	42301541	0.00250382	1.20E-10	0.000116631	38.58149109
Whole body fat mass || id:ukb-a-265	rs11695700	T	G	0.0132764	0.417672	2	110008322	0.00241053	3.64E-08	8.57E-05	28.36246087
Whole body fat mass || id:ukb-a-265	rs11725731	T	C	0.0149713	0.266331	4	82271434	0.00268373	2.43E-08	8.76E-05	28.97489939
Whole body fat mass || id:ukb-a-265	rs11764337	T	C	-0.0177976	0.183248	7	1892309	0.00307193	6.89E-09	9.48E-05	31.36436452
Whole body fat mass || id:ukb-a-265	rs11782074	T	G	0.0145164	0.385641	8	142617096	0.00247233	4.32E-09	9.99E-05	33.03007992
Whole body fat mass || id:ukb-a-265	rs11782341	G	A	0.0182584	0.188513	8	4813459	0.003051	2.17E-09	0.000101995	33.73926234
Whole body fat mass || id:ukb-a-265	rs11786089	G	A	0.0140366	0.456852	8	21975521	0.00238313	3.87E-09	9.78E-05	32.34469121
Whole body fat mass || id:ukb-a-265	rs1182199	A	C	-0.0233127	0.305066	7	2862542	0.00257417	1.36E-19	0.000230437	76.23696277
Whole body fat mass || id:ukb-a-265	rs11824092	C	T	0.0139633	0.637451	11	13346294	0.00247934	1.78E-08	9.01E-05	29.81067263
Whole body fat mass || id:ukb-a-265	rs11857221	A	C	0.0132218	0.39689	15	47749434	0.00242193	4.79E-08	8.37E-05	27.68389415
Whole body fat mass || id:ukb-a-265	rs11958027	G	A	0.0154562	0.576439	5	105751502	0.00240201	1.24E-10	0.000116655	38.5894353
Whole body fat mass || id:ukb-a-265	rs12031634	A	G	-0.016007	0.29869	1	34584393	0.0026051	8.03E-10	0.000107345	35.50914415
Whole body fat mass || id:ukb-a-265	rs12128526	A	G	0.0132957	0.459975	1	7723957	0.00237989	2.32E-08	8.78E-05	29.05036739
Whole body fat mass || id:ukb-a-265	rs12140153	T	G	-0.0334163	0.0967607	1	62579891	0.0041097	4.27E-16	0.000195186	64.57230729
Whole body fat mass || id:ukb-a-265	rs12144626	C	T	-0.0150414	0.581821	1	47670525	0.00241079	4.40E-10	0.000110093	36.41823783
Whole body fat mass || id:ukb-a-265	rs1218824	A	G	0.016945	0.66205	13	28010734	0.00250518	1.34E-11	0.000128486	42.50354662
Whole body fat mass || id:ukb-a-265	rs12254441	T	C	-0.0155129	0.372835	10	76617857	0.00253554	9.47E-10	0.000112542	37.22856813
Whole body fat mass || id:ukb-a-265	rs1229984	C	T	0.045415	0.977549	4	100239319	0.00800433	1.40E-08	9.05E-05	29.94712677
Whole body fat mass || id:ukb-a-265	rs12330631	T	C	-0.0146421	0.367113	3	123089834	0.00246276	2.76E-09	9.96E-05	32.95481842
Whole body fat mass || id:ukb-a-265	rs12339822	G	A	0.0162154	0.5432	9	92187178	0.00238855	1.13E-11	0.000130488	43.16590414
Whole body fat mass || id:ukb-a-265	rs12367809	T	C	0.0279469	0.368275	12	50256063	0.00246648	9.36E-30	0.000363411	120.2453855
Whole body fat mass || id:ukb-a-265	rs12459368	G	A	-0.017509	0.267065	19	18459377	0.00267249	5.70E-11	0.000120015	39.70088848
Whole body fat mass || id:ukb-a-265	rs12475388	A	G	-0.0150295	0.486748	2	27039792	0.00238205	2.80E-10	0.000112864	37.3349771
Whole body fat mass || id:ukb-a-265	rs12477385	T	G	-0.0158566	0.2273	2	166144850	0.0028366	2.27E-08	8.83E-05	29.21539935
Whole body fat mass || id:ukb-a-265	rs12578952	G	A	-0.0173887	0.251697	12	103755097	0.00273013	1.90E-10	0.000113899	37.67751077
Whole body fat mass || id:ukb-a-265	rs12610925	G	A	0.0183139	0.351773	19	33880349	0.0024868	1.78E-13	0.000152961	50.60118763
Whole body fat mass || id:ukb-a-265	rs12616638	G	A	-0.0143071	0.416094	2	54298672	0.00242048	3.41E-09	9.95E-05	32.90211338
Whole body fat mass || id:ukb-a-265	rs12619178	T	C	-0.0167309	0.402922	2	100838157	0.00241519	4.30E-12	0.000134685	44.55455735
Whole body fat mass || id:ukb-a-265	rs1268403	C	T	-0.017002	0.205997	14	21976476	0.0029365	7.05E-09	9.46E-05	31.2800264
Whole body fat mass || id:ukb-a-265	rs12877270	A	G	0.0141539	0.43845	13	97047020	0.00240603	4.04E-09	9.86E-05	32.63221663
Whole body fat mass || id:ukb-a-265	rs12887636	G	T	-0.0144721	0.347396	14	29702590	0.00250488	7.59E-09	9.50E-05	31.41390156
Whole body fat mass || id:ukb-a-265	rs12890931	G	T	0.0142573	0.363463	14	69753369	0.00247808	8.76E-09	9.41E-05	31.11302694
Whole body fat mass || id:ukb-a-265	rs12926311	C	G	-0.0158623	0.355425	16	406427	0.00248303	1.68E-10	0.000115288	38.13702388
Whole body fat mass || id:ukb-a-265	rs12987931	T	C	0.0138848	0.6149	2	172900948	0.00244846	1.42E-08	9.13E-05	30.20229199
Whole body fat mass || id:ukb-a-265	rs12992672	A	G	0.0432548	0.828635	2	632592	0.00313915	3.50E-43	0.000531354	175.8441073
Whole body fat mass || id:ukb-a-265	rs13056506	T	G	-0.0190215	0.599118	22	38580917	0.00241472	3.36E-15	0.000173799	57.49590484
Whole body fat mass || id:ukb-a-265	rs13062093	G	T	0.0168192	0.366444	3	35667057	0.00245721	7.67E-12	0.000131351	43.45135466
Whole body fat mass || id:ukb-a-265	rs13067187	A	G	-0.020492	0.142056	3	25077932	0.00344754	2.79E-09	0.000102357	33.85904088
Whole body fat mass || id:ukb-a-265	rs13135092	G	A	0.0417337	0.0832342	4	103198082	0.0043164	4.13E-22	0.000265806	87.9412076
Whole body fat mass || id:ukb-a-265	rs13156484	A	G	-0.0150424	0.470873	5	122653399	0.00239599	3.43E-10	0.000112753	37.2983764
Whole body fat mass || id:ukb-a-265	rs13174863	G	A	0.0244056	0.148208	5	139080745	0.00335495	3.48E-13	0.000150388	49.7499305
Whole body fat mass || id:ukb-a-265	rs13333747	C	T	-0.0236801	0.181958	16	2175373	0.0030851	1.65E-14	0.000166934	55.22418356
Whole body fat mass || id:ukb-a-265	rs1335055	A	G	-0.0160058	0.655777	1	107624563	0.00251804	2.07E-10	0.000115659	38.25991931
Whole body fat mass || id:ukb-a-265	rs13427822	G	A	-0.0156749	0.272052	2	213414265	0.00269193	5.79E-09	9.73E-05	32.1919351
Whole body fat mass || id:ukb-a-265	rs1383723	T	A	-0.0173167	0.782487	4	67803507	0.00288181	1.87E-09	0.000102076	33.76602423
Whole body fat mass || id:ukb-a-265	rs1441264	A	G	0.0174932	0.591866	13	79580919	0.00246216	1.21E-12	0.000147841	48.90709657
Whole body fat mass || id:ukb-a-265	rs1446585	G	A	-0.0174384	0.228006	2	136407479	0.00283701	7.92E-10	0.000107054	35.41301844
Whole body fat mass || id:ukb-a-265	rs1470749	T	G	-0.0138532	0.510604	7	50578023	0.00237232	5.24E-09	9.59E-05	31.72703383
Whole body fat mass || id:ukb-a-265	rs1477290	C	T	0.0314306	0.135362	5	87988934	0.00348911	2.11E-19	0.000231242	76.50324236
Whole body fat mass || id:ukb-a-265	rs147730268	T	G	-0.0444643	0.0905299	12	123024476	0.00426945	2.15E-25	0.000325562	107.717875
Whole body fat mass || id:ukb-a-265	rs1491905	C	T	-0.0135542	0.506315	14	47296286	0.00236979	1.07E-08	9.18E-05	30.38095161
Whole body fat mass || id:ukb-a-265	rs1503527	T	C	0.015163	0.479717	5	63020536	0.00237104	1.61E-10	0.000114769	37.96538778
Whole body fat mass || id:ukb-a-265	rs1568489	G	A	0.0162771	0.574397	3	153673681	0.00240278	1.25E-11	0.000129539	42.85190638
Whole body fat mass || id:ukb-a-265	rs1652376	T	G	-0.0226845	0.464221	18	21109466	0.00237576	1.33E-21	0.000255976	84.68822969
Whole body fat mass || id:ukb-a-265	rs1653892	C	T	-0.0169536	0.69557	7	32399469	0.0025936	6.30E-11	0.000121726	40.26688197
Whole body fat mass || id:ukb-a-265	rs17014332	C	T	0.0170506	0.210609	1	209520450	0.00290371	4.31E-09	9.67E-05	31.97668155
Whole body fat mass || id:ukb-a-265	rs17024393	C	T	0.0643641	0.0257993	1	110154688	0.00749721	9.12E-18	0.000208245	68.89333197
Whole body fat mass || id:ukb-a-265	rs17218879	G	C	0.0141734	0.336885	9	14768540	0.00251593	1.77E-08	8.98E-05	29.68934209
Whole body fat mass || id:ukb-a-265	rs1724551	A	G	-0.0160068	0.512128	4	137064123	0.00239092	2.16E-11	0.000128033	42.35376657
Whole body fat mass || id:ukb-a-265	rs17265513	C	T	0.0166791	0.199974	20	39832628	0.00296156	1.78E-08	8.90E-05	29.44452133
Whole body fat mass || id:ukb-a-265	rs17770336	T	C	0.0221272	0.323821	9	28414625	0.00252782	2.08E-18	0.000214412	70.93420701
Whole body fat mass || id:ukb-a-265	rs1782508	G	C	-0.0152142	0.656325	11	30243795	0.00249099	1.01E-09	0.000104423	34.54247581
Whole body fat mass || id:ukb-a-265	rs1783541	T	C	0.0178194	0.218469	11	65294799	0.00287009	5.35E-10	0.000108431	35.86842078
Whole body fat mass || id:ukb-a-265	rs1834144	A	C	-0.0181611	0.374186	18	40744790	0.00245543	1.40E-13	0.000154471	51.10073874
Whole body fat mass || id:ukb-a-265	rs1840126	C	A	-0.01311	0.56206	2	236896765	0.00238831	4.04E-08	8.46E-05	27.98867915
Whole body fat mass || id:ukb-a-265	rs1879529	T	G	-0.0163902	0.265099	15	89414295	0.00270392	1.35E-09	0.000104673	34.62532626
Whole body fat mass || id:ukb-a-265	rs1881505	C	T	-0.0281302	0.942104	11	1483177	0.00512203	3.98E-08	8.63E-05	28.55443143
Whole body fat mass || id:ukb-a-265	rs1927626	T	C	0.027102	0.936314	9	16587758	0.00486107	2.47E-08	8.76E-05	28.9767181
Whole body fat mass || id:ukb-a-265	rs1928496	T	C	0.0165622	0.742388	13	31012904	0.00270652	9.41E-10	0.000104921	34.70736396
Whole body fat mass || id:ukb-a-265	rs1964599	T	C	-0.0186014	0.343712	12	124580119	0.00254861	2.91E-13	0.000156103	51.64059062
Whole body fat mass || id:ukb-a-265	rs2016469	A	G	0.0143302	0.373695	3	108023965	0.00246838	6.42E-09	9.61E-05	31.7974576
Whole body fat mass || id:ukb-a-265	rs2072413	T	C	-0.0153543	0.272655	7	150647969	0.00267793	9.84E-09	9.35E-05	30.93125618
Whole body fat mass || id:ukb-a-265	rs2102278	G	A	0.0161253	0.322075	4	52818664	0.00254105	2.21E-10	0.000113549	37.5618148
Whole body fat mass || id:ukb-a-265	rs2172131	C	T	-0.0167137	0.580636	10	133978962	0.00240205	3.46E-12	0.000136041	45.00309423
Whole body fat mass || id:ukb-a-265	rs2181375	G	A	0.0190389	0.598633	1	96940119	0.00241547	3.23E-15	0.000174187	57.62416639
Whole body fat mass || id:ukb-a-265	rs2192527	G	A	0.0187338	0.464952	4	18329824	0.0023808	3.59E-15	0.000174615	57.7658867
Whole body fat mass || id:ukb-a-265	rs2239647	C	A	-0.0181735	0.551791	14	33292743	0.00238404	2.49E-14	0.000163366	54.04384876
Whole body fat mass || id:ukb-a-265	rs2287214	G	A	0.0181569	0.397832	12	108090518	0.00242056	6.34E-14	0.000157954	52.25313747
Whole body fat mass || id:ukb-a-265	rs2289379	T	C	-0.0166901	0.394972	7	44804225	0.00243195	6.76E-12	0.000133134	44.04133375
Whole body fat mass || id:ukb-a-265	rs2292238	C	A	-0.0133854	0.408667	12	56493822	0.00241502	2.98E-08	8.66E-05	28.64474641
Whole body fat mass || id:ukb-a-265	rs2307111	C	T	-0.0269424	0.393183	5	75003678	0.00242838	1.34E-28	0.000346382	114.6089324
Whole body fat mass || id:ukb-a-265	rs2370982	T	C	0.0273096	0.215336	14	79890677	0.00290477	5.41E-21	0.000252035	83.38414842
Whole body fat mass || id:ukb-a-265	rs2374947	G	A	0.0160316	0.760979	12	108327605	0.00279058	9.21E-09	9.35E-05	30.92758815
Whole body fat mass || id:ukb-a-265	rs2425024	C	A	0.0161534	0.323742	20	33844938	0.00253038	1.73E-10	0.000114253	37.79479181
Whole body fat mass || id:ukb-a-265	rs2439823	G	A	0.0196182	0.547705	10	99778226	0.00238642	2.03E-16	0.000190685	63.08303914
Whole body fat mass || id:ukb-a-265	rs245775	G	A	0.0195898	0.728826	5	170532105	0.00266747	2.08E-13	0.000151692	50.18116869
Whole body fat mass || id:ukb-a-265	rs2479958	G	A	-0.0166449	0.515151	13	111984244	0.00239644	3.77E-12	0.000138399	45.78323973
Whole body fat mass || id:ukb-a-265	rs2482398	A	C	-0.0145243	0.5225	6	83432845	0.00238555	1.14E-09	0.000105264	34.82080355
Whole body fat mass || id:ukb-a-265	rs2494196	A	C	0.0220201	0.287662	1	219762581	0.00261729	4.00E-17	0.000198718	65.74102508
Whole body fat mass || id:ukb-a-265	rs2499468	A	C	0.0147145	0.652736	6	51809081	0.00249282	3.58E-09	9.82E-05	32.46937714
Whole body fat mass || id:ukb-a-265	rs252749	A	G	-0.0200685	0.246565	5	77389973	0.00274343	2.58E-13	0.000149636	49.50111882
Whole body fat mass || id:ukb-a-265	rs2606228	C	A	-0.0140551	0.642769	3	183537759	0.00250165	1.93E-08	9.07E-05	30.00919337
Whole body fat mass || id:ukb-a-265	rs2678204	G	T	0.0238723	0.341813	1	201800511	0.00250065	1.35E-21	0.000256423	84.83611252
Whole body fat mass || id:ukb-a-265	rs2814943	A	G	0.0463972	0.139971	6	34552736	0.00340994	3.76E-42	0.00051828	171.515285
Whole body fat mass || id:ukb-a-265	rs28366156	C	T	-0.0281243	0.131356	6	31671498	0.00350733	1.07E-15	0.000180503	59.71405455
Whole body fat mass || id:ukb-a-265	rs28457808	G	C	-0.0186801	0.163186	7	99023246	0.00321275	6.09E-09	9.53E-05	31.52496391
Whole body fat mass || id:ukb-a-265	rs2861685	C	T	-0.0165258	0.411371	2	67837553	0.00240459	6.31E-12	0.000132261	43.75228455
Whole body fat mass || id:ukb-a-265	rs28636067	A	G	0.0194995	0.129916	5	199415	0.00352998	3.32E-08	8.60E-05	28.43485951
Whole body fat mass || id:ukb-a-265	rs2869950	T	C	-0.0148002	0.377865	4	89742764	0.00251487	3.98E-09	0.000102988	34.067807
Whole body fat mass || id:ukb-a-265	rs2917705	A	G	-0.0200881	0.139388	16	64339094	0.00342641	4.56E-09	9.68E-05	32.02547164
Whole body fat mass || id:ukb-a-265	rs2954021	G	A	0.0164638	0.505955	8	126482077	0.00237053	3.79E-12	0.000135509	44.82707457
Whole body fat mass || id:ukb-a-265	rs314279	A	C	-0.0232539	0.883747	6	105402083	0.00370566	3.50E-10	0.00011111	36.75487573
Whole body fat mass || id:ukb-a-265	rs34045288	T	C	0.0223311	0.335903	6	40369081	0.0025104	5.85E-19	0.000222482	73.60464904
Whole body fat mass || id:ukb-a-265	rs34292685	T	C	-0.0177782	0.162091	11	64049021	0.00320983	3.05E-08	8.59E-05	28.39955915
Whole body fat mass || id:ukb-a-265	rs34517439	A	C	0.0403863	0.125765	1	78450517	0.00363374	1.08E-28	0.000358663	118.6738114
Whole body fat mass || id:ukb-a-265	rs34769775	T	C	-0.0184682	0.297863	15	80989172	0.00258717	9.46E-13	0.000142665	47.19462056
Whole body fat mass || id:ukb-a-265	rs34966008	T	C	-0.0175854	0.408148	17	34919623	0.00240977	2.94E-13	0.000149405	49.42460014
Whole body fat mass || id:ukb-a-265	rs35589149	C	G	0.0217453	0.132481	7	6426273	0.00349994	5.20E-10	0.000108691	35.95452747
Whole body fat mass || id:ukb-a-265	rs35697691	G	C	0.0249407	0.0886539	15	52353498	0.00421674	3.33E-09	0.000100514	33.24949824
Whole body fat mass || id:ukb-a-265	rs35851183	G	A	0.0160464	0.357777	4	80717182	0.00247429	8.87E-11	0.000118327	39.14243794
Whole body fat mass || id:ukb-a-265	rs35882248	T	C	0.0207084	0.314642	2	230627955	0.0025543	5.19E-16	0.000184951	61.18579122
Whole body fat mass || id:ukb-a-265	rs3730071	A	C	-0.0406874	0.030313	12	49168798	0.00690859	3.88E-09	9.73E-05	32.19330893
Whole body fat mass || id:ukb-a-265	rs3737992	A	G	-0.0191356	0.168479	1	33234128	0.00316634	1.51E-09	0.000102597	33.93834847
Whole body fat mass || id:ukb-a-265	rs3766823	A	G	0.0218025	0.171635	1	32197257	0.00314264	3.99E-12	0.000135167	44.71382993
Whole body fat mass || id:ukb-a-265	rs3784699	C	T	0.0227556	0.603021	15	68007591	0.00242418	6.22E-21	0.000247917	82.02140672
Whole body fat mass || id:ukb-a-265	rs3803286	G	A	-0.0194621	0.666379	14	103246470	0.00251011	8.97E-15	0.000168416	55.71475293
Whole body fat mass || id:ukb-a-265	rs3814883	T	C	0.0271425	0.483348	16	29994922	0.00237868	3.74E-30	0.000367949	121.7476369
Whole body fat mass || id:ukb-a-265	rs3826408	T	C	0.0133047	0.457214	17	7101292	0.00237784	2.20E-08	8.79E-05	29.06293481
Whole body fat mass || id:ukb-a-265	rs3864311	G	T	-0.0146516	0.322505	6	13192759	0.00255337	9.58E-09	9.38E-05	31.03104314
Whole body fat mass || id:ukb-a-265	rs40071	C	T	-0.0206223	0.179293	5	107496102	0.0030954	2.70E-11	0.000125157	41.402161
Whole body fat mass || id:ukb-a-265	rs412522	C	T	0.0149568	0.515203	6	160727102	0.00236431	2.52E-10	0.00011175	36.96640298
Whole body fat mass || id:ukb-a-265	rs429358	C	T	-0.0226212	0.156331	19	45411941	0.00326297	4.14E-12	0.000134983	44.65294237
Whole body fat mass || id:ukb-a-265	rs4471907	A	G	0.0134038	0.528762	2	193870095	0.00237542	1.68E-08	8.95E-05	29.61681029
Whole body fat mass || id:ukb-a-265	rs4477562	T	C	0.0260001	0.128516	13	54104968	0.00356597	3.08E-13	0.000151425	50.0928108
Whole body fat mass || id:ukb-a-265	rs4482463	A	C	-0.0309639	0.924181	2	205375909	0.00448481	5.06E-12	0.000134362	44.44754064
Whole body fat mass || id:ukb-a-265	rs4502882	T	C	-0.0161647	0.656893	5	153093998	0.00249461	9.19E-11	0.000117785	38.96311279
Whole body fat mass || id:ukb-a-265	rs4503172	T	C	-0.0139496	0.607824	9	124640841	0.00242863	9.26E-09	9.28E-05	30.68779163
Whole body fat mass || id:ukb-a-265	rs4657796	C	T	-0.0149358	0.376564	1	195052937	0.00245075	1.10E-09	0.000104741	34.64783673
Whole body fat mass || id:ukb-a-265	rs4673617	T	C	0.0163656	0.271641	2	212290579	0.00267219	9.11E-10	0.000105983	35.0585286
Whole body fat mass || id:ukb-a-265	rs4718964	T	G	0.0172948	0.412194	7	70038969	0.00241315	7.69E-13	0.000144943	47.94824328
Whole body fat mass || id:ukb-a-265	rs4794222	G	A	-0.0149729	0.744285	17	49383659	0.00272403	3.87E-08	8.53E-05	28.22847135
Whole body fat mass || id:ukb-a-265	rs4864201	C	T	-0.01525	0.6533	4	130731284	0.00248694	8.69E-10	0.00010535	34.84936922
Whole body fat mass || id:ukb-a-265	rs4876611	G	A	0.0217488	0.715809	8	116671848	0.00262938	1.33E-16	0.000192446	63.66557106
Whole body fat mass || id:ukb-a-265	rs4900471	A	G	-0.0158399	0.710361	14	101162047	0.0026232	1.56E-09	0.000103245	34.15299861
Whole body fat mass || id:ukb-a-265	rs543874	G	A	0.0423682	0.207808	1	177889480	0.00291747	9.06E-48	0.000591021	195.6016319
Whole body fat mass || id:ukb-a-265	rs55637757	T	C	-0.0235883	0.133438	16	89535888	0.00354194	2.75E-11	0.000128677	42.56683072
Whole body fat mass || id:ukb-a-265	rs55714539	C	A	0.0222821	0.342691	19	18207397	0.0025121	7.36E-19	0.000223673	73.99879462
Whole body fat mass || id:ukb-a-265	rs55726687	A	G	0.022154	0.211138	12	991306	0.00290197	2.28E-14	0.000163494	54.08610809
Whole body fat mass || id:ukb-a-265	rs56203712	G	A	-0.0184446	0.238079	4	25342606	0.00284907	9.56E-11	0.000123424	40.82875157
Whole body fat mass || id:ukb-a-265	rs56361700	C	T	0.0278833	0.058679	2	56134212	0.0050661	3.72E-08	8.59E-05	28.41116721
Whole body fat mass || id:ukb-a-265	rs57636386	C	T	-0.0398035	0.0834151	18	58048295	0.00429289	1.84E-20	0.000242265	80.1508446
Whole body fat mass || id:ukb-a-265	rs58862095	T	C	-0.0180662	0.419757	7	75081418	0.00240676	6.09E-14	0.000158991	52.59609702
Whole body fat mass || id:ukb-a-265	rs59066241	G	T	0.0226083	0.118268	12	97925364	0.00368581	8.58E-10	0.000106603	35.26378691
Whole body fat mass || id:ukb-a-265	rs59104534	T	C	0.014949	0.301112	8	25666169	0.00259316	8.18E-09	9.41E-05	31.11313405
Whole body fat mass || id:ukb-a-265	rs59227842	G	A	0.0239462	0.312432	11	43692423	0.00258111	1.75E-20	0.000246362	81.50689739
Whole body fat mass || id:ukb-a-265	rs6029180	G	A	0.014093	0.327231	20	39178923	0.00255207	3.35E-08	8.74E-05	28.92732497
Whole body fat mass || id:ukb-a-265	rs60898782	A	G	0.0174954	0.2024	6	2098831	0.00296679	3.70E-09	9.88E-05	32.6910829
Whole body fat mass || id:ukb-a-265	rs61649432	T	C	0.0142722	0.309586	12	133473809	0.00256328	2.58E-08	8.71E-05	28.80404931
Whole body fat mass || id:ukb-a-265	rs61813293	T	G	0.0202306	0.142947	1	156019075	0.00337989	2.16E-09	0.000100284	33.17315555
Whole body fat mass || id:ukb-a-265	rs61871615	T	C	-0.0260169	0.0905228	10	102487140	0.00431334	1.62E-09	0.000111453	36.8682289
Whole body fat mass || id:ukb-a-265	rs61903695	G	A	0.0155588	0.255999	11	89922417	0.00271436	9.93E-09	9.22E-05	30.50331314
Whole body fat mass || id:ukb-a-265	rs62025854	T	G	-0.0227683	0.281734	15	84552515	0.00263774	6.07E-18	0.000209805	69.40965509
Whole body fat mass || id:ukb-a-265	rs62037365	G	C	0.0312199	0.402132	16	28868962	0.00241668	3.62E-38	0.00046867	155.0899034
Whole body fat mass || id:ukb-a-265	rs62106258	C	T	-0.0800732	0.0484669	2	417167	0.00551747	1.04E-47	0.000591389	195.7236943
Whole body fat mass || id:ukb-a-265	rs62178054	C	T	-0.0174163	0.371887	2	181574287	0.00246403	1.57E-12	0.000141707	46.87757083
Whole body fat mass || id:ukb-a-265	rs62246314	A	G	0.024572	0.101276	3	9504099	0.00392724	3.93E-10	0.000109912	36.35838704
Whole body fat mass || id:ukb-a-265	rs62261725	G	A	-0.0205797	0.327437	3	85898626	0.00252868	4.01E-16	0.000186539	61.71103105
Whole body fat mass || id:ukb-a-265	rs62343137	C	G	0.0179777	0.370694	4	145885961	0.00245391	2.37E-13	0.000150791	49.88318311
Whole body fat mass || id:ukb-a-265	rs62396185	C	G	-0.0370265	0.256464	6	26180634	0.00271711	2.83E-42	0.000522858	173.0309722
Whole body fat mass || id:ukb-a-265	rs62407569	G	A	0.0170283	0.276206	6	33538865	0.002654	1.40E-10	0.000115937	38.35164576
Whole body fat mass || id:ukb-a-265	rs62499696	C	G	0.0145556	0.292929	8	14292963	0.00263638	3.37E-08	8.78E-05	29.03131546
Whole body fat mass || id:ukb-a-265	rs6545714	A	G	-0.0206133	0.601551	2	59307725	0.0024231	1.79E-17	0.00020369	67.38631249
Whole body fat mass || id:ukb-a-265	rs6561937	A	T	-0.0150115	0.751756	13	58257667	0.00275031	4.82E-08	8.41E-05	27.82168009
Whole body fat mass || id:ukb-a-265	rs6567160	C	T	0.045924	0.234055	18	57829135	0.00279601	1.34E-60	0.00075618	250.3032179
Whole body fat mass || id:ukb-a-265	rs6575340	A	G	0.0194275	0.637416	14	94023972	0.00246986	3.68E-15	0.00017446	57.71439988
Whole body fat mass || id:ukb-a-265	rs6598540	G	A	-0.018314	0.27654	15	99230191	0.00264892	4.73E-12	0.000134205	44.39562451
Whole body fat mass || id:ukb-a-265	rs6601527	A	C	-0.0152075	0.587819	8	10665444	0.0024124	2.91E-10	0.000112067	37.07139169
Whole body fat mass || id:ukb-a-265	rs6699744	T	A	0.0219228	0.614022	1	72825144	0.00244394	2.97E-19	0.000227808	75.36686541
Whole body fat mass || id:ukb-a-265	rs6717858	C	T	0.0192068	0.403398	2	165539661	0.00241786	1.97E-15	0.000177565	58.74197922
Whole body fat mass || id:ukb-a-265	rs67536595	T	C	-0.0173307	0.185479	2	142293061	0.00304612	1.28E-08	9.08E-05	30.02006545
Whole body fat mass || id:ukb-a-265	rs6840236	C	T	0.0141659	0.461578	4	56289785	0.00238203	2.73E-09	9.97E-05	32.99457515
Whole body fat mass || id:ukb-a-265	rs6861649	C	T	0.0161614	0.607485	5	50864788	0.00243553	3.24E-11	0.00012456	41.20470922
Whole body fat mass || id:ukb-a-265	rs6875585	C	A	0.0154841	0.669998	5	95593462	0.00252667	8.89E-10	0.000106021	35.07123334
Whole body fat mass || id:ukb-a-265	rs6898357	G	A	-0.013992	0.680482	5	166986309	0.00253805	3.53E-08	8.51E-05	28.16122338
Whole body fat mass || id:ukb-a-265	rs6973656	G	A	0.0151107	0.396582	7	77422583	0.00241894	4.19E-10	0.000109282	36.15021369
Whole body fat mass || id:ukb-a-265	rs704061	C	T	0.0185348	0.452703	12	89771903	0.00238118	7.06E-15	0.000170232	56.31565822
Whole body fat mass || id:ukb-a-265	rs7094644	A	G	0.0161379	0.674176	10	16773864	0.00257455	3.66E-10	0.000114414	37.84801179
Whole body fat mass || id:ukb-a-265	rs7124681	A	C	0.0245679	0.408057	11	47529947	0.00240666	1.84E-24	0.000291586	96.47314232
Whole body fat mass || id:ukb-a-265	rs713586	C	T	0.0260885	0.489512	2	25158008	0.00236668	2.99E-28	0.000340155	112.5480126
Whole body fat mass || id:ukb-a-265	rs7171864	A	G	0.0179145	0.660927	15	73227249	0.00251482	1.05E-12	0.000143842	47.58406484
Whole body fat mass || id:ukb-a-265	rs7193783	C	A	-0.017214	0.649173	16	4949608	0.00249525	5.26E-12	0.000134973	44.64971144
Whole body fat mass || id:ukb-a-265	rs7238896	G	A	0.0211603	0.140717	18	1840658	0.00342603	6.57E-10	0.000108282	35.81924574
Whole body fat mass || id:ukb-a-265	rs724016	G	A	0.0235961	0.447212	3	141105570	0.00238226	3.99E-23	0.000275285	91.07833053
Whole body fat mass || id:ukb-a-265	rs7259070	C	T	0.0176448	0.599006	19	47562509	0.00243983	4.77E-13	0.000149566	49.47780978
Whole body fat mass || id:ukb-a-265	rs72755233	A	G	-0.0228523	0.112887	15	100692953	0.00373989	9.95E-10	0.000104595	34.59960297
Whole body fat mass || id:ukb-a-265	rs72820274	A	G	0.0138629	0.41876	2	104412924	0.00240553	8.27E-09	9.36E-05	30.94656688
Whole body fat mass || id:ukb-a-265	rs72892910	T	G	0.03536	0.170442	6	50816887	0.00316031	4.68E-29	0.000353572	116.9888443
Whole body fat mass || id:ukb-a-265	rs72906282	G	T	0.054741	0.0152595	11	46172038	0.00969091	1.62E-08	9.01E-05	29.78994139
Whole body fat mass || id:ukb-a-265	rs72917533	C	T	-0.0176763	0.186273	2	175238924	0.0030516	6.94E-09	9.47E-05	31.33253116
Whole body fat mass || id:ukb-a-265	rs72976986	A	G	-0.0196951	0.191187	19	4050424	0.00304537	1.00E-10	0.000119965	39.68422872
Whole body fat mass || id:ukb-a-265	rs7313748	T	C	-0.0160183	0.28978	12	122369762	0.00260511	7.81E-10	0.000105615	34.93679017
Whole body fat mass || id:ukb-a-265	rs73142879	T	C	-0.0239121	0.192167	20	51195932	0.00301693	2.27E-15	0.000177528	58.7294484
Whole body fat mass || id:ukb-a-265	rs73213484	T	A	-0.0221916	0.139056	4	28489339	0.00342597	9.34E-11	0.000117916	39.00641705
Whole body fat mass || id:ukb-a-265	rs7442885	G	C	-0.0230721	0.210104	5	87682877	0.00291561	2.51E-15	0.000176689	58.45184266
Whole body fat mass || id:ukb-a-265	rs7460093	A	G	0.0136502	0.535506	8	144876159	0.00239636	1.23E-08	9.27E-05	30.66236974
Whole body fat mass || id:ukb-a-265	rs750090	C	T	-0.0149045	0.356153	4	152931436	0.00250052	2.52E-09	0.000101879	33.70088709
Whole body fat mass || id:ukb-a-265	rs75412871	T	C	-0.0293531	0.0527863	12	121709430	0.0053057	3.16E-08	8.62E-05	28.50083213
Whole body fat mass || id:ukb-a-265	rs75557510	G	A	-0.0334322	0.0614963	3	84321469	0.00503491	3.14E-11	0.000129016	42.67896726
Whole body fat mass || id:ukb-a-265	rs75641275	C	A	0.0207506	0.143946	1	98327133	0.00337588	7.92E-10	0.000106119	35.10355882
Whole body fat mass || id:ukb-a-265	rs759502	A	G	-0.0131341	0.587815	2	50693952	0.00240599	4.79E-08	8.36E-05	27.65112264
Whole body fat mass || id:ukb-a-265	rs76040172	A	G	-0.0397319	0.0544397	21	46488959	0.0052374	3.30E-14	0.000162523	53.76469517
Whole body fat mass || id:ukb-a-265	rs7613261	T	A	0.0232141	0.204563	3	131717795	0.00294259	3.05E-15	0.000175375	58.01706094
Whole body fat mass || id:ukb-a-265	rs7649970	T	C	0.0299574	0.120866	3	12392272	0.00362678	1.46E-16	0.000190721	63.09475791
Whole body fat mass || id:ukb-a-265	rs765875	T	C	-0.0139164	0.488387	6	143185683	0.00236773	4.17E-09	9.68E-05	32.01433502
Whole body fat mass || id:ukb-a-265	rs76895963	G	T	0.0780465	0.0192794	12	4384844	0.00919218	2.07E-17	0.000230343	76.20591864
Whole body fat mass || id:ukb-a-265	rs7707394	A	G	-0.01881	0.354316	5	74472939	0.00247268	2.81E-14	0.000161889	53.55520333
Whole body fat mass || id:ukb-a-265	rs7845090	A	G	-0.0242942	0.711116	8	73449940	0.00262829	2.40E-20	0.000242493	80.22642671
Whole body fat mass || id:ukb-a-265	rs79113395	A	G	-0.0169304	0.265449	1	1590521	0.00269497	3.34E-10	0.000111781	36.97677352
Whole body fat mass || id:ukb-a-265	rs7987928	A	G	-0.0197507	0.79963	13	54372377	0.00296132	2.57E-11	0.000125002	41.35081106
Whole body fat mass || id:ukb-a-265	rs80135947	C	A	0.0301213	0.195339	17	65836001	0.00298979	7.20E-24	0.00028522	94.36614238
Whole body fat mass || id:ukb-a-265	rs801738	G	C	-0.0195852	0.35841	11	65924217	0.00247074	2.25E-15	0.00017641	58.359737
Whole body fat mass || id:ukb-a-265	rs8087074	T	G	0.0162794	0.261119	18	45923482	0.00271007	1.89E-09	0.000102263	33.8280649
Whole body fat mass || id:ukb-a-265	rs8118253	A	T	0.0192941	0.131901	20	15819926	0.00350523	3.71E-08	8.53E-05	28.19982405
Whole body fat mass || id:ukb-a-265	rs815163	C	T	-0.0153233	0.561603	1	190294726	0.00238699	1.37E-10	0.00011562	38.2467728
Whole body fat mass || id:ukb-a-265	rs8192675	C	T	0.0163292	0.287375	3	170724883	0.00261392	4.19E-10	0.000109212	36.1268642
Whole body fat mass || id:ukb-a-265	rs854917	T	C	-0.0163253	0.738006	6	90127390	0.00270797	1.66E-09	0.000103063	34.09269402
Whole body fat mass || id:ukb-a-265	rs862320	T	C	-0.0181297	0.410152	16	69651866	0.00241273	5.74E-14	0.000159036	52.61120309
Whole body fat mass || id:ukb-a-265	rs869400	G	T	0.0205615	0.815827	3	185826740	0.00306428	1.95E-11	0.000127047	42.02732834
Whole body fat mass || id:ukb-a-265	rs879620	T	C	0.0264319	0.615276	16	4015729	0.00244437	3.01E-27	0.000330755	109.436619
Whole body fat mass || id:ukb-a-265	rs9320823	C	T	0.0203309	0.601901	6	98429337	0.00242446	5.06E-17	0.000198089	65.53274747
Whole body fat mass || id:ukb-a-265	rs9515455	A	G	0.0162267	0.416606	13	112239671	0.00241637	1.88E-11	0.000127991	42.33957172
Whole body fat mass || id:ukb-a-265	rs9569933	T	C	-0.017555	0.189446	13	59257224	0.00303132	6.99E-09	9.46E-05	31.30784288
Whole body fat mass || id:ukb-a-265	rs9584855	G	T	-0.0158038	0.290103	13	99119000	0.00260803	1.37E-09	0.000102873	34.02971164
Whole body fat mass || id:ukb-a-265	rs9610311	C	T	0.0144402	0.30652	22	35924713	0.00263863	4.44E-08	8.86E-05	29.32382737
Whole body fat mass || id:ukb-a-265	rs9843007	T	A	-0.0143434	0.375399	3	61207077	0.00244598	4.52E-09	9.65E-05	31.91426798
Whole body fat mass || id:ukb-a-265	rs9843653	C	T	0.0270343	0.514555	3	49920571	0.00237094	4.12E-30	0.000365117	120.8102182
Whole body fat mass || id:ukb-a-265	rs9861443	C	A	0.0159616	0.713659	3	88196211	0.00263764	1.44E-09	0.000104126	34.44413899
Whole body fat mass || id:ukb-a-265	rs9964122	G	A	0.0150158	0.24998	18	63404286	0.00273497	4.02E-08	8.45E-05	27.96757155
Whole body fat mass || id:ukb-a-265	rs9968060	T	C	0.0150554	0.646614	3	62471282	0.00252076	2.34E-09	0.000103588	34.26628397
Whole body fat-free mass || id:ukb-a-266	rs10203320	C	T	0.0120121	0.328778	2	9771620	0.00164751	3.08E-13	6.37E-05	21.09946679
Whole body fat-free mass || id:ukb-a-266	rs1022523	A	G	0.0142405	0.725628	1	176788394	0.00172359	1.44E-16	8.07E-05	26.75323963
Whole body fat-free mass || id:ukb-a-266	rs10236214	T	C	0.0203812	0.641403	7	150668070	0.001611	1.12E-36	0.000191085	63.31653603
Whole body fat-free mass || id:ukb-a-266	rs10237306	T	G	0.011275	0.380218	7	121955981	0.00158156	1.01E-12	5.99E-05	19.85033161
Whole body fat-free mass || id:ukb-a-266	rs10257870	A	C	0.0157933	0.0781173	7	46696175	0.00288894	4.59E-08	3.59E-05	11.90203638
Whole body fat-free mass || id:ukb-a-266	rs10260993	G	T	-0.012219	0.193389	7	55884295	0.00194571	3.39E-10	4.66E-05	15.43208046
Whole body fat-free mass || id:ukb-a-266	rs1043413	G	C	0.00962248	0.388111	19	41939297	0.00157329	9.60E-10	4.40E-05	14.56997288
Whole body fat-free mass || id:ukb-a-266	rs1047891	A	C	0.0172515	0.315673	2	211540507	0.00165115	1.51E-25	0.000128583	42.60373712
Whole body fat-free mass || id:ukb-a-266	rs10483727	C	T	-0.0218342	0.613019	14	61072875	0.00157735	1.46E-43	0.000226187	74.95030434
Whole body fat-free mass || id:ukb-a-266	rs10485622	G	A	-0.0186032	0.195095	20	50912495	0.00194204	9.84E-22	0.000108692	36.01225304
Whole body fat-free mass || id:ukb-a-266	rs1064213	A	G	0.0115499	0.476968	2	198950240	0.00153771	5.88E-14	6.66E-05	22.05158803
Whole body fat-free mass || id:ukb-a-266	rs10746837	A	G	-0.0103966	0.581348	9	90873653	0.00156481	3.06E-11	5.26E-05	17.43138462
Whole body fat-free mass || id:ukb-a-266	rs10748128	T	G	0.011754	0.344848	12	69827658	0.00161564	3.47E-13	6.24E-05	20.68260699
Whole body fat-free mass || id:ukb-a-266	rs10770705	C	A	-0.00930602	0.658976	12	20857467	0.00162089	9.40E-09	3.89E-05	12.89544761
Whole body fat-free mass || id:ukb-a-266	rs10775348	G	A	0.0136785	0.701913	16	88806348	0.00168307	4.41E-16	7.83E-05	25.94025779
Whole body fat-free mass || id:ukb-a-266	rs10798945	T	C	0.0115923	0.751322	1	33858873	0.00178039	7.47E-11	5.02E-05	16.63648281
Whole body fat-free mass || id:ukb-a-266	rs10843139	G	T	-0.0132361	0.294675	12	28380093	0.00168547	4.07E-15	7.28E-05	24.12799807
Whole body fat-free mass || id:ukb-a-266	rs10847415	C	T	0.0148054	0.697797	12	123144293	0.00167428	9.38E-19	9.24E-05	30.62988195
Whole body fat-free mass || id:ukb-a-266	rs10931008	C	T	-0.0126639	0.344632	2	183238919	0.0016185	5.11E-15	7.24E-05	24.00182431
Whole body fat-free mass || id:ukb-a-266	rs10938398	A	G	0.0111934	0.433341	4	45186139	0.00155439	5.98E-13	6.15E-05	20.38634433
Whole body fat-free mass || id:ukb-a-266	rs10953112	C	T	0.0151207	0.191041	7	76697531	0.00197908	2.17E-14	7.07E-05	23.41340575
Whole body fat-free mass || id:ukb-a-266	rs10958683	G	C	-0.0100744	0.231841	8	38274193	0.00181886	3.05E-08	3.62E-05	11.97657
Whole body fat-free mass || id:ukb-a-266	rs10982888	A	T	-0.0160862	0.110771	9	118468947	0.00245232	5.40E-11	5.10E-05	16.88907147
Whole body fat-free mass || id:ukb-a-266	rs10990621	G	A	0.0180659	0.158243	9	99101294	0.00210552	9.51E-18	8.69E-05	28.80747693
Whole body fat-free mass || id:ukb-a-266	rs10995366	A	G	-0.0112321	0.251454	10	52772113	0.00177907	2.73E-10	4.75E-05	15.73463248
Whole body fat-free mass || id:ukb-a-266	rs11013045	G	T	-0.00915176	0.607837	10	22827274	0.00157531	6.27E-09	3.99E-05	13.22870546
Whole body fat-free mass || id:ukb-a-266	rs11014285	A	G	0.0179611	0.165536	10	25178864	0.00209284	9.35E-18	8.91E-05	29.52851749
Whole body fat-free mass || id:ukb-a-266	rs11023199	G	A	-0.00915728	0.353524	11	14394258	0.00160949	1.27E-08	3.83E-05	12.69866174
Whole body fat-free mass || id:ukb-a-266	rs11030119	A	G	0.016694	0.308813	11	27728102	0.00166296	1.04E-23	0.000118971	39.41854931
Whole body fat-free mass || id:ukb-a-266	rs11065015	T	C	-0.031361	0.0272154	12	120520863	0.00480883	6.97E-11	5.21E-05	17.25324709
Whole body fat-free mass || id:ukb-a-266	rs11065979	T	C	-0.0149251	0.437485	12	112059557	0.00155138	6.59E-22	0.000109638	36.32590172
Whole body fat-free mass || id:ukb-a-266	rs11098675	G	A	-0.0157721	0.808881	4	123832776	0.00195247	6.61E-16	7.69E-05	25.48226092
Whole body fat-free mass || id:ukb-a-266	rs1111818	C	G	0.00942298	0.630039	9	23315440	0.0015946	3.44E-09	4.14E-05	13.71370825
Whole body fat-free mass || id:ukb-a-266	rs11125074	A	G	0.00856971	0.513379	2	46655260	0.00154115	2.69E-08	3.67E-05	12.1566565
Whole body fat-free mass || id:ukb-a-266	rs11158820	G	A	-0.00997855	0.68713	14	70347348	0.00167294	2.45E-09	4.28E-05	14.18382333
Whole body fat-free mass || id:ukb-a-266	rs111632154	C	T	-0.0303928	0.0485233	4	1012300	0.00362094	4.73E-17	8.53E-05	28.25946704
Whole body fat-free mass || id:ukb-a-266	rs111640872	C	G	0.015071	0.331076	19	30290357	0.00163589	3.20E-20	0.000100605	33.33261017
Whole body fat-free mass || id:ukb-a-266	rs111901479	A	G	0.0242141	0.0881408	1	51072387	0.00270637	3.67E-19	9.42E-05	31.2262175
Whole body fat-free mass || id:ukb-a-266	rs111964059	A	T	0.0158218	0.0843656	7	156374646	0.00276464	1.05E-08	3.87E-05	12.81306676
Whole body fat-free mass || id:ukb-a-266	rs11205617	A	G	0.0108258	0.31713	1	49732337	0.00164612	4.82E-11	5.08E-05	16.8172282
Whole body fat-free mass || id:ukb-a-266	rs11217863	A	G	-0.0156791	0.115857	11	120293138	0.00239913	6.36E-11	5.04E-05	16.68575784
Whole body fat-free mass || id:ukb-a-266	rs11240565	T	C	0.0140287	0.401138	1	205722958	0.00156466	3.09E-19	9.46E-05	31.32805955
Whole body fat-free mass || id:ukb-a-266	rs11245450	A	G	-0.0101024	0.42274	10	126658075	0.00156867	1.20E-10	4.98E-05	16.50260761
Whole body fat-free mass || id:ukb-a-266	rs112957890	G	A	0.0118819	0.265827	14	36220876	0.00175349	1.24E-11	5.51E-05	18.25703421
Whole body fat-free mass || id:ukb-a-266	rs113457986	G	A	0.0396151	0.0150149	9	98430421	0.00643875	7.63E-10	4.64E-05	15.37909537
Whole body fat-free mass || id:ukb-a-266	rs113902512	A	G	0.0112359	0.170224	2	112271208	0.00205839	4.80E-08	3.57E-05	11.81543981
Whole body fat-free mass || id:ukb-a-266	rs11545482	T	C	-0.0348091	0.0208438	2	70315987	0.00536586	8.76E-11	4.95E-05	16.38600023
Whole body fat-free mass || id:ukb-a-266	rs115574684	A	T	0.0221464	0.0386582	4	91102077	0.00398965	2.84E-08	3.65E-05	12.07754261
Whole body fat-free mass || id:ukb-a-266	rs115912456	G	A	0.0250574	0.041004	5	82815158	0.00386531	9.03E-11	4.94E-05	16.35963047
Whole body fat-free mass || id:ukb-a-266	rs11594322	C	A	-0.0167836	0.13386	10	4956083	0.00226377	1.23E-13	6.53E-05	21.6408611
Whole body fat-free mass || id:ukb-a-266	rs116072427	C	G	-0.0249152	0.0711598	2	33357096	0.00299857	9.69E-17	8.21E-05	27.18799172
Whole body fat-free mass || id:ukb-a-266	rs116165844	T	G	-0.0136964	0.137524	20	62610556	0.00222956	8.10E-10	4.45E-05	14.74330042
Whole body fat-free mass || id:ukb-a-266	rs11655578	T	G	0.0103506	0.210622	17	7230845	0.0018902	4.36E-08	3.56E-05	11.80245316
Whole body fat-free mass || id:ukb-a-266	rs11657325	A	G	-0.0162542	0.254199	17	43242694	0.00176902	4.02E-20	0.000100175	33.19009662
Whole body fat-free mass || id:ukb-a-266	rs11658134	A	G	-0.011069	0.513179	17	76739141	0.00154047	6.71E-13	6.12E-05	20.28236316
Whole body fat-free mass || id:ukb-a-266	rs11667280	G	C	-0.0111869	0.20456	19	30705747	0.00190964	4.69E-09	4.07E-05	13.49280838
Whole body fat-free mass || id:ukb-a-266	rs11678716	C	G	-0.0215123	0.0683128	2	33487251	0.00304394	1.58E-12	5.89E-05	19.51679511
Whole body fat-free mass || id:ukb-a-266	rs11689727	A	C	-0.0112833	0.33211	2	25458100	0.00163276	4.84E-12	5.65E-05	18.71202139
Whole body fat-free mass || id:ukb-a-266	rs11717749	T	C	0.0160805	0.114996	3	52844733	0.00240277	2.20E-11	5.26E-05	17.43760899
Whole body fat-free mass || id:ukb-a-266	rs117543413	T	C	-0.0404351	0.0178841	10	79543740	0.0058713	5.71E-12	5.74E-05	19.02868736
Whole body fat-free mass || id:ukb-a-266	rs11783086	C	T	0.00910344	0.35356	8	123980448	0.00161379	1.69E-08	3.79E-05	12.5503512
Whole body fat-free mass || id:ukb-a-266	rs11803905	T	C	0.00992654	0.273051	1	107989314	0.00172479	8.66E-09	3.91E-05	12.95977642
Whole body fat-free mass || id:ukb-a-266	rs11855017	A	C	0.0128998	0.183153	15	42096146	0.00198626	8.34E-11	4.98E-05	16.49602648
Whole body fat-free mass || id:ukb-a-266	rs11880992	A	G	0.0146797	0.407304	19	2176403	0.00156271	5.83E-21	0.000104044	34.47205956
Whole body fat-free mass || id:ukb-a-266	rs11951673	T	C	-0.00870811	0.398096	5	95861012	0.00156899	2.86E-08	3.63E-05	12.03969959
Whole body fat-free mass || id:ukb-a-266	rs12041740	A	G	-0.0152441	0.74275	1	11236524	0.00175599	3.93E-18	8.88E-05	29.42233949
Whole body fat-free mass || id:ukb-a-266	rs12072845	A	G	-0.0145323	0.393552	1	214630757	0.00157431	2.70E-20	0.000100808	33.39990223
Whole body fat-free mass || id:ukb-a-266	rs12073468	T	C	0.0115496	0.229445	1	225566546	0.00182635	2.55E-10	4.72E-05	15.62692849
Whole body fat-free mass || id:ukb-a-266	rs12140153	T	G	-0.0160157	0.0967607	1	62579891	0.00266378	1.83E-09	4.48E-05	14.85423059
Whole body fat-free mass || id:ukb-a-266	rs12193797	G	A	-0.0213212	0.133977	6	41748352	0.00225649	3.45E-21	0.00010549	34.95149776
Whole body fat-free mass || id:ukb-a-266	rs12209223	A	C	0.0175868	0.102158	6	76164589	0.00254582	4.92E-12	5.67E-05	18.797825
Whole body fat-free mass || id:ukb-a-266	rs12216497	T	C	-0.0107467	0.562131	6	19028623	0.00155144	4.31E-12	5.69E-05	18.83621722
Whole body fat-free mass || id:ukb-a-266	rs1222219	C	G	-0.0109926	0.227369	11	30344345	0.00183003	1.89E-09	4.25E-05	14.06564595
Whole body fat-free mass || id:ukb-a-266	rs1228024	A	C	-0.0113484	0.661139	11	47951353	0.00162245	2.66E-12	5.77E-05	19.11814311
Whole body fat-free mass || id:ukb-a-266	rs12347137	C	A	-0.0250067	0.203743	9	119122721	0.00190682	2.79E-39	0.000202898	67.23166491
Whole body fat-free mass || id:ukb-a-266	rs12452505	G	C	-0.018878	0.140525	17	63556402	0.00221715	1.68E-17	8.61E-05	28.5215554
Whole body fat-free mass || id:ukb-a-266	rs12540011	A	G	0.0136508	0.285631	7	72991704	0.00169743	8.87E-16	7.60E-05	25.19498981
Whole body fat-free mass || id:ukb-a-266	rs1260326	C	T	0.0210802	0.607251	2	27730940	0.00157016	4.40E-41	0.000211964	70.23633747
Whole body fat-free mass || id:ukb-a-266	rs12619348	T	C	-0.0133168	0.12971	2	42625586	0.00228896	5.97E-09	4.00E-05	13.26452209
Whole body fat-free mass || id:ukb-a-266	rs12682601	A	C	-0.0108682	0.31758	8	95594720	0.00165145	4.68E-11	5.12E-05	16.96209072
Whole body fat-free mass || id:ukb-a-266	rs12713004	G	A	0.0184928	0.725816	2	23896049	0.00172166	6.58E-27	0.000136114	45.09933317
Whole body fat-free mass || id:ukb-a-266	rs12813149	A	G	-0.00976756	0.244239	12	90142637	0.00179046	4.89E-08	3.52E-05	11.66874028
Whole body fat-free mass || id:ukb-a-266	rs1285990	T	C	0.0112885	0.715529	14	91522114	0.00170477	3.56E-11	5.19E-05	17.18688836
Whole body fat-free mass || id:ukb-a-266	rs12879423	G	A	0.0149056	0.679458	14	25927832	0.00165626	2.28E-19	9.68E-05	32.06457793
Whole body fat-free mass || id:ukb-a-266	rs12889702	C	A	0.00949064	0.31051	14	42894143	0.00166307	1.15E-08	3.86E-05	12.77757164
Whole body fat-free mass || id:ukb-a-266	rs12906197	T	C	-0.012555	0.424774	15	38492199	0.00156293	9.54E-16	7.70E-05	25.52115556
Whole body fat-free mass || id:ukb-a-266	rs13124829	G	A	0.00917248	0.32072	4	18531148	0.00164956	2.69E-08	3.67E-05	12.14510715
Whole body fat-free mass || id:ukb-a-266	rs13148166	G	T	-0.0171446	0.403174	4	106215673	0.00156691	7.37E-28	0.000141457	46.86983407
Whole body fat-free mass || id:ukb-a-266	rs13247154	A	G	0.0120728	0.361046	7	93246551	0.00159575	3.87E-14	6.72E-05	22.27995766
Whole body fat-free mass || id:ukb-a-266	rs13294021	A	G	-0.0109841	0.45161	9	128068388	0.00154007	9.90E-13	5.98E-05	19.79907947
Whole body fat-free mass || id:ukb-a-266	rs13430869	T	G	0.01574	0.747688	2	218146818	0.00177111	6.30E-19	9.35E-05	30.97029785
Whole body fat-free mass || id:ukb-a-266	rs1351394	C	T	-0.0272291	0.509586	12	66351826	0.00153696	3.38E-70	0.000370576	122.8131588
Whole body fat-free mass || id:ukb-a-266	rs139590892	A	G	-0.0122291	0.157431	2	200112491	0.00211107	6.93E-09	3.97E-05	13.14434549
Whole body fat-free mass || id:ukb-a-266	rs1407031	T	C	-0.00951119	0.399808	20	6542634	0.00157219	1.45E-09	4.34E-05	14.38358898
Whole body fat-free mass || id:ukb-a-266	rs141403611	G	C	-0.0145672	0.103375	9	83685732	0.00260978	2.38E-08	3.93E-05	13.03264688
Whole body fat-free mass || id:ukb-a-266	rs1431663	C	A	-0.00853636	0.574114	8	73460688	0.0015593	4.39E-08	3.56E-05	11.80563721
Whole body fat-free mass || id:ukb-a-266	rs143384	G	A	0.037927	0.402796	20	34025756	0.00156306	6.03E-130	0.000692046	229.4259336
Whole body fat-free mass || id:ukb-a-266	rs143986132	G	A	-0.0349898	0.0192216	7	91291311	0.00590618	3.14E-09	4.62E-05	15.29327182
Whole body fat-free mass || id:ukb-a-266	rs1452822	A	T	0.0210721	0.284599	8	78138334	0.00170129	3.17E-35	0.000180813	59.9120382
Whole body fat-free mass || id:ukb-a-266	rs146851424	C	A	0.0650551	0.0222599	13	50377910	0.0052589	3.84E-35	0.000184221	61.0416633
Whole body fat-free mass || id:ukb-a-266	rs147110934	T	G	-0.0325845	0.024103	19	55993436	0.00500518	7.52E-11	4.99E-05	16.54839623
Whole body fat-free mass || id:ukb-a-266	rs1472852	A	C	-0.0323794	0.15636	4	17910236	0.00211275	5.37E-53	0.000276599	91.65951864
Whole body fat-free mass || id:ukb-a-266	rs149229890	T	G	0.0449051	0.0112011	1	2253864	0.00756957	2.99E-09	4.47E-05	14.79845566
Whole body fat-free mass || id:ukb-a-266	rs1521624	A	C	-0.00916663	0.471928	15	79412399	0.0015454	3.00E-09	4.19E-05	13.87533542
Whole body fat-free mass || id:ukb-a-266	rs153560	A	G	0.0108002	0.605622	5	112254377	0.00158347	9.08E-12	5.57E-05	18.46031597
Whole body fat-free mass || id:ukb-a-266	rs1542224	C	T	0.0145933	0.721392	2	223963874	0.00171797	2.00E-17	8.56E-05	28.36260501
Whole body fat-free mass || id:ukb-a-266	rs1552234	A	G	0.00874268	0.463155	18	31216079	0.00154169	1.42E-08	3.80E-05	12.59267381
Whole body fat-free mass || id:ukb-a-266	rs1573891	C	G	-0.0229607	0.156436	15	99186488	0.00212702	3.68E-27	0.000139141	46.10228303
Whole body fat-free mass || id:ukb-a-266	rs1582931	A	G	-0.0204272	0.472057	5	122657199	0.00155032	1.23E-39	0.000207984	68.91702272
Whole body fat-free mass || id:ukb-a-266	rs1591806	G	A	0.0166701	0.467304	6	126641185	0.0015524	6.80E-27	0.000138352	45.84082717
Whole body fat-free mass || id:ukb-a-266	rs161799	G	A	-0.0089662	0.342409	1	8015560	0.00162989	3.78E-08	3.62E-05	11.99418134
Whole body fat-free mass || id:ukb-a-266	rs16869017	T	C	0.0178267	0.0856067	5	39519303	0.00277241	1.28E-10	4.98E-05	16.48319219
Whole body fat-free mass || id:ukb-a-266	rs16892552	G	A	-0.0145586	0.248005	8	120438273	0.00177731	2.59E-16	7.91E-05	26.19304353
Whole body fat-free mass || id:ukb-a-266	rs16942324	A	C	-0.0398237	0.0262308	15	89383854	0.00480083	1.09E-16	8.10E-05	26.84250137
Whole body fat-free mass || id:ukb-a-266	rs16964211	A	G	-0.0213038	0.0453664	15	51530495	0.00368888	7.70E-09	3.93E-05	13.02384656
Whole body fat-free mass || id:ukb-a-266	rs17056859	A	G	0.00947633	0.683616	3	56535107	0.00165267	9.82E-09	3.88E-05	12.869479
Whole body fat-free mass || id:ukb-a-266	rs17157112	G	T	-0.00921657	0.470735	7	28779946	0.00154554	2.47E-09	4.23E-05	14.02308969
Whole body fat-free mass || id:ukb-a-266	rs17197114	C	T	0.0129776	0.177444	14	21894526	0.0020266	1.52E-10	4.92E-05	16.28823121
Whole body fat-free mass || id:ukb-a-266	rs17363646	G	A	0.0146396	0.134615	1	86823503	0.00224902	7.56E-11	4.99E-05	16.54321591
Whole body fat-free mass || id:ukb-a-266	rs17454369	C	G	0.0221846	0.0559581	4	87666334	0.00333966	3.08E-11	5.20E-05	17.2272926
Whole body fat-free mass || id:ukb-a-266	rs17741497	A	G	-0.00993807	0.341351	2	145336371	0.00164155	1.41E-09	4.44E-05	14.71348729
Whole body fat-free mass || id:ukb-a-266	rs17770336	T	C	0.010839	0.323821	9	28414625	0.00163842	3.71E-11	5.14E-05	17.04529324
Whole body fat-free mass || id:ukb-a-266	rs1789164	G	C	0.0104045	0.653151	11	69489163	0.00161599	1.21E-10	4.90E-05	16.25005314
Whole body fat-free mass || id:ukb-a-266	rs1805165	A	C	-0.00960932	0.718211	2	88874891	0.0017048	1.74E-08	3.74E-05	12.38267985
Whole body fat-free mass || id:ukb-a-266	rs1815518	T	C	0.0158613	0.175846	1	26476216	0.002027	5.09E-15	7.29E-05	24.15945345
Whole body fat-free mass || id:ukb-a-266	rs183041	A	G	0.0139819	0.725994	5	176526270	0.00172426	5.12E-16	7.78E-05	25.76892367
Whole body fat-free mass || id:ukb-a-266	rs1837367	A	G	0.00912875	0.485953	2	111874551	0.00154456	3.42E-09	4.16E-05	13.79351074
Whole body fat-free mass || id:ukb-a-266	rs1878528	G	A	0.0127857	0.312281	4	82184234	0.0016603	1.36E-14	7.02E-05	23.2633959
Whole body fat-free mass || id:ukb-a-266	rs1881975	G	A	-0.0140922	0.244743	3	184046042	0.00179615	4.31E-15	7.34E-05	24.32380605
Whole body fat-free mass || id:ukb-a-266	rs1887855	C	T	-0.0101144	0.734928	13	99562238	0.00173902	6.03E-09	3.99E-05	13.20514641
Whole body fat-free mass || id:ukb-a-266	rs1910252	T	C	0.016157	0.164083	8	49407362	0.00207495	6.90E-15	7.16E-05	23.72555105
Whole body fat-free mass || id:ukb-a-266	rs1927635	C	T	0.00979485	0.354449	9	16461905	0.00162304	1.59E-09	4.39E-05	14.54574508
Whole body fat-free mass || id:ukb-a-266	rs1952527	C	T	-0.012222	0.326125	1	23400969	0.00163888	8.83E-14	6.57E-05	21.75271764
Whole body fat-free mass || id:ukb-a-266	rs197372	C	T	0.0100661	0.310121	1	112289118	0.00166032	1.34E-09	4.34E-05	14.36423242
Whole body fat-free mass || id:ukb-a-266	rs2005172	C	A	0.0234559	0.642216	17	61996255	0.0016186	1.42E-47	0.000252834	83.78245258
Whole body fat-free mass || id:ukb-a-266	rs2073272	A	G	-0.00981822	0.319991	6	90321955	0.00165223	2.81E-09	4.20E-05	13.89866778
Whole body fat-free mass || id:ukb-a-266	rs2102278	G	A	0.011	0.322075	4	52818664	0.00164692	2.41E-11	5.28E-05	17.50588195
Whole body fat-free mass || id:ukb-a-266	rs2118663	C	T	-0.0109796	0.191887	5	153340145	0.00195262	1.88E-08	3.74E-05	12.38636667
Whole body fat-free mass || id:ukb-a-266	rs2134963	A	C	-0.0106856	0.305401	8	89407821	0.00166758	1.48E-10	4.84E-05	16.04946223
Whole body fat-free mass || id:ukb-a-266	rs2140046	C	T	-0.0133243	0.363523	2	169706079	0.00159612	6.97E-17	8.22E-05	27.21924693
Whole body fat-free mass || id:ukb-a-266	rs2142331	T	C	-0.0133689	0.601425	8	116636719	0.00157097	1.75E-17	8.57E-05	28.38945842
Whole body fat-free mass || id:ukb-a-266	rs216193	G	A	-0.00932102	0.62336	17	2203453	0.00158246	3.86E-09	4.08E-05	13.5159626
Whole body fat-free mass || id:ukb-a-266	rs2197563	A	G	0.0108926	0.59582	2	233687080	0.00156778	3.72E-12	5.71E-05	18.93279962
Whole body fat-free mass || id:ukb-a-266	rs2229840	T	C	0.0215209	0.16058	12	124826462	0.00209181	8.04E-25	0.00012486	41.36974709
Whole body fat-free mass || id:ukb-a-266	rs2230033	A	G	-0.0134986	0.565337	21	39671476	0.00154805	2.80E-18	8.96E-05	29.66971975
Whole body fat-free mass || id:ukb-a-266	rs2252720	T	C	-0.0140965	0.674133	20	21223663	0.00165002	1.31E-17	8.73E-05	28.9256742
Whole body fat-free mass || id:ukb-a-266	rs2270894	G	C	-0.0165302	0.205074	3	9975386	0.0019748	5.75E-17	8.91E-05	29.51679675
Whole body fat-free mass || id:ukb-a-266	rs2274116	T	C	-0.00958401	0.343865	9	139094805	0.00162548	3.73E-09	4.14E-05	13.73190239
Whole body fat-free mass || id:ukb-a-266	rs2277138	C	T	-0.0182193	0.395286	8	135622640	0.00156911	3.66E-31	0.000158692	52.58123307
Whole body fat-free mass || id:ukb-a-266	rs2280940	T	C	0.011829	0.690529	8	23159320	0.00168016	1.92E-12	5.98E-05	19.81348767
Whole body fat-free mass || id:ukb-a-266	rs2281175	C	T	0.0112435	0.405655	1	1665702	0.00164578	8.41E-12	6.10E-05	20.19584279
Whole body fat-free mass || id:ukb-a-266	rs2289976	A	G	0.0116298	0.307531	2	85818797	0.00166524	2.88E-12	5.76E-05	19.08515796
Whole body fat-free mass || id:ukb-a-266	rs2291256	T	C	0.0155328	0.0876293	12	133393323	0.0027148	1.06E-08	3.86E-05	12.78126795
Whole body fat-free mass || id:ukb-a-266	rs2296316	C	T	-0.0109644	0.464337	14	65520246	0.00155155	1.59E-12	5.98E-05	19.81333885
Whole body fat-free mass || id:ukb-a-266	rs2305758	T	C	0.0100306	0.282885	19	17163661	0.00170087	3.70E-09	4.08E-05	13.52406628
Whole body fat-free mass || id:ukb-a-266	rs2307111	C	T	-0.0181213	0.393183	5	75003678	0.00157384	1.14E-30	0.000156697	51.92018619
Whole body fat-free mass || id:ukb-a-266	rs2395617	C	A	0.0190475	0.877838	6	35285720	0.00234413	4.47E-16	7.78E-05	25.780853
Whole body fat-free mass || id:ukb-a-266	rs2396348	T	C	0.0117789	0.302837	2	227261383	0.00167442	2.00E-12	5.86E-05	19.40953764
Whole body fat-free mass || id:ukb-a-266	rs2411453	G	T	-0.0124727	0.595809	16	28632021	0.0015671	1.74E-15	7.49E-05	24.82471121
Whole body fat-free mass || id:ukb-a-266	rs2455561	G	T	-0.0123297	0.530301	15	86326348	0.00153865	1.12E-15	7.57E-05	25.09094415
Whole body fat-free mass || id:ukb-a-266	rs2457982	A	G	0.0105042	0.27793	6	166313684	0.00173285	1.35E-09	4.43E-05	14.67225745
Whole body fat-free mass || id:ukb-a-266	rs247008	G	A	0.015135	0.66975	5	131447104	0.00164263	3.16E-20	0.000101333	33.5738713
Whole body fat-free mass || id:ukb-a-266	rs2476998	T	C	0.00955633	0.283936	10	34961169	0.00170365	2.03E-08	3.71E-05	12.3029063
Whole body fat-free mass || id:ukb-a-266	rs2482357	A	G	-0.00954038	0.428385	9	94179978	0.00155257	8.01E-10	4.46E-05	14.76813283
Whole body fat-free mass || id:ukb-a-266	rs2490637	A	C	-0.0187755	0.0598356	13	50545357	0.00323462	6.46E-09	3.97E-05	13.14016178
Whole body fat-free mass || id:ukb-a-266	rs2503756	T	C	0.0101614	0.605146	6	81360693	0.00157196	1.02E-10	4.93E-05	16.34791029
Whole body fat-free mass || id:ukb-a-266	rs252758	A	T	-0.0170636	0.245554	5	77379810	0.00178047	9.42E-22	0.000107881	35.74377056
Whole body fat-free mass || id:ukb-a-266	rs2533879	A	G	-0.0221364	0.300957	7	2859847	0.0016742	6.70E-40	0.000206183	68.32016284
Whole body fat-free mass || id:ukb-a-266	rs2539999	C	T	0.0169914	0.285781	16	2266173	0.00170286	1.91E-23	0.000117856	39.04912238
Whole body fat-free mass || id:ukb-a-266	rs2540034	T	C	0.0147363	0.572673	16	4022694	0.00157713	9.35E-21	0.000106285	35.21495384
Whole body fat-free mass || id:ukb-a-266	rs254963	G	A	-0.00972085	0.446248	5	171224403	0.00155605	4.19E-10	4.67E-05	15.47238873
Whole body fat-free mass || id:ukb-a-266	rs2592831	C	T	0.0131033	0.335576	4	1711404	0.00162535	7.54E-16	7.66E-05	25.36692574
Whole body fat-free mass || id:ukb-a-266	rs2602713	C	A	0.0103379	0.436771	19	4910021	0.00156147	3.58E-11	5.26E-05	17.42060786
Whole body fat-free mass || id:ukb-a-266	rs2678204	G	T	0.0123906	0.341813	1	201800511	0.00162086	2.10E-14	6.91E-05	22.8870366
Whole body fat-free mass || id:ukb-a-266	rs2733287	C	A	0.00924499	0.488517	12	41880909	0.00153766	1.83E-09	4.27E-05	14.15074609
Whole body fat-free mass || id:ukb-a-266	rs2744965	T	C	0.039102	0.139326	6	34589632	0.00221467	9.87E-70	0.00036669	121.5248482
Whole body fat-free mass || id:ukb-a-266	rs2803888	A	C	-0.00859602	0.413505	1	219004615	0.00156023	3.60E-08	3.58E-05	11.8738755
Whole body fat-free mass || id:ukb-a-266	rs281385	G	A	-0.0137548	0.879184	19	49217261	0.00235667	5.33E-09	4.02E-05	13.31579977
Whole body fat-free mass || id:ukb-a-266	rs2815753	A	G	0.0096427	0.598921	1	72812324	0.00156614	7.42E-10	4.47E-05	14.79970939
Whole body fat-free mass || id:ukb-a-266	rs28391281	C	T	-0.00962609	0.459801	1	38408974	0.00154173	4.28E-10	4.60E-05	15.25037512
Whole body fat-free mass || id:ukb-a-266	rs28413009	T	C	-0.01469	0.0903991	15	55656250	0.0026808	4.26E-08	3.55E-05	11.75739216
Whole body fat-free mass || id:ukb-a-266	rs284315	G	A	-0.0103782	0.496726	1	10734800	0.00153541	1.39E-11	5.39E-05	17.84127381
Whole body fat-free mass || id:ukb-a-266	rs28457693	G	A	0.0271852	0.107159	9	98217348	0.00249171	1.04E-27	0.000141416	46.85611472
Whole body fat-free mass || id:ukb-a-266	rs2856666	T	G	-0.0210659	0.593531	6	32665285	0.00156361	2.33E-41	0.000214122	70.9513864
Whole body fat-free mass || id:ukb-a-266	rs2866719	T	C	0.0087488	0.370353	7	70106061	0.00159665	4.27E-08	3.57E-05	11.82667051
Whole body fat-free mass || id:ukb-a-266	rs2885697	T	G	-0.0199927	0.664376	1	41544279	0.00162604	9.77E-35	0.000178254	59.06419326
Whole body fat-free mass || id:ukb-a-266	rs28929474	T	C	0.034223	0.0204301	14	94844947	0.00543293	3.00E-10	4.69E-05	15.53100108
Whole body fat-free mass || id:ukb-a-266	rs2897968	A	G	0.0156702	0.605482	12	46763686	0.00157389	2.38E-23	0.000117313	38.8691552
Whole body fat-free mass || id:ukb-a-266	rs2900208	A	C	0.0137622	0.355387	12	11878464	0.00160709	1.10E-17	8.68E-05	28.7508724
Whole body fat-free mass || id:ukb-a-266	rs2979655	G	T	0.0121103	0.158642	8	6329470	0.00210366	8.58E-09	3.92E-05	12.97068234
Whole body fat-free mass || id:ukb-a-266	rs299370	C	T	-0.010196	0.306693	5	134339065	0.00166903	1.00E-09	4.42E-05	14.64688644
Whole body fat-free mass || id:ukb-a-266	rs30235	T	C	0.00905401	0.590444	16	14399793	0.0015652	7.28E-09	3.96E-05	13.13494251
Whole body fat-free mass || id:ukb-a-266	rs310302	A	G	-0.00878405	0.417483	8	23647494	0.00156037	1.81E-08	3.75E-05	12.43341154
Whole body fat-free mass || id:ukb-a-266	rs310796	T	G	0.0114129	0.681132	12	77453226	0.00165438	5.26E-12	5.66E-05	18.74544828
Whole body fat-free mass || id:ukb-a-266	rs3110496	G	A	0.00962359	0.687908	17	27917771	0.00165608	6.21E-09	3.98E-05	13.17472331
Whole body fat-free mass || id:ukb-a-266	rs3116201	A	G	-0.0182359	0.0966017	2	233074205	0.00260308	2.47E-12	5.80E-05	19.23006102
Whole body fat-free mass || id:ukb-a-266	rs3118915	T	C	-0.0316008	0.216062	13	51124662	0.00186515	2.32E-64	0.000338288	112.1089322
Whole body fat-free mass || id:ukb-a-266	rs3212260	T	A	0.0131807	0.259366	14	24804088	0.00175386	5.70E-14	6.67E-05	22.1136097
Whole body fat-free mass || id:ukb-a-266	rs324010	A	G	-0.00870619	0.550141	12	57482252	0.00154807	1.87E-08	3.75E-05	12.42968187
Whole body fat-free mass || id:ukb-a-266	rs33967909	A	G	0.0152941	0.214373	5	137603293	0.00187266	3.17E-16	7.88E-05	26.10391026
Whole body fat-free mass || id:ukb-a-266	rs34028346	A	G	0.012251	0.142732	4	54368694	0.00221066	3.00E-08	3.67E-05	12.16841484
Whole body fat-free mass || id:ukb-a-266	rs343935	C	T	0.0132345	0.160144	2	44991100	0.00210551	3.27E-10	4.71E-05	15.6094662
Whole body fat-free mass || id:ukb-a-266	rs34517439	A	C	0.0358562	0.125765	1	78450517	0.00235487	2.46E-52	0.000282713	93.68634968
Whole body fat-free mass || id:ukb-a-266	rs34693680	T	C	0.0137895	0.133485	3	98665549	0.00225596	9.82E-10	4.40E-05	14.57342751
Whole body fat-free mass || id:ukb-a-266	rs34776209	T	C	-0.0184334	0.248293	7	23513093	0.00178016	4.01E-25	0.000126839	42.02580738
Whole body fat-free mass || id:ukb-a-266	rs34879158	C	A	-0.0212877	0.262019	20	32300634	0.00174919	4.56E-34	0.000175253	58.06956565
Whole body fat-free mass || id:ukb-a-266	rs35233301	G	A	0.0111889	0.283546	14	103885291	0.00170291	5.02E-11	5.09E-05	16.8517778
Whole body fat-free mass || id:ukb-a-266	rs35276559	T	C	-0.00925558	0.286485	20	46123184	0.00169582	4.82E-08	3.50E-05	11.60284512
Whole body fat-free mass || id:ukb-a-266	rs35309034	A	C	-0.0171833	0.238749	8	126498265	0.00182274	4.24E-21	0.000107328	35.56036486
Whole body fat-free mass || id:ukb-a-266	rs35436119	A	G	0.0175998	0.0758662	9	119303347	0.00289783	1.25E-09	4.34E-05	14.38979234
Whole body fat-free mass || id:ukb-a-266	rs35506085	A	G	-0.0195237	0.181583	11	2165576	0.00200678	2.29E-22	0.000113293	37.53706369
Whole body fat-free mass || id:ukb-a-266	rs35665085	A	G	-0.0189857	0.0563391	22	17625915	0.00332795	1.17E-08	3.83E-05	12.69792482
Whole body fat-free mass || id:ukb-a-266	rs35710322	C	T	0.0124761	0.439306	18	46933945	0.00154689	7.33E-16	7.67E-05	25.4051084
Whole body fat-free mass || id:ukb-a-266	rs357501	A	G	0.0106965	0.377514	3	153953440	0.00159238	1.85E-11	5.38E-05	17.81584426
Whole body fat-free mass || id:ukb-a-266	rs35756741	T	C	-0.0188346	0.0920658	12	12868701	0.00266849	1.69E-12	5.93E-05	19.64844917
Whole body fat-free mass || id:ukb-a-266	rs35804313	T	C	-0.0115511	0.215348	1	224667102	0.00188137	8.27E-10	4.51E-05	14.93898912
Whole body fat-free mass || id:ukb-a-266	rs35874463	G	A	0.0222816	0.057733	15	67457698	0.00328619	1.20E-11	5.40E-05	17.89580855
Whole body fat-free mass || id:ukb-a-266	rs36000545	G	A	-0.0151243	0.392864	17	79093822	0.00159118	2.01E-21	0.000109121	36.15456917
Whole body fat-free mass || id:ukb-a-266	rs36100359	A	G	-0.012612	0.140745	14	21578007	0.00220478	1.06E-08	3.85E-05	12.74608141
Whole body fat-free mass || id:ukb-a-266	rs3738449	A	G	-0.0115912	0.331325	1	212240063	0.00163	1.15E-12	5.95E-05	19.72372592
Whole body fat-free mass || id:ukb-a-266	rs3740591	T	C	0.012963	0.444995	10	70287303	0.00156001	9.64E-17	8.30E-05	27.50021757
Whole body fat-free mass || id:ukb-a-266	rs3759094	T	C	-0.0125502	0.338174	12	56497903	0.00162604	1.18E-14	7.05E-05	23.35893106
Whole body fat-free mass || id:ukb-a-266	rs3765351	T	C	-0.0108885	0.541088	1	22445991	0.00154016	1.56E-12	5.89E-05	19.50724825
Whole body fat-free mass || id:ukb-a-266	rs3778157	C	T	0.0120213	0.170591	6	154405701	0.00204676	4.28E-09	4.09E-05	13.54822815
Whole body fat-free mass || id:ukb-a-266	rs3783256	C	T	-0.00976592	0.647991	13	30107388	0.00161303	1.41E-09	4.35E-05	14.41467894
Whole body fat-free mass || id:ukb-a-266	rs3798519	C	A	0.0209179	0.178251	6	50788778	0.00200949	2.26E-25	0.000128185	42.47173567
Whole body fat-free mass || id:ukb-a-266	rs3800963	A	G	-0.00890287	0.42974	7	17979793	0.00155185	9.65E-09	3.88E-05	12.87041754
Whole body fat-free mass || id:ukb-a-266	rs3803286	G	A	-0.00956612	0.666379	14	103246470	0.00162705	4.12E-09	4.07E-05	13.48034522
Whole body fat-free mass || id:ukb-a-266	rs3809570	A	C	0.0133983	0.243135	15	67000117	0.00179551	8.54E-14	6.61E-05	21.88925624
Whole body fat-free mass || id:ukb-a-266	rs3810291	A	G	0.0169347	0.677478	19	47569003	0.00164181	6.10E-25	0.000125326	41.52417371
Whole body fat-free mass || id:ukb-a-266	rs3814877	T	G	0.0233818	0.402254	16	30042677	0.00156507	1.89E-50	0.000262907	87.12125816
Whole body fat-free mass || id:ukb-a-266	rs3818416	C	A	0.0156488	0.766073	13	78474468	0.00182	8.13E-18	8.78E-05	29.07955247
Whole body fat-free mass || id:ukb-a-266	rs3843751	T	C	-0.0137485	0.664787	19	10748121	0.00162768	3.01E-17	8.42E-05	27.91178475
Whole body fat-free mass || id:ukb-a-266	rs3845344	T	C	0.00874379	0.392388	1	75001480	0.00157231	2.68E-08	3.65E-05	12.07798098
Whole body fat-free mass || id:ukb-a-266	rs3853252	A	G	0.0158995	0.455566	6	152170247	0.00154801	9.61E-25	0.000125399	41.54846203
Whole body fat-free mass || id:ukb-a-266	rs390192	G	A	-0.009315	0.522445	6	83359135	0.00154738	1.75E-09	4.33E-05	14.34450307
Whole body fat-free mass || id:ukb-a-266	rs4073717	T	G	-0.0181334	0.201027	5	170864021	0.00191722	3.15E-21	0.000105627	34.99676211
Whole body fat-free mass || id:ukb-a-266	rs4076108	T	A	0.0100362	0.245686	3	13736088	0.00179049	2.08E-08	3.73E-05	12.36871032
Whole body fat-free mass || id:ukb-a-266	rs41271299	T	C	0.0437447	0.0517069	6	19839415	0.00346953	1.94E-36	0.00018766	62.18139998
Whole body fat-free mass || id:ukb-a-266	rs41311445	C	A	-0.0242739	0.0968701	22	42070374	0.00259758	9.26E-21	0.000103098	34.15866385
Whole body fat-free mass || id:ukb-a-266	rs42044	G	T	0.0285721	0.270004	7	92250140	0.00173044	3.21E-61	0.000321814	106.6477746
Whole body fat-free mass || id:ukb-a-266	rs4235012	C	T	0.00899946	0.567809	4	30854560	0.00155205	6.70E-09	3.98E-05	13.16937511
Whole body fat-free mass || id:ukb-a-266	rs4240326	G	A	-0.0219652	0.549683	4	145839264	0.00154174	4.83E-46	0.000238853	79.14832508
Whole body fat-free mass || id:ukb-a-266	rs4282339	A	G	-0.0173145	0.206513	5	168256240	0.00189324	5.97E-20	9.83E-05	32.55268417
Whole body fat-free mass || id:ukb-a-266	rs4341996	C	A	-0.0107507	0.210791	20	54377866	0.00188876	1.26E-08	3.85E-05	12.74005468
Whole body fat-free mass || id:ukb-a-266	rs4472800	T	G	0.0100163	0.389518	1	96280456	0.00157792	2.19E-10	4.77E-05	15.80784891
Whole body fat-free mass || id:ukb-a-266	rs4627713	C	T	0.0323356	0.0278767	3	33611581	0.00467622	4.69E-12	5.67E-05	18.77526975
Whole body fat-free mass || id:ukb-a-266	rs4635681	G	A	0.0122189	0.156437	3	152310614	0.00211196	7.23E-09	3.94E-05	13.05495406
Whole body fat-free mass || id:ukb-a-266	rs4680	A	G	0.0084564	0.516901	22	19951271	0.00153604	3.69E-08	3.57E-05	11.83224268
Whole body fat-free mass || id:ukb-a-266	rs4752689	A	G	0.0113279	0.583099	10	124131176	0.00155708	3.47E-13	6.24E-05	20.66988945
Whole body fat-free mass || id:ukb-a-266	rs475591	C	T	0.0108992	0.578298	1	36642420	0.0015568	2.55E-12	5.79E-05	19.19591288
Whole body fat-free mass || id:ukb-a-266	rs4782286	A	G	-0.0122233	0.210435	16	19834422	0.00188844	9.64E-11	4.96E-05	16.44907115
Whole body fat-free mass || id:ukb-a-266	rs4800670	C	G	-0.00880547	0.387415	18	23415263	0.0015808	2.55E-08	3.68E-05	12.19272753
Whole body fat-free mass || id:ukb-a-266	rs4819021	C	T	-0.0100328	0.474798	21	46466927	0.00155115	9.95E-11	5.02E-05	16.63176638
Whole body fat-free mass || id:ukb-a-266	rs4858697	G	A	0.0124858	0.581839	3	25116582	0.00156005	1.21E-15	7.59E-05	25.13327366
Whole body fat-free mass || id:ukb-a-266	rs4865956	A	T	-0.0113788	0.696758	5	54882505	0.00167541	1.11E-11	5.47E-05	18.12696175
Whole body fat-free mass || id:ukb-a-266	rs4980067	A	C	-0.0116636	0.50449	10	81136129	0.00153673	3.21E-14	6.80E-05	22.53392118
Whole body fat-free mass || id:ukb-a-266	rs4980826	A	C	0.00863854	0.394435	12	578349	0.00156999	3.75E-08	3.56E-05	11.81053041
Whole body fat-free mass || id:ukb-a-266	rs508347	C	T	-0.0131896	0.700757	7	28212824	0.00167709	3.71E-15	7.30E-05	24.17260156
Whole body fat-free mass || id:ukb-a-266	rs509035	A	G	0.0181652	0.318927	3	172163449	0.00164722	2.84E-28	0.000143349	47.49682625
Whole body fat-free mass || id:ukb-a-266	rs545608	C	G	0.0262614	0.20814	1	177899121	0.00189088	7.65E-44	0.000227337	75.33129948
Whole body fat-free mass || id:ukb-a-266	rs55681913	C	T	0.0277588	0.108611	5	42687629	0.00250741	1.76E-28	0.000149201	49.43610799
Whole body fat-free mass || id:ukb-a-266	rs55726687	A	G	0.0147236	0.211138	12	991306	0.00188083	4.96E-15	7.22E-05	23.92565497
Whole body fat-free mass || id:ukb-a-266	rs55758152	A	G	0.0119131	0.329057	5	171317318	0.00165581	6.27E-13	6.27E-05	20.7620658
Whole body fat-free mass || id:ukb-a-266	rs55831773	T	C	-0.0158542	0.197723	17	7559037	0.00196388	6.89E-16	7.97E-05	26.42054936
Whole body fat-free mass || id:ukb-a-266	rs55872725	T	C	0.0365894	0.402363	16	53809123	0.001565	8.59E-121	0.000643867	213.443444
Whole body fat-free mass || id:ukb-a-266	rs57126421	G	A	-0.0104898	0.235526	18	2656989	0.00181992	8.23E-09	3.96E-05	13.12774743
Whole body fat-free mass || id:ukb-a-266	rs57153895	G	A	-0.0116315	0.490959	11	10322720	0.0015341	3.41E-14	6.76E-05	22.4045291
Whole body fat-free mass || id:ukb-a-266	rs5742915	C	T	0.00955607	0.461723	15	74336633	0.0015405	5.54E-10	4.54E-05	15.03843705
Whole body fat-free mass || id:ukb-a-266	rs5752989	A	G	-0.0102385	0.573061	22	30365780	0.00155151	4.14E-11	5.13E-05	16.99411842
Whole body fat-free mass || id:ukb-a-266	rs57635800	A	G	0.012596	0.290355	11	43878485	0.00170186	1.35E-13	6.54E-05	21.66213052
Whole body fat-free mass || id:ukb-a-266	rs57636386	C	T	-0.0245839	0.0834151	18	58048295	0.00278217	9.95E-19	9.24E-05	30.61935823
Whole body fat-free mass || id:ukb-a-266	rs599004	T	C	-0.0145482	0.278941	6	140439740	0.00170987	1.77E-17	8.51E-05	28.20821921
Whole body fat-free mass || id:ukb-a-266	rs59985551	T	C	-0.0179793	0.224341	2	56106928	0.00183999	1.50E-22	0.000112501	37.27442205
Whole body fat-free mass || id:ukb-a-266	rs60077625	A	G	0.0143338	0.316017	1	172098794	0.00165196	4.09E-18	8.88E-05	29.42754427
Whole body fat-free mass || id:ukb-a-266	rs6032233	C	T	0.0123455	0.808265	20	35864214	0.00195267	2.58E-10	4.72E-05	15.65056665
Whole body fat-free mass || id:ukb-a-266	rs60804050	A	G	-0.0107351	0.253638	1	118870373	0.00176405	1.16E-09	4.36E-05	14.45546244
Whole body fat-free mass || id:ukb-a-266	rs6081869	G	T	-0.0101825	0.386833	20	20060745	0.00159707	1.82E-10	4.92E-05	16.2955679
Whole body fat-free mass || id:ukb-a-266	rs6085659	G	A	-0.00956446	0.404921	20	6686426	0.00156099	8.95E-10	4.41E-05	14.60568715
Whole body fat-free mass || id:ukb-a-266	rs6142059	C	T	0.0110158	0.493529	20	32544327	0.00153782	7.89E-13	6.07E-05	20.09845637
Whole body fat-free mass || id:ukb-a-266	rs61729527	T	C	-0.0251753	0.0511612	8	77761919	0.0034898	5.45E-13	6.15E-05	20.38666578
Whole body fat-free mass || id:ukb-a-266	rs61862463	G	A	0.0297563	0.0235351	10	81213560	0.00515992	8.09E-09	4.07E-05	13.48295945
Whole body fat-free mass || id:ukb-a-266	rs61941043	T	A	0.048816	0.00994517	12	102994078	0.00794424	8.01E-10	4.69E-05	15.54723743
Whole body fat-free mass || id:ukb-a-266	rs61954257	G	A	0.0117553	0.489923	12	122645872	0.00154074	2.36E-14	6.91E-05	22.88221231
Whole body fat-free mass || id:ukb-a-266	rs62070645	A	C	-0.0241368	0.268896	17	29180996	0.00173036	3.28E-44	0.000229062	75.90307822
Whole body fat-free mass || id:ukb-a-266	rs62107261	C	T	-0.0539712	0.048289	2	422144	0.0035967	7.00E-51	0.000267736	88.72188352
Whole body fat-free mass || id:ukb-a-266	rs62246314	A	G	0.0139023	0.101276	3	9504099	0.00254552	4.72E-08	3.52E-05	11.65624007
Whole body fat-free mass || id:ukb-a-266	rs62275882	A	G	-0.0141446	0.140539	4	3469987	0.00221268	1.63E-10	4.83E-05	16.01261923
Whole body fat-free mass || id:ukb-a-266	rs6235	G	C	0.0159229	0.267691	5	95728898	0.00173357	4.14E-20	9.94E-05	32.93462032
Whole body fat-free mass || id:ukb-a-266	rs62515437	T	G	0.0203955	0.225806	8	57160328	0.00183528	1.10E-28	0.00014544	48.18969438
Whole body fat-free mass || id:ukb-a-266	rs62621197	T	C	-0.0364857	0.035921	19	8670147	0.0042511	9.31E-18	9.22E-05	30.54804791
Whole body fat-free mass || id:ukb-a-266	rs62621812	A	G	0.0490339	0.0211196	7	127015083	0.00556216	1.20E-18	9.94E-05	32.9373294
Whole body fat-free mass || id:ukb-a-266	rs6445198	T	G	-0.00924985	0.416647	3	61219865	0.00156055	3.08E-09	4.16E-05	13.77920463
Whole body fat-free mass || id:ukb-a-266	rs6505781	C	G	-0.00977825	0.259764	18	13161682	0.0017576	2.65E-08	3.68E-05	12.18216339
Whole body fat-free mass || id:ukb-a-266	rs6570509	T	G	-0.0177903	0.284652	6	142716286	0.00170312	1.55E-25	0.000128893	42.70622097
Whole body fat-free mass || id:ukb-a-266	rs658957	C	T	-0.0116255	0.834518	12	122409664	0.00206478	1.80E-08	3.73E-05	12.36696051
Whole body fat-free mass || id:ukb-a-266	rs662115	T	C	0.00967176	0.447642	10	89772989	0.00154854	4.22E-10	4.63E-05	15.3256746
Whole body fat-free mass || id:ukb-a-266	rs66922415	G	A	0.0439119	0.234362	18	57848651	0.00180978	6.18E-130	0.000691998	229.4102298
Whole body fat-free mass || id:ukb-a-266	rs67551338	T	C	0.025235	0.0615245	12	3393100	0.00322968	5.58E-15	7.35E-05	24.36388832
Whole body fat-free mass || id:ukb-a-266	rs6762578	A	G	0.0164818	0.778186	3	128992047	0.00185592	6.68E-19	9.38E-05	31.07129744
Whole body fat-free mass || id:ukb-a-266	rs6800021	A	G	0.0141017	0.425799	3	50190346	0.00155373	1.13E-19	9.72E-05	32.21742071
Whole body fat-free mass || id:ukb-a-266	rs6873192	G	A	-0.0120941	0.517377	5	67598184	0.00153899	3.90E-15	7.30E-05	24.20087005
Whole body fat-free mass || id:ukb-a-266	rs6874142	G	T	0.0202163	0.111485	5	172753555	0.002548	2.13E-15	8.10E-05	26.82604981
Whole body fat-free mass || id:ukb-a-266	rs6902789	A	G	0.0103123	0.369522	6	105358192	0.00159806	1.10E-10	4.96E-05	16.4164726
Whole body fat-free mass || id:ukb-a-266	rs6975015	A	G	0.017659	0.117251	7	50617215	0.00239529	1.68E-13	6.46E-05	21.38705815
Whole body fat-free mass || id:ukb-a-266	rs7047694	A	G	0.0112039	0.313558	9	103141037	0.00165514	1.30E-11	5.40E-05	17.9027877
Whole body fat-free mass || id:ukb-a-266	rs7077783	T	C	-0.0148219	0.143869	10	34636820	0.00219189	1.36E-11	5.41E-05	17.92981139
Whole body fat-free mass || id:ukb-a-266	rs7080472	T	G	0.0151609	0.421914	10	96012950	0.00155826	2.28E-22	0.000112123	37.14942222
Whole body fat-free mass || id:ukb-a-266	rs7097872	T	C	0.0120269	0.391159	10	104606636	0.00157437	2.19E-14	6.89E-05	22.82609138
Whole body fat-free mass || id:ukb-a-266	rs7129320	A	G	-0.0233148	0.168166	11	68388220	0.00205305	7.00E-30	0.000152079	50.38964676
Whole body fat-free mass || id:ukb-a-266	rs7132908	A	G	0.0166188	0.38392	12	50263148	0.00158064	7.52E-26	0.000130649	43.28833936
Whole body fat-free mass || id:ukb-a-266	rs7134283	A	G	-0.0125574	0.283838	12	24071748	0.0017084	1.98E-13	6.41E-05	21.23958967
Whole body fat-free mass || id:ukb-a-266	rs71385734	G	T	-0.0239137	0.169452	16	2160503	0.00205917	3.58E-31	0.000160966	53.33495257
Whole body fat-free mass || id:ukb-a-266	rs7141420	T	C	0.0118712	0.514078	14	79899454	0.00154656	1.65E-14	7.04E-05	23.32665221
Whole body fat-free mass || id:ukb-a-266	rs71414738	T	C	0.0113937	0.176511	2	127876242	0.00201439	1.55E-08	3.77E-05	12.50295131
Whole body fat-free mass || id:ukb-a-266	rs71484923	G	T	0.0111818	0.184609	10	115899692	0.00199216	1.99E-08	3.76E-05	12.47083644
Whole body fat-free mass || id:ukb-a-266	rs7148516	A	T	-0.00944617	0.30478	14	93702672	0.00166929	1.53E-08	3.78E-05	12.52776709
Whole body fat-free mass || id:ukb-a-266	rs7190477	A	C	0.00940177	0.398157	16	81639602	0.00156598	1.93E-09	4.24E-05	14.03499378
Whole body fat-free mass || id:ukb-a-266	rs7205337	G	A	0.016016	0.205938	16	780339	0.00190329	3.95E-17	8.39E-05	27.79537079
Whole body fat-free mass || id:ukb-a-266	rs7214743	G	A	-0.0158772	0.669692	17	59498052	0.00163061	2.11E-22	0.000111525	36.95110952
Whole body fat-free mass || id:ukb-a-266	rs7229351	A	G	-0.0104236	0.36907	18	46516374	0.00158993	5.53E-11	5.06E-05	16.7642599
Whole body fat-free mass || id:ukb-a-266	rs723149	G	A	-0.0128718	0.563721	7	46577056	0.00154847	9.40E-17	8.15E-05	27.00097802
Whole body fat-free mass || id:ukb-a-266	rs7235010	A	G	0.0269162	0.784089	18	20724810	0.00186323	2.75E-47	0.0002453	81.2851442
Whole body fat-free mass || id:ukb-a-266	rs724016	G	A	0.0299366	0.447212	3	141105570	0.00154341	9.22E-84	0.000443105	146.8610053
Whole body fat-free mass || id:ukb-a-266	rs7250927	C	T	-0.0107331	0.648243	19	3407384	0.00161727	3.22E-11	5.25E-05	17.40567076
Whole body fat-free mass || id:ukb-a-266	rs72656010	C	T	-0.035662	0.130834	8	57122215	0.00228234	5.13E-55	0.000289244	95.85116304
Whole body fat-free mass || id:ukb-a-266	rs72660086	G	T	0.0148387	0.211513	1	39571992	0.0018859	3.61E-15	7.34E-05	24.33280751
Whole body fat-free mass || id:ukb-a-266	rs72699866	A	G	0.0133091	0.190511	14	93114787	0.00195883	1.09E-11	5.46E-05	18.10043966
Whole body fat-free mass || id:ukb-a-266	rs72703414	G	A	-0.0176761	0.0656363	4	184227430	0.00310127	1.20E-08	3.83E-05	12.69657564
Whole body fat-free mass || id:ukb-a-266	rs72755233	A	G	-0.0138263	0.112887	15	100692953	0.00242358	1.17E-08	3.83E-05	12.68494146
Whole body fat-free mass || id:ukb-a-266	rs72828807	A	G	0.0100082	0.275613	17	42959358	0.00172286	6.29E-09	4.00E-05	13.25063463
Whole body fat-free mass || id:ukb-a-266	rs72885917	C	A	-0.0222634	0.251042	2	172416376	0.00176943	2.70E-36	0.000186388	61.75964556
Whole body fat-free mass || id:ukb-a-266	rs73052033	C	T	-0.0162307	0.184222	3	185828465	0.00198663	3.10E-16	7.92E-05	26.23369008
Whole body fat-free mass || id:ukb-a-266	rs730536	C	G	-0.00946966	0.709836	6	155549240	0.00169914	2.50E-08	3.69E-05	12.23836434
Whole body fat-free mass || id:ukb-a-266	rs7305516	G	A	-0.0108563	0.495664	12	102382052	0.00154597	2.19E-12	5.89E-05	19.52241867
Whole body fat-free mass || id:ukb-a-266	rs73175572	G	A	0.0277878	0.112113	3	185490184	0.00246217	1.56E-29	0.000153728	50.9361106
Whole body fat-free mass || id:ukb-a-266	rs73619441	G	T	-0.0163486	0.140739	20	61564901	0.00221276	1.49E-13	6.46E-05	21.41735251
Whole body fat-free mass || id:ukb-a-266	rs73966422	G	C	0.0128019	0.122417	2	100754089	0.00234319	4.67E-08	3.52E-05	11.66624519
Whole body fat-free mass || id:ukb-a-266	rs74048171	A	C	-0.010057	0.257732	11	2093603	0.00175737	1.05E-08	3.87E-05	12.82093802
Whole body fat-free mass || id:ukb-a-266	rs74494415	T	C	-0.0300363	0.0401781	18	74972138	0.00394135	2.53E-14	6.96E-05	23.05367409
Whole body fat-free mass || id:ukb-a-266	rs74565893	T	C	-0.0403395	0.0111952	11	2786095	0.007309	3.41E-08	3.60E-05	11.93592559
Whole body fat-free mass || id:ukb-a-266	rs7460093	A	G	0.00932439	0.535506	8	144876159	0.00155309	1.93E-09	4.33E-05	14.32983224
Whole body fat-free mass || id:ukb-a-266	rs748457	A	G	0.00942558	0.410987	13	96922449	0.00156147	1.58E-09	4.30E-05	14.25032683
Whole body fat-free mass || id:ukb-a-266	rs7559547	T	C	0.0321445	0.825919	2	615627	0.0020216	6.60E-57	0.00029712	98.46190814
Whole body fat-free mass || id:ukb-a-266	rs7584391	A	G	-0.0115512	0.185546	2	142290620	0.00197428	4.90E-09	4.03E-05	13.36062854
Whole body fat-free mass || id:ukb-a-266	rs7624428	A	T	0.0106855	0.268586	3	131516596	0.00174072	8.34E-10	4.49E-05	14.86253302
Whole body fat-free mass || id:ukb-a-266	rs7628343	C	T	0.0153614	0.905851	3	56602408	0.00263097	5.27E-09	4.02E-05	13.3348633
Whole body fat-free mass || id:ukb-a-266	rs76798800	T	G	0.0225895	0.266808	1	154994978	0.00173779	1.27E-38	0.000199646	66.15360669
Whole body fat-free mass || id:ukb-a-266	rs768023	A	G	0.0190894	0.628564	6	108876002	0.00158848	2.93E-33	0.000170156	56.38050611
Whole body fat-free mass || id:ukb-a-266	rs76895963	G	T	0.102938	0.0192794	12	4384844	0.00595743	7.25E-67	0.000400701	132.8009961
Whole body fat-free mass || id:ukb-a-266	rs7728690	T	C	-0.0109879	0.3842	5	88411214	0.00157733	3.26E-12	5.71E-05	18.92728252
Whole body fat-free mass || id:ukb-a-266	rs7730885	G	A	0.0147526	0.371291	5	139042547	0.0016011	3.16E-20	0.000101609	33.66529123
Whole body fat-free mass || id:ukb-a-266	rs7731023	G	A	0.00955697	0.576265	5	36181627	0.0015531	7.59E-10	4.46E-05	14.77792337
Whole body fat-free mass || id:ukb-a-266	rs77392989	C	T	-0.0135997	0.188321	16	71789462	0.00197295	5.47E-12	5.65E-05	18.73282544
Whole body fat-free mass || id:ukb-a-266	rs7740107	A	T	-0.0286602	0.735506	6	130374461	0.00173856	4.97E-61	0.000319588	105.9098388
Whole body fat-free mass || id:ukb-a-266	rs7781964	A	G	0.0134164	0.18432	7	139749346	0.00198357	1.35E-11	5.41E-05	17.9318373
Whole body fat-free mass || id:ukb-a-266	rs7815955	T	A	-0.0173488	0.202469	8	130719567	0.00191063	1.09E-19	9.72E-05	32.20506795
Whole body fat-free mass || id:ukb-a-266	rs78378222	G	T	0.0885949	0.0125742	17	7571752	0.00699504	9.38E-37	0.000194909	64.58385236
Whole body fat-free mass || id:ukb-a-266	rs78812993	C	G	-0.0230187	0.0522421	12	103175170	0.00349216	4.36E-11	5.25E-05	17.38358817
Whole body fat-free mass || id:ukb-a-266	rs78818722	T	C	0.023243	0.0673312	16	67991972	0.00305944	3.03E-14	6.79E-05	22.47991413
Whole body fat-free mass || id:ukb-a-266	rs78964719	T	G	0.0167106	0.071956	2	184064111	0.00297364	1.92E-08	3.73E-05	12.35585709
Whole body fat-free mass || id:ukb-a-266	rs7910087	C	T	-0.0122729	0.552361	10	77209145	0.00155358	2.80E-15	7.45E-05	24.67826804
Whole body fat-free mass || id:ukb-a-266	rs79266482	T	C	0.00953661	0.265807	6	33516803	0.00173748	4.05E-08	3.55E-05	11.7602655
Whole body fat-free mass || id:ukb-a-266	rs7952436	T	C	-0.0328722	0.0832031	11	67024534	0.00278083	3.09E-32	0.000164854	54.62340864
Whole body fat-free mass || id:ukb-a-266	rs7977788	A	G	0.0261789	0.224849	12	93982332	0.0018387	5.52E-46	0.000238897	79.16274332
Whole body fat-free mass || id:ukb-a-266	rs79883557	T	C	-0.0179293	0.0810234	2	68383901	0.00281738	1.97E-10	4.79E-05	15.85986137
Whole body fat-free mass || id:ukb-a-266	rs8007058	A	G	0.0100967	0.22505	14	73360258	0.00184061	4.13E-08	3.56E-05	11.78050911
Whole body fat-free mass || id:ukb-a-266	rs8007644	A	G	0.00950219	0.390596	14	35218831	0.0015872	2.14E-09	4.30E-05	14.24085918
Whole body fat-free mass || id:ukb-a-266	rs8123912	C	G	0.0114877	0.220784	20	47863282	0.00184951	5.26E-10	4.54E-05	15.04348169
Whole body fat-free mass || id:ukb-a-266	rs815341	G	A	0.00955694	0.370754	1	190113977	0.00159819	2.24E-09	4.26E-05	14.11885726
Whole body fat-free mass || id:ukb-a-266	rs836519	T	C	0.0122139	0.195993	7	6463038	0.00193467	2.74E-10	4.70E-05	15.57638026
Whole body fat-free mass || id:ukb-a-266	rs9257319	G	T	-0.0193085	0.151875	6	28851637	0.0021371	1.65E-19	9.60E-05	31.82159574
Whole body fat-free mass || id:ukb-a-266	rs9314420	G	A	-0.00913415	0.573417	8	144986108	0.00155602	4.36E-09	4.08E-05	13.52275331
Whole body fat-free mass || id:ukb-a-266	rs9317002	A	C	0.00922925	0.513388	13	59175727	0.00154625	2.39E-09	4.26E-05	14.09992632
Whole body fat-free mass || id:ukb-a-266	rs931874	T	C	0.00933374	0.378392	8	25245398	0.00159828	5.23E-09	4.10E-05	13.57765439
Whole body fat-free mass || id:ukb-a-266	rs9327336	C	T	0.00994561	0.345145	5	123990270	0.00161531	7.42E-10	4.47E-05	14.81378425
Whole body fat-free mass || id:ukb-a-266	rs9343977	T	C	-0.0132462	0.484155	6	80967001	0.00153758	7.02E-18	8.76E-05	29.03764148
Whole body fat-free mass || id:ukb-a-266	rs9379084	A	G	-0.0150604	0.117158	6	7231843	0.0024797	1.25E-09	4.69E-05	15.54480713
Whole body fat-free mass || id:ukb-a-266	rs9381350	A	T	0.00953822	0.348635	6	44673787	0.0016204	3.95E-09	4.13E-05	13.68941945
Whole body fat-free mass || id:ukb-a-266	rs946197	C	G	0.0158947	0.228629	1	56602308	0.00183082	3.92E-18	8.91E-05	29.52398721
Whole body fat-free mass || id:ukb-a-266	rs9512661	T	C	-0.0087452	0.512211	13	27960379	0.00154782	1.61E-08	3.82E-05	12.6611748
Whole body fat-free mass || id:ukb-a-266	rs9540493	G	A	-0.00846577	0.544471	13	66205704	0.0015494	4.66E-08	3.56E-05	11.77812517
Whole body fat-free mass || id:ukb-a-266	rs9788443	C	T	0.0198116	0.0478634	14	23878279	0.00360003	3.73E-08	3.58E-05	11.85207677
Whole body fat-free mass || id:ukb-a-266	rs981002	A	T	-0.011261	0.267013	4	12881731	0.00173703	9.01E-11	4.96E-05	16.44527594
Whole body fat-free mass || id:ukb-a-266	rs9826759	T	C	0.0145874	0.353268	3	85671119	0.00161753	1.92E-19	9.72E-05	32.2154109
Whole body fat-free mass || id:ukb-a-266	rs9861443	C	A	0.0119081	0.713659	3	88196211	0.00170943	3.26E-12	5.80E-05	19.20089233
Whole body fat-free mass || id:ukb-a-266	rs9925273	G	A	-0.0128212	0.18382	16	375900	0.00198677	1.10E-10	4.93E-05	16.3415969
Whole body fat-free mass || id:ukb-a-266	rs9951619	G	T	0.0128618	0.769425	18	56882326	0.00183461	2.38E-12	5.87E-05	19.44663749
Whole body fat-free mass || id:ukb-a-266	rs9960619	T	C	0.00917791	0.344575	18	33040095	0.00161634	1.36E-08	3.80E-05	12.60514635
Whole body fat-free mass || id:ukb-a-266	rs9985795	C	T	-0.00907241	0.481076	4	135213286	0.0015412	3.95E-09	4.11E-05	13.61499998
Whole body water mass || id:ukb-a-267	rs1006399	A	G	-0.00848835	0.45997	6	101039470	0.00154747	4.13E-08	3.58E-05	11.8598165
Whole body water mass || id:ukb-a-267	rs10094200	G	C	-0.0129361	0.295403	8	135843916	0.00168827	1.83E-14	6.97E-05	23.08134682
Whole body water mass || id:ukb-a-267	rs10111935	A	G	0.0208	0.2849	8	78131147	0.00170377	2.86E-34	0.000176285	58.41588173
Whole body water mass || id:ukb-a-267	rs10203320	C	T	0.0120136	0.328778	2	9771620	0.00164994	3.32E-13	6.37E-05	21.10626593
Whole body water mass || id:ukb-a-267	rs1022523	A	G	0.014141	0.725628	1	176788394	0.00172613	2.57E-16	7.96E-05	26.3825713
Whole body water mass || id:ukb-a-267	rs10236214	T	C	0.0206246	0.641403	7	150668070	0.00161339	2.07E-37	0.000195677	64.84286121
Whole body water mass || id:ukb-a-267	rs10237306	T	G	0.0111822	0.380218	7	121955981	0.0015839	1.67E-12	5.89E-05	19.52631139
Whole body water mass || id:ukb-a-267	rs10260993	G	T	-0.0120902	0.193389	7	55884295	0.0019486	5.49E-10	4.56E-05	15.109537
Whole body water mass || id:ukb-a-267	rs1043413	G	C	0.0092768	0.388111	19	41939297	0.00157565	3.92E-09	4.09E-05	13.5428856
Whole body water mass || id:ukb-a-267	rs1047891	A	C	0.0174715	0.315673	2	211540507	0.0016536	4.34E-26	0.000131884	43.70058502
Whole body water mass || id:ukb-a-267	rs10483727	C	T	-0.021772	0.613019	14	61072875	0.00157965	3.33E-43	0.0002249	74.52918735
Whole body water mass || id:ukb-a-267	rs10485622	G	A	-0.0186356	0.195095	20	50912495	0.00194495	9.62E-22	0.000109071	36.14043441
Whole body water mass || id:ukb-a-267	rs1064213	A	G	0.0115614	0.476968	2	198950240	0.00153996	6.04E-14	6.67E-05	22.09712615
Whole body water mass || id:ukb-a-267	rs10746837	A	G	-0.010485	0.581348	9	90873653	0.00156713	2.23E-11	5.35E-05	17.73037561
Whole body water mass || id:ukb-a-267	rs10748128	T	G	0.0114874	0.344848	12	69827658	0.00161805	1.25E-12	5.96E-05	19.75639221
Whole body water mass || id:ukb-a-267	rs10770705	C	A	-0.00908323	0.658976	12	20857467	0.00162329	2.20E-08	3.71E-05	12.28626114
Whole body water mass || id:ukb-a-267	rs10775348	G	A	0.0136843	0.701913	16	88806348	0.00168557	4.74E-16	7.84E-05	25.96414353
Whole body water mass || id:ukb-a-267	rs10798945	T	C	0.0117756	0.751322	1	33858873	0.00178304	4.00E-11	5.18E-05	17.16803294
Whole body water mass || id:ukb-a-267	rs10843139	G	T	-0.0129856	0.294675	12	28380093	0.00168797	1.44E-14	7.01E-05	23.22498955
Whole body water mass || id:ukb-a-267	rs10847415	C	T	0.0147258	0.697797	12	123144293	0.00167676	1.61E-18	9.15E-05	30.30357444
Whole body water mass || id:ukb-a-267	rs10931008	C	T	-0.012497	0.344632	2	183238919	0.00162088	1.26E-14	7.05E-05	23.37499272
Whole body water mass || id:ukb-a-267	rs10938398	A	G	0.0113743	0.433341	4	45186139	0.00155668	2.74E-13	6.35E-05	21.05217624
Whole body water mass || id:ukb-a-267	rs10958683	G	C	-0.0102312	0.231841	8	38274193	0.00182152	1.95E-08	3.73E-05	12.35319163
Whole body water mass || id:ukb-a-267	rs10982888	A	T	-0.0160784	0.110771	9	118468947	0.00245593	5.89E-11	5.09E-05	16.87391833
Whole body water mass || id:ukb-a-267	rs10990621	G	A	0.0183843	0.158243	9	99101294	0.00210862	2.83E-18	9.00E-05	29.83410538
Whole body water mass || id:ukb-a-267	rs10995366	A	G	-0.011169	0.251454	10	52772113	0.0017817	3.65E-10	4.70E-05	15.55945899
Whole body water mass || id:ukb-a-267	rs11013045	G	T	-0.00902416	0.607837	10	22827274	0.00157765	1.07E-08	3.88E-05	12.86330764
Whole body water mass || id:ukb-a-267	rs11014285	A	G	0.0181022	0.165536	10	25178864	0.00209589	5.79E-18	9.05E-05	29.99649909
Whole body water mass || id:ukb-a-267	rs11023199	G	A	-0.00897464	0.353524	11	14394258	0.00161186	2.58E-08	3.68E-05	12.19803414
Whole body water mass || id:ukb-a-267	rs11030119	A	G	0.0168607	0.308813	11	27728102	0.00166541	4.36E-24	0.000121359	40.21272643
Whole body water mass || id:ukb-a-267	rs11060406	T	C	-0.0239083	0.0376321	12	123339117	0.0041389	7.63E-09	4.14E-05	13.71776725
Whole body water mass || id:ukb-a-267	rs11065015	T	C	-0.0315496	0.0272154	12	120520863	0.00481597	5.72E-11	5.27E-05	17.46266352
Whole body water mass || id:ukb-a-267	rs11065979	T	C	-0.0151051	0.437485	12	112059557	0.00155368	2.44E-22	0.000112299	37.21017653
Whole body water mass || id:ukb-a-267	rs11071182	G	A	0.0133565	0.871141	15	55644676	0.00230442	6.80E-09	4.01E-05	13.2701067
Whole body water mass || id:ukb-a-267	rs11098675	G	A	-0.0158132	0.808881	4	123832776	0.00195536	6.13E-16	7.73E-05	25.6171067
Whole body water mass || id:ukb-a-267	rs1111818	C	G	0.009505	0.630039	9	23315440	0.00159696	2.65E-09	4.21E-05	13.95450337
Whole body water mass || id:ukb-a-267	rs11158820	G	A	-0.0100785	0.68713	14	70347348	0.00167543	1.80E-09	4.37E-05	14.47045121
Whole body water mass || id:ukb-a-267	rs111632154	C	T	-0.0311316	0.0485233	4	1012300	0.00362639	9.14E-18	8.95E-05	29.65232217
Whole body water mass || id:ukb-a-267	rs111640872	C	G	0.0150985	0.331076	19	30290357	0.00163829	3.10E-20	0.000100972	33.45680081
Whole body water mass || id:ukb-a-267	rs111901479	A	G	0.0241904	0.0881408	1	51072387	0.00271035	4.47E-19	9.41E-05	31.16737292
Whole body water mass || id:ukb-a-267	rs111964059	A	T	0.0155878	0.0843656	7	156374646	0.00276875	1.80E-08	3.75E-05	12.43775295
Whole body water mass || id:ukb-a-267	rs11205617	A	G	0.0105812	0.31713	1	49732337	0.00164858	1.38E-10	4.85E-05	16.06699805
Whole body water mass || id:ukb-a-267	rs11217863	A	G	-0.0155812	0.115857	11	120293138	0.00240263	8.88E-11	4.97E-05	16.47922068
Whole body water mass || id:ukb-a-267	rs11245450	A	G	-0.0100145	0.42274	10	126658075	0.00157097	1.84E-10	4.89E-05	16.21784259
Whole body water mass || id:ukb-a-267	rs112957890	G	A	0.0120225	0.265827	14	36220876	0.00175604	7.59E-12	5.64E-05	18.69304475
Whole body water mass || id:ukb-a-267	rs113171806	C	T	0.0132527	0.116436	9	127031790	0.00240373	3.52E-08	3.61E-05	11.9734193
Whole body water mass || id:ukb-a-267	rs113457986	G	A	0.0391814	0.0150149	9	98430421	0.00644817	1.23E-09	4.54E-05	15.04527737
Whole body water mass || id:ukb-a-267	rs114056237	A	G	-0.0679815	0.0120137	6	41877671	0.00706285	6.30E-22	0.000109708	36.35174909
Whole body water mass || id:ukb-a-267	rs11545482	T	C	-0.0351562	0.0208438	2	70315987	0.00537378	6.07E-11	5.05E-05	16.71564395
Whole body water mass || id:ukb-a-267	rs115574684	A	T	0.0221987	0.0386582	4	91102077	0.00399546	2.76E-08	3.66E-05	12.13553477
Whole body water mass || id:ukb-a-267	rs115912456	G	A	0.025465	0.041004	5	82815158	0.00387095	4.76E-11	5.10E-05	16.89744351
Whole body water mass || id:ukb-a-267	rs11594322	C	A	-0.0168296	0.13386	10	4956083	0.00226716	1.15E-13	6.57E-05	21.76123311
Whole body water mass || id:ukb-a-267	rs116072427	C	G	-0.0241349	0.0711598	2	33357096	0.00300296	9.23E-16	7.70E-05	25.51341801
Whole body water mass || id:ukb-a-267	rs11613961	C	T	0.0156846	0.0866714	12	133474880	0.00273705	1.00E-08	3.89E-05	12.90432082
Whole body water mass || id:ukb-a-267	rs116165844	T	G	-0.013733	0.137524	20	62610556	0.00223287	7.74E-10	4.47E-05	14.82327814
Whole body water mass || id:ukb-a-267	rs11655578	T	G	0.010572	0.210622	17	7230845	0.00189293	2.34E-08	3.72E-05	12.31367461
Whole body water mass || id:ukb-a-267	rs11658134	A	G	-0.0108981	0.513179	17	76739141	0.00154271	1.62E-12	5.93E-05	19.66228575
Whole body water mass || id:ukb-a-267	rs11667280	G	C	-0.0112003	0.20456	19	30705747	0.00191244	4.73E-09	4.08E-05	13.52613305
Whole body water mass || id:ukb-a-267	rs11678716	C	G	-0.0214599	0.0683128	2	33487251	0.00304844	1.93E-12	5.86E-05	19.4232337
Whole body water mass || id:ukb-a-267	rs11689727	A	C	-0.0113124	0.33211	2	25458100	0.00163517	4.58E-12	5.68E-05	18.81003175
Whole body water mass || id:ukb-a-267	rs11717749	T	C	0.0159423	0.114996	3	52844733	0.00240634	3.48E-11	5.17E-05	17.14039645
Whole body water mass || id:ukb-a-267	rs117543413	T	C	-0.0403387	0.0178841	10	79543740	0.00587993	6.88E-12	5.72E-05	18.93943095
Whole body water mass || id:ukb-a-267	rs11803905	T	C	0.0101829	0.273051	1	107989314	0.0017273	3.74E-09	4.12E-05	13.63882707
Whole body water mass || id:ukb-a-267	rs11855017	A	C	0.0125813	0.183153	15	42096146	0.00198919	2.54E-10	4.74E-05	15.69259744
Whole body water mass || id:ukb-a-267	rs11880992	A	G	0.014673	0.407304	19	2176403	0.00156502	6.92E-21	0.000103949	34.44309153
Whole body water mass || id:ukb-a-267	rs11951673	T	C	-0.00881874	0.398096	5	95861012	0.00157129	2.00E-08	3.73E-05	12.34845944
Whole body water mass || id:ukb-a-267	rs12072845	A	G	-0.0145293	0.393552	1	214630757	0.00157663	3.12E-20	0.000100766	33.38853096
Whole body water mass || id:ukb-a-267	rs12073468	T	C	0.0114117	0.229445	1	225566546	0.00182904	4.40E-10	4.60E-05	15.25707934
Whole body water mass || id:ukb-a-267	rs12140153	T	G	-0.0163781	0.0967607	1	62579891	0.00266774	8.30E-10	4.69E-05	15.53523046
Whole body water mass || id:ukb-a-267	rs12209223	A	C	0.0175154	0.102158	6	76164589	0.0025496	6.44E-12	5.63E-05	18.64684383
Whole body water mass || id:ukb-a-267	rs12216497	T	C	-0.0109751	0.562131	6	19028623	0.00155374	1.62E-12	5.93E-05	19.64685016
Whole body water mass || id:ukb-a-267	rs1228024	A	C	-0.0115055	0.661139	11	47951353	0.00162482	1.43E-12	5.93E-05	19.65258083
Whole body water mass || id:ukb-a-267	rs12347137	C	A	-0.0247555	0.203743	9	119122721	0.00190967	2.02E-38	0.000198843	65.89222948
Whole body water mass || id:ukb-a-267	rs12375196	A	C	0.00853923	0.424318	7	103416541	0.00156379	4.75E-08	3.56E-05	11.80308331
Whole body water mass || id:ukb-a-267	rs12448561	C	G	0.00996439	0.418662	16	81644677	0.00156296	1.83E-10	4.83E-05	16.0133853
Whole body water mass || id:ukb-a-267	rs12452505	G	C	-0.0187585	0.140525	17	63556402	0.00222043	2.97E-17	8.50E-05	28.1636181
Whole body water mass || id:ukb-a-267	rs1260326	C	T	0.021322	0.607251	2	27730940	0.00157247	7.14E-42	0.000216855	71.86242466
Whole body water mass || id:ukb-a-267	rs12619348	T	C	-0.0133815	0.12971	2	42625586	0.00229235	5.30E-09	4.04E-05	13.39470274
Whole body water mass || id:ukb-a-267	rs12643353	C	T	-0.0175716	0.0654213	4	184200938	0.00311524	1.70E-08	3.78E-05	12.50957444
Whole body water mass || id:ukb-a-267	rs12682601	A	C	-0.0109551	0.31758	8	95594720	0.0016539	3.51E-11	5.20E-05	17.23568897
Whole body water mass || id:ukb-a-267	rs12713004	G	A	0.0186144	0.725816	2	23896049	0.0017242	3.63E-27	0.00013791	45.69777976
Whole body water mass || id:ukb-a-267	rs12813149	A	G	-0.00978579	0.244239	12	90142637	0.00179313	4.84E-08	3.54E-05	11.71318762
Whole body water mass || id:ukb-a-267	rs1286138	G	T	0.0112964	0.673439	14	91485445	0.0016415	5.92E-12	5.61E-05	18.59668582
Whole body water mass || id:ukb-a-267	rs12879423	G	A	0.0149981	0.679458	14	25927832	0.00165869	1.54E-19	9.80E-05	32.46617138
Whole body water mass || id:ukb-a-267	rs12889702	C	A	0.00961834	0.31051	14	42894143	0.00166552	7.70E-09	3.96E-05	13.12470315
Whole body water mass || id:ukb-a-267	rs12906197	T	C	-0.012543	0.424774	15	38492199	0.00156524	1.12E-15	7.69E-05	25.47423449
Whole body water mass || id:ukb-a-267	rs13124829	G	A	0.00908827	0.32072	4	18531148	0.00165201	3.77E-08	3.60E-05	11.92398485
Whole body water mass || id:ukb-a-267	rs13247154	A	G	0.0120602	0.361046	7	93246551	0.00159811	4.48E-14	6.71E-05	22.23508373
Whole body water mass || id:ukb-a-267	rs13294021	A	G	-0.0110353	0.45161	9	128068388	0.00154235	8.39E-13	6.03E-05	19.98554678
Whole body water mass || id:ukb-a-267	rs13430869	T	G	0.0160228	0.747688	2	218146818	0.00177371	1.67E-19	9.69E-05	32.09561358
Whole body water mass || id:ukb-a-267	rs1351394	C	T	-0.0270405	0.509586	12	66351826	0.00153924	4.70E-69	0.00036546	121.1258958
Whole body water mass || id:ukb-a-267	rs1374370	A	G	0.0116666	0.307562	2	85818273	0.00166749	2.63E-12	5.80E-05	19.20860547
Whole body water mass || id:ukb-a-267	rs1376750	T	C	0.0121166	0.141433	2	143967920	0.00220646	3.99E-08	3.57E-05	11.81327856
Whole body water mass || id:ukb-a-267	rs139590892	A	G	-0.0119235	0.157431	2	200112491	0.00211414	1.70E-08	3.77E-05	12.49649143
Whole body water mass || id:ukb-a-267	rs1407031	T	C	-0.00941992	0.399808	20	6542634	0.00157451	2.20E-09	4.26E-05	14.10987217
Whole body water mass || id:ukb-a-267	rs1412234	C	T	0.0107522	0.328708	9	28410683	0.00164135	5.73E-11	5.10E-05	16.90468353
Whole body water mass || id:ukb-a-267	rs141403611	G	C	-0.0145164	0.103375	9	83685732	0.00261367	2.79E-08	3.91E-05	12.94284225
Whole body water mass || id:ukb-a-267	rs1431663	C	A	-0.00852468	0.574114	8	73460688	0.00156159	4.79E-08	3.55E-05	11.77420461
Whole body water mass || id:ukb-a-267	rs143384	G	A	0.0374839	0.402796	20	34025756	0.00156539	1.32E-126	0.00067597	224.1091251
Whole body water mass || id:ukb-a-267	rs143986132	G	A	-0.0341007	0.0192216	7	91291311	0.00591442	8.14E-09	4.38E-05	14.52695298
Whole body water mass || id:ukb-a-267	rs147110934	T	G	-0.0323759	0.024103	19	55993436	0.00501275	1.06E-10	4.93E-05	16.33836796
Whole body water mass || id:ukb-a-267	rs1472852	A	C	-0.0323174	0.15636	4	17910236	0.00211587	1.19E-52	0.000275541	91.31535398
Whole body water mass || id:ukb-a-267	rs149229890	T	G	0.0449353	0.0112011	1	2253864	0.00758101	3.08E-09	4.47E-05	14.81944155
Whole body water mass || id:ukb-a-267	rs1521624	A	C	-0.0092871	0.471928	15	79412399	0.00154768	1.97E-09	4.30E-05	14.24348533
Whole body water mass || id:ukb-a-267	rs153560	A	G	0.0108819	0.605622	5	112254377	0.00158582	6.80E-12	5.66E-05	18.74203843
Whole body water mass || id:ukb-a-267	rs1542224	C	T	0.014574	0.721392	2	223963874	0.00172049	2.45E-17	8.54E-05	28.289677
Whole body water mass || id:ukb-a-267	rs1573891	C	G	-0.022984	0.156436	15	99186488	0.00213016	3.89E-27	0.000139423	46.1992573
Whole body water mass || id:ukb-a-267	rs1582931	A	G	-0.0204767	0.472057	5	122657199	0.00155262	1.05E-39	0.000208993	69.2565191
Whole body water mass || id:ukb-a-267	rs1591806	G	A	0.0163392	0.467304	6	126641185	0.0015547	7.88E-26	0.000132914	44.04196749
Whole body water mass || id:ukb-a-267	rs161799	G	A	-0.00913195	0.342409	1	8015560	0.0016323	2.21E-08	3.76E-05	12.44264941
Whole body water mass || id:ukb-a-267	rs16869017	T	C	0.0180354	0.0856067	5	39519303	0.0027764	8.26E-11	5.09E-05	16.87263603
Whole body water mass || id:ukb-a-267	rs16892552	G	A	-0.0145102	0.248005	8	120438273	0.00177996	3.59E-16	7.85E-05	26.021047
Whole body water mass || id:ukb-a-267	rs16942324	A	C	-0.0396722	0.0262308	15	89383854	0.00480809	1.57E-16	8.04E-05	26.64057117
Whole body water mass || id:ukb-a-267	rs17056859	A	G	0.0093044	0.683616	3	56535107	0.00165509	1.89E-08	3.74E-05	12.40761226
Whole body water mass || id:ukb-a-267	rs17197114	C	T	0.0130948	0.177444	14	21894526	0.00202957	1.11E-10	5.01E-05	16.5849721
Whole body water mass || id:ukb-a-267	rs17363646	G	A	0.0149569	0.134615	1	86823503	0.00225222	3.12E-11	5.21E-05	17.2693944
Whole body water mass || id:ukb-a-267	rs17454369	C	G	0.0224029	0.0559581	4	87666334	0.0033445	2.11E-11	5.30E-05	17.56929008
Whole body water mass || id:ukb-a-267	rs1765133	T	C	-0.0109715	0.227318	11	30339400	0.001833	2.16E-09	4.23E-05	14.01049483
Whole body water mass || id:ukb-a-267	rs17741497	A	G	-0.0101256	0.341351	2	145336371	0.00164398	7.32E-10	4.61E-05	15.27514163
Whole body water mass || id:ukb-a-267	rs1805165	A	C	-0.00945047	0.718211	2	88874891	0.00170732	3.11E-08	3.62E-05	11.97752474
Whole body water mass || id:ukb-a-267	rs1815518	T	C	0.0161287	0.175846	1	26476216	0.00202997	1.94E-15	7.54E-05	24.98278279
Whole body water mass || id:ukb-a-267	rs183041	A	G	0.0138801	0.725994	5	176526270	0.00172681	9.16E-16	7.66E-05	25.39686186
Whole body water mass || id:ukb-a-267	rs1837367	A	G	0.00894219	0.485953	2	111874551	0.00154682	7.43E-09	3.99E-05	13.23642509
Whole body water mass || id:ukb-a-267	rs1878528	G	A	0.0126383	0.312281	4	82184234	0.00166275	2.95E-14	6.86E-05	22.7317135
Whole body water mass || id:ukb-a-267	rs1881975	G	A	-0.01376	0.244743	3	184046042	0.00179882	2.02E-14	7.00E-05	23.19213758
Whole body water mass || id:ukb-a-267	rs1887855	C	T	-0.00991637	0.734928	13	99562238	0.0017416	1.24E-08	3.83E-05	12.69402082
Whole body water mass || id:ukb-a-267	rs1910252	T	C	0.0163808	0.164083	8	49407362	0.00207798	3.20E-15	7.36E-05	24.38919144
Whole body water mass || id:ukb-a-267	rs1927635	C	T	0.0100959	0.354449	9	16461905	0.00162544	5.26E-10	4.66E-05	15.45479059
Whole body water mass || id:ukb-a-267	rs1941697	A	G	0.00851379	0.450697	18	31251276	0.00154385	3.50E-08	3.59E-05	11.89122414
Whole body water mass || id:ukb-a-267	rs1952527	C	T	-0.0123125	0.326125	1	23400969	0.0016413	6.32E-14	6.66E-05	22.07767499
Whole body water mass || id:ukb-a-267	rs197372	C	T	0.0101254	0.310121	1	112289118	0.00166279	1.13E-09	4.39E-05	14.53503239
Whole body water mass || id:ukb-a-267	rs2005172	C	A	0.0235828	0.642216	17	61996255	0.00162098	6.18E-48	0.000255578	84.6978244
Whole body water mass || id:ukb-a-267	rs204993	G	A	0.0148641	0.321144	6	32155581	0.00164755	1.86E-19	9.63E-05	31.92015728
Whole body water mass || id:ukb-a-267	rs2073272	A	G	-0.00992957	0.319991	6	90321955	0.00165469	1.96E-09	4.29E-05	14.21675293
Whole body water mass || id:ukb-a-267	rs2102278	G	A	0.0109377	0.322075	4	52818664	0.00164935	3.33E-11	5.22E-05	17.30939313
Whole body water mass || id:ukb-a-267	rs2118663	C	T	-0.0111592	0.191887	5	153340145	0.00195553	1.15E-08	3.86E-05	12.79584629
Whole body water mass || id:ukb-a-267	rs2134963	A	C	-0.0107265	0.305401	8	89407821	0.00167005	1.34E-10	4.88E-05	16.17373622
Whole body water mass || id:ukb-a-267	rs2140046	C	T	-0.0134384	0.363523	2	169706079	0.0015985	4.23E-17	8.36E-05	27.68946109
Whole body water mass || id:ukb-a-267	rs2142331	T	C	-0.0133875	0.601425	8	116636719	0.00157329	1.76E-17	8.59E-05	28.47057841
Whole body water mass || id:ukb-a-267	rs216193	G	A	-0.00924644	0.62336	17	2203453	0.00158481	5.40E-09	4.01E-05	13.30149306
Whole body water mass || id:ukb-a-267	rs2197563	A	G	0.0106677	0.59582	2	233687080	0.0015701	1.09E-11	5.48E-05	18.16033106
Whole body water mass || id:ukb-a-267	rs2229840	T	C	0.0215606	0.16058	12	124826462	0.00209492	7.74E-25	0.000125321	41.52554615
Whole body water mass || id:ukb-a-267	rs2230033	A	G	-0.013477	0.565337	21	39671476	0.00155033	3.54E-18	8.93E-05	29.57697683
Whole body water mass || id:ukb-a-267	rs2230793	G	T	0.0117236	0.189829	9	111659483	0.00195889	2.17E-09	4.23E-05	14.0070949
Whole body water mass || id:ukb-a-267	rs2252720	T	C	-0.013816	0.674133	20	21223663	0.00165247	6.25E-17	8.39E-05	27.78788641
Whole body water mass || id:ukb-a-267	rs2265309	C	T	-0.0116521	0.51789	10	104487871	0.00153991	3.84E-14	6.78E-05	22.46414996
Whole body water mass || id:ukb-a-267	rs2270894	G	C	-0.01643	0.205074	3	9975386	0.00197771	9.80E-17	8.80E-05	29.16212242
Whole body water mass || id:ukb-a-267	rs2274116	T	C	-0.0096047	0.343865	9	139094805	0.00162789	3.64E-09	4.16E-05	13.79225693
Whole body water mass || id:ukb-a-267	rs2280940	T	C	0.0116835	0.690529	8	23159320	0.00168263	3.83E-12	5.83E-05	19.33043455
Whole body water mass || id:ukb-a-267	rs2281175	C	T	0.0112834	0.405655	1	1665702	0.00164824	7.62E-12	6.14E-05	20.34091808
Whole body water mass || id:ukb-a-267	rs2282231	T	C	0.0147697	0.2126	1	39569571	0.00188649	4.92E-15	7.30E-05	24.199267
Whole body water mass || id:ukb-a-267	rs2296316	C	T	-0.0107114	0.464337	14	65520246	0.00155384	5.45E-12	5.71E-05	18.91083374
Whole body water mass || id:ukb-a-267	rs2296505	C	G	0.00965919	0.308564	13	42806520	0.00166316	6.34E-09	3.98E-05	13.19059615
Whole body water mass || id:ukb-a-267	rs2305758	T	C	0.00989563	0.282885	19	17163661	0.00170337	6.27E-09	3.97E-05	13.16349918
Whole body water mass || id:ukb-a-267	rs2307111	C	T	-0.0182283	0.393183	5	75003678	0.00157618	6.30E-31	0.000158553	52.53904121
Whole body water mass || id:ukb-a-267	rs2346177	A	G	0.00841187	0.514555	2	46642249	0.00153806	4.53E-08	3.53E-05	11.71226162
Whole body water mass || id:ukb-a-267	rs2395792	G	T	-0.03397	0.955574	6	41852187	0.00382897	7.23E-19	9.80E-05	32.46412157
Whole body water mass || id:ukb-a-267	rs2396348	T	C	0.0118885	0.302837	2	227261383	0.00167692	1.35E-12	5.97E-05	19.77387487
Whole body water mass || id:ukb-a-267	rs2411453	G	T	-0.0123217	0.595809	16	28632021	0.00156941	4.14E-15	7.31E-05	24.22898333
Whole body water mass || id:ukb-a-267	rs2455561	G	T	-0.0124004	0.530301	15	86326348	0.00154091	8.48E-16	7.66E-05	25.38137891
Whole body water mass || id:ukb-a-267	rs2457982	A	G	0.010207	0.27793	6	166313684	0.0017354	4.07E-09	4.18E-05	13.85471486
Whole body water mass || id:ukb-a-267	rs247008	G	A	0.0151627	0.66975	5	131447104	0.00164507	3.07E-20	0.000101704	33.69933088
Whole body water mass || id:ukb-a-267	rs2476998	T	C	0.00964888	0.283936	10	34961169	0.00170613	1.56E-08	3.79E-05	12.54327734
Whole body water mass || id:ukb-a-267	rs2482357	A	G	-0.0095013	0.428385	9	94179978	0.00155486	9.93E-10	4.42E-05	14.64844781
Whole body water mass || id:ukb-a-267	rs252758	A	T	-0.0168645	0.245554	5	77379810	0.00178314	3.17E-21	0.000105379	34.91695419
Whole body water mass || id:ukb-a-267	rs2533879	A	G	-0.0217897	0.300957	7	2859847	0.0016767	1.32E-38	0.000199775	66.20123396
Whole body water mass || id:ukb-a-267	rs2539999	C	T	0.016943	0.285781	16	2266173	0.00170538	2.95E-23	0.000117186	38.82976314
Whole body water mass || id:ukb-a-267	rs2540034	T	C	0.0147276	0.572673	16	4022694	0.00157944	1.12E-20	0.00010616	35.17592949
Whole body water mass || id:ukb-a-267	rs254963	G	A	-0.00967402	0.446248	5	171224403	0.00155833	5.37E-10	4.63E-05	15.3247752
Whole body water mass || id:ukb-a-267	rs2592831	C	T	0.0129725	0.335576	4	1711404	0.00162774	1.60E-15	7.50E-05	24.86478041
Whole body water mass || id:ukb-a-267	rs2602713	C	A	0.0103011	0.436771	19	4910021	0.00156377	4.48E-11	5.22E-05	17.29805033
Whole body water mass || id:ukb-a-267	rs2647239	G	A	-0.0172125	0.432067	4	106217349	0.0015629	3.34E-28	0.000145401	48.1801039
Whole body water mass || id:ukb-a-267	rs2663125	C	T	-0.00943152	0.69041	15	99563891	0.00166362	1.44E-08	3.80E-05	12.59918245
Whole body water mass || id:ukb-a-267	rs2678204	G	T	0.0123815	0.341813	1	201800511	0.00162327	2.40E-14	6.90E-05	22.85508448
Whole body water mass || id:ukb-a-267	rs2733287	C	A	0.00924327	0.488517	12	41880909	0.00153994	1.95E-09	4.27E-05	14.14650572
Whole body water mass || id:ukb-a-267	rs2744965	T	C	0.0389837	0.139326	6	34589632	0.00221792	3.99E-69	0.000364474	120.7991159
Whole body water mass || id:ukb-a-267	rs2812208	C	G	0.0758365	0.0213761	13	50707087	0.00531898	4.14E-46	0.00024062	79.73956055
Whole body water mass || id:ukb-a-267	rs281385	G	A	-0.0137171	0.879184	19	49217261	0.00236016	6.18E-09	4.00E-05	13.24386274
Whole body water mass || id:ukb-a-267	rs2815753	A	G	0.00974532	0.598921	1	72812324	0.00156844	5.19E-10	4.56E-05	15.11749946
Whole body water mass || id:ukb-a-267	rs28391281	C	T	-0.00962359	0.459801	1	38408974	0.00154401	4.59E-10	4.60E-05	15.24355864
Whole body water mass || id:ukb-a-267	rs284315	G	A	-0.0104497	0.496726	1	10734800	0.00153768	1.08E-11	5.46E-05	18.0892773
Whole body water mass || id:ukb-a-267	rs28457693	G	A	0.0271464	0.107159	9	98217348	0.00249534	1.47E-27	0.000141012	46.72582557
Whole body water mass || id:ukb-a-267	rs2856666	T	G	-0.0213674	0.593531	6	32665285	0.00156589	2.20E-42	0.000220295	73.0026041
Whole body water mass || id:ukb-a-267	rs28592876	A	G	0.0146125	0.204376	12	123866429	0.00191144	2.10E-14	6.94E-05	23.00834867
Whole body water mass || id:ukb-a-267	rs2866719	T	C	0.00880903	0.370353	7	70106061	0.001599	3.61E-08	3.62E-05	11.99094398
Whole body water mass || id:ukb-a-267	rs2885697	T	G	-0.0200651	0.664376	1	41544279	0.00162842	7.04E-35	0.000179548	59.4971356
Whole body water mass || id:ukb-a-267	rs28929474	T	C	0.0341754	0.0204301	14	94844947	0.00544114	3.37E-10	4.67E-05	15.48894767
Whole body water mass || id:ukb-a-267	rs2897968	A	G	0.0156543	0.605482	12	46763686	0.00157622	3.06E-23	0.000117075	38.7931178
Whole body water mass || id:ukb-a-267	rs2900208	A	C	0.0134274	0.355387	12	11878464	0.00160948	7.29E-17	8.26E-05	27.37088249
Whole body water mass || id:ukb-a-267	rs2979655	G	T	0.0121365	0.158642	8	6329470	0.00210678	8.38E-09	3.93E-05	13.02781176
Whole body water mass || id:ukb-a-267	rs299370	C	T	-0.0100787	0.306693	5	134339065	0.00167152	1.64E-09	4.32E-05	14.3128368
Whole body water mass || id:ukb-a-267	rs30235	T	C	0.00896746	0.590444	16	14399793	0.00156751	1.06E-08	3.89E-05	12.88594479
Whole body water mass || id:ukb-a-267	rs3099282	G	A	-0.0104151	0.20771	6	166584842	0.00190009	4.22E-08	3.57E-05	11.82912025
Whole body water mass || id:ukb-a-267	rs310302	A	G	-0.00887743	0.417483	8	23647494	0.00156266	1.34E-08	3.83E-05	12.70009685
Whole body water mass || id:ukb-a-267	rs3110496	G	A	0.0093671	0.687908	17	27917771	0.00165851	1.63E-08	3.77E-05	12.48268884
Whole body water mass || id:ukb-a-267	rs3116201	A	G	-0.0181734	0.0966017	2	233074205	0.00260695	3.15E-12	5.76E-05	19.0998483
Whole body water mass || id:ukb-a-267	rs3118914	T	G	-0.0315989	0.215514	13	51116901	0.00186554	2.50E-64	0.000337625	111.8973342
Whole body water mass || id:ukb-a-267	rs3212260	T	A	0.0134153	0.259366	14	24804088	0.00175643	2.22E-14	6.91E-05	22.90951893
Whole body water mass || id:ukb-a-267	rs324010	A	G	-0.0086475	0.550141	12	57482252	0.00155036	2.44E-08	3.70E-05	12.26354743
Whole body water mass || id:ukb-a-267	rs33967909	A	G	0.0150482	0.214373	5	137603293	0.00187545	1.03E-15	7.63E-05	25.27302317
Whole body water mass || id:ukb-a-267	rs34028346	A	G	0.0121751	0.142732	4	54368694	0.00221394	3.82E-08	3.63E-05	12.01897039
Whole body water mass || id:ukb-a-267	rs34060476	G	A	0.0182568	0.134258	7	73037956	0.00225771	6.17E-16	7.75E-05	25.67320572
Whole body water mass || id:ukb-a-267	rs343954	C	T	0.013271	0.172668	2	44999709	0.00204735	9.06E-11	5.03E-05	16.67206158
Whole body water mass || id:ukb-a-267	rs34517439	A	C	0.0357399	0.125765	1	78450517	0.00235836	7.36E-52	0.000280882	93.08616237
Whole body water mass || id:ukb-a-267	rs34693680	T	C	0.0134122	0.133485	3	98665549	0.00225933	2.92E-09	4.16E-05	13.78780519
Whole body water mass || id:ukb-a-267	rs34776209	T	C	-0.0183028	0.248293	7	23513093	0.00178279	1.01E-24	0.000125048	41.43534148
Whole body water mass || id:ukb-a-267	rs34851615	A	G	-0.00897631	0.353698	10	120512489	0.00160613	2.29E-08	3.68E-05	12.20529444
Whole body water mass || id:ukb-a-267	rs34879158	C	A	-0.0213421	0.262019	20	32300634	0.00175178	3.89E-34	0.00017615	58.37101521
Whole body water mass || id:ukb-a-267	rs35233301	G	A	0.0112632	0.283546	14	103885291	0.0017054	4.00E-11	5.15E-05	17.07757835
Whole body water mass || id:ukb-a-267	rs35276559	T	C	-0.00930587	0.286485	20	46123184	0.00169833	4.27E-08	3.54E-05	11.73012949
Whole body water mass || id:ukb-a-267	rs35506085	A	G	-0.0193812	0.181583	11	2165576	0.00200976	5.27E-22	0.000111645	36.99372958
Whole body water mass || id:ukb-a-267	rs35665085	A	G	-0.0190626	0.0563391	22	17625915	0.00333286	1.07E-08	3.86E-05	12.80192826
Whole body water mass || id:ukb-a-267	rs35710322	C	T	0.0123008	0.439306	18	46933945	0.00154919	2.03E-15	7.45E-05	24.69793279
Whole body water mass || id:ukb-a-267	rs357501	A	G	0.0106497	0.377514	3	153953440	0.00159473	2.42E-11	5.33E-05	17.66155839
Whole body water mass || id:ukb-a-267	rs35756741	T	C	-0.0187868	0.0920658	12	12868701	0.00267242	2.07E-12	5.90E-05	19.55025514
Whole body water mass || id:ukb-a-267	rs35804313	T	C	-0.0114399	0.215348	1	224667102	0.00188417	1.27E-09	4.42E-05	14.65379346
Whole body water mass || id:ukb-a-267	rs35874463	G	A	0.0214922	0.057733	15	67457698	0.00329106	6.56E-11	5.03E-05	16.65137697
Whole body water mass || id:ukb-a-267	rs36000545	G	A	-0.0148077	0.392864	17	79093822	0.00159354	1.52E-20	0.0001046	34.65910437
Whole body water mass || id:ukb-a-267	rs36100359	A	G	-0.0124045	0.140745	14	21578007	0.00220801	1.93E-08	3.72E-05	12.33099741
Whole body water mass || id:ukb-a-267	rs3738449	A	G	-0.0117182	0.331325	1	212240063	0.00163242	7.06E-13	6.08E-05	20.15978996
Whole body water mass || id:ukb-a-267	rs3740591	T	C	0.0130495	0.444995	10	70287303	0.00156232	6.70E-17	8.41E-05	27.87050095
Whole body water mass || id:ukb-a-267	rs3759094	T	C	-0.0125754	0.338174	12	56497903	0.00162844	1.15E-14	7.08E-05	23.45453739
Whole body water mass || id:ukb-a-267	rs3765351	T	C	-0.0111529	0.541088	1	22445991	0.00154244	4.82E-13	6.18E-05	20.4676619
Whole body water mass || id:ukb-a-267	rs3778157	C	T	0.0123553	0.170591	6	154405701	0.00204975	1.66E-09	4.32E-05	14.31260489
Whole body water mass || id:ukb-a-267	rs3783256	C	T	-0.00969916	0.647991	13	30107388	0.0016154	1.92E-09	4.29E-05	14.21929617
Whole body water mass || id:ukb-a-267	rs3798519	C	A	0.0210874	0.178251	6	50788778	0.00201244	1.09E-25	0.000130271	43.16604744
Whole body water mass || id:ukb-a-267	rs3800963	A	G	-0.0090052	0.42974	7	17979793	0.00155415	6.87E-09	3.97E-05	13.16895001
Whole body water mass || id:ukb-a-267	rs3803286	G	A	-0.00955458	0.666379	14	103246470	0.00162946	4.53E-09	4.06E-05	13.44881396
Whole body water mass || id:ukb-a-267	rs3809570	A	C	0.0134113	0.243135	15	67000117	0.00179815	8.78E-14	6.62E-05	21.93334557
Whole body water mass || id:ukb-a-267	rs3810291	A	G	0.0171036	0.677478	19	47569003	0.00164423	2.44E-25	0.000127838	42.35977054
Whole body water mass || id:ukb-a-267	rs3814877	T	G	0.0235538	0.402254	16	30042677	0.00156738	5.04E-51	0.00026679	88.41447439
Whole body water mass || id:ukb-a-267	rs3818416	C	A	0.015979	0.766073	13	78474468	0.00182267	1.85E-18	9.15E-05	30.32200525
Whole body water mass || id:ukb-a-267	rs3843751	T	C	-0.0136704	0.664787	19	10748121	0.00163008	5.04E-17	8.33E-05	27.59754578
Whole body water mass || id:ukb-a-267	rs3845344	T	C	0.00904904	0.392388	1	75001480	0.00157462	9.10E-09	3.90E-05	12.93696806
Whole body water mass || id:ukb-a-267	rs3853252	A	G	0.0161298	0.455566	6	152170247	0.0015503	2.39E-25	0.000129058	42.76407018
Whole body water mass || id:ukb-a-267	rs4073717	T	G	-0.0181421	0.201027	5	170864021	0.00192006	3.45E-21	0.000105728	35.0328928
Whole body water mass || id:ukb-a-267	rs4076108	T	A	0.0102232	0.245686	3	13736088	0.0017931	1.19E-08	3.87E-05	12.83487339
Whole body water mass || id:ukb-a-267	rs41271299	T	C	0.0427021	0.0517069	6	19839415	0.00347472	1.05E-34	0.000178821	59.25645944
Whole body water mass || id:ukb-a-267	rs41311445	C	A	-0.0238964	0.0968701	22	42070374	0.0026015	4.11E-20	9.99E-05	33.10676874
Whole body water mass || id:ukb-a-267	rs42044	G	T	0.0281779	0.270004	7	92250140	0.00173298	2.01E-59	0.000312995	103.7319045
Whole body water mass || id:ukb-a-267	rs4235012	C	T	0.00898725	0.567809	4	30854560	0.00155433	7.39E-09	3.96E-05	13.13461435
Whole body water mass || id:ukb-a-267	rs4240326	G	A	-0.02204	0.549683	4	145839264	0.00154401	3.26E-46	0.000240483	79.6942071
Whole body water mass || id:ukb-a-267	rs4282339	A	G	-0.0173175	0.206513	5	168256240	0.00189604	6.67E-20	9.83E-05	32.56632583
Whole body water mass || id:ukb-a-267	rs4341996	C	A	-0.0109268	0.210791	20	54377866	0.00189155	7.63E-09	3.97E-05	13.16181574
Whole body water mass || id:ukb-a-267	rs4472800	T	G	0.0100657	0.389518	1	96280456	0.00158025	1.90E-10	4.82E-05	15.96532486
Whole body water mass || id:ukb-a-267	rs4627713	C	T	0.0318107	0.0278767	3	33611581	0.00468329	1.10E-11	5.48E-05	18.17194686
Whole body water mass || id:ukb-a-267	rs4635681	G	A	0.0122532	0.156437	3	152310614	0.00211506	6.91E-09	3.96E-05	13.12930474
Whole body water mass || id:ukb-a-267	rs4752689	A	G	0.0114439	0.583099	10	124131176	0.00155936	2.16E-13	6.37E-05	21.09694001
Whole body water mass || id:ukb-a-267	rs475591	C	T	0.0109187	0.578298	1	36642420	0.00155909	2.51E-12	5.81E-05	19.2660616
Whole body water mass || id:ukb-a-267	rs4782286	A	G	-0.0122703	0.210435	16	19834422	0.00189123	8.71E-11	5.00E-05	16.57701867
Whole body water mass || id:ukb-a-267	rs4819021	C	T	-0.0100104	0.474798	21	46466927	0.00155343	1.16E-10	5.00E-05	16.55877836
Whole body water mass || id:ukb-a-267	rs4845852	T	C	-0.0153989	0.742762	1	11233559	0.0017588	2.04E-18	9.06E-05	30.02424022
Whole body water mass || id:ukb-a-267	rs4858697	G	A	0.0125887	0.581839	3	25116582	0.00156235	7.81E-16	7.71E-05	25.55112852
Whole body water mass || id:ukb-a-267	rs4865956	A	T	-0.0109322	0.696758	5	54882505	0.0016779	7.26E-11	5.05E-05	16.73311744
Whole body water mass || id:ukb-a-267	rs490683	C	G	0.0185571	0.290818	3	172175074	0.00169714	7.99E-28	0.000142046	47.06839295
Whole body water mass || id:ukb-a-267	rs4951261	C	A	0.013888	0.395851	1	205717823	0.00156975	9.01E-19	9.23E-05	30.56777042
Whole body water mass || id:ukb-a-267	rs4980067	A	C	-0.0117815	0.50449	10	81136129	0.00153901	1.93E-14	6.94E-05	22.99348357
Whole body water mass || id:ukb-a-267	rs4980826	A	C	0.00861605	0.394435	12	578349	0.00157229	4.26E-08	3.55E-05	11.74996321
Whole body water mass || id:ukb-a-267	rs545608	C	G	0.0263681	0.20814	1	177899121	0.00189369	4.65E-44	0.000229188	75.95032717
Whole body water mass || id:ukb-a-267	rs55681913	C	T	0.027963	0.108611	5	42687629	0.00251109	8.50E-29	0.000151404	50.16985432
Whole body water mass || id:ukb-a-267	rs55726687	A	G	0.0148579	0.211138	12	991306	0.00188362	3.08E-15	7.35E-05	24.36591432
Whole body water mass || id:ukb-a-267	rs55758152	A	G	0.0117712	0.329057	5	171317318	0.00165826	1.26E-12	6.12E-05	20.27184525
Whole body water mass || id:ukb-a-267	rs55831773	T	C	-0.0159788	0.197723	17	7559037	0.0019668	4.52E-16	8.10E-05	26.83944358
Whole body water mass || id:ukb-a-267	rs55872725	T	C	0.0369921	0.402363	16	53809123	0.00156728	4.57E-123	0.000658118	218.1864977
Whole body water mass || id:ukb-a-267	rs57126421	G	A	-0.0103413	0.235526	18	2656989	0.00182261	1.40E-08	3.85E-05	12.75959965
Whole body water mass || id:ukb-a-267	rs57153895	G	A	-0.0118157	0.490959	11	10322720	0.00153639	1.47E-14	6.98E-05	23.1214827
Whole body water mass || id:ukb-a-267	rs5742915	C	T	0.0092877	0.461723	15	74336633	0.00154276	1.74E-09	4.29E-05	14.20662067
Whole body water mass || id:ukb-a-267	rs5752989	A	G	-0.0102372	0.573061	22	30365780	0.0015538	4.45E-11	5.13E-05	16.99103374
Whole body water mass || id:ukb-a-267	rs57635800	A	G	0.012878	0.290355	11	43878485	0.00170438	4.17E-14	6.83E-05	22.64464166
Whole body water mass || id:ukb-a-267	rs57636386	C	T	-0.0247446	0.0834151	18	58048295	0.00278629	6.67E-19	9.36E-05	31.02325664
Whole body water mass || id:ukb-a-267	rs599004	T	C	-0.0143947	0.278941	6	140439740	0.00171238	4.25E-17	8.34E-05	27.61805343
Whole body water mass || id:ukb-a-267	rs59985551	T	C	-0.0177351	0.224341	2	56106928	0.00184272	6.35E-22	0.000109465	36.27127199
Whole body water mass || id:ukb-a-267	rs60077625	A	G	0.0142973	0.316017	1	172098794	0.00165441	5.55E-18	8.84E-05	29.27997258
Whole body water mass || id:ukb-a-267	rs6032233	C	T	0.0126779	0.808265	20	35864214	0.00195557	9.01E-11	4.98E-05	16.50592712
Whole body water mass || id:ukb-a-267	rs60804050	A	G	-0.0105786	0.253638	1	118870373	0.00176665	2.13E-09	4.24E-05	14.03806035
Whole body water mass || id:ukb-a-267	rs6081869	G	T	-0.0101581	0.386833	20	20060745	0.0015994	2.14E-10	4.90E-05	16.21873542
Whole body water mass || id:ukb-a-267	rs6085659	G	A	-0.00952081	0.404921	20	6686426	0.0015633	1.13E-09	4.37E-05	14.47372
Whole body water mass || id:ukb-a-267	rs6142059	C	T	0.0110302	0.493529	20	32544327	0.00154011	7.97E-13	6.08E-05	20.15249968
Whole body water mass || id:ukb-a-267	rs61729527	T	C	-0.0251117	0.0511612	8	77761919	0.00349498	6.73E-13	6.12E-05	20.28525395
Whole body water mass || id:ukb-a-267	rs61862463	G	A	0.0290963	0.0235351	10	81213560	0.00516773	1.80E-08	3.89E-05	12.89239457
Whole body water mass || id:ukb-a-267	rs61941043	T	A	0.0489423	0.00994517	12	102994078	0.00795625	7.69E-10	4.72E-05	15.62892714
Whole body water mass || id:ukb-a-267	rs62070645	A	C	-0.0238885	0.268896	17	29180996	0.00173292	3.22E-43	0.000224373	74.35448854
Whole body water mass || id:ukb-a-267	rs62107261	C	T	-0.0539524	0.048289	2	422144	0.00360199	1.05E-50	0.00026755	88.66649098
Whole body water mass || id:ukb-a-267	rs62246314	A	G	0.0140569	0.101276	3	9504099	0.00254924	3.51E-08	3.60E-05	11.91779977
Whole body water mass || id:ukb-a-267	rs62275882	A	G	-0.0140022	0.140539	4	3469987	0.00221596	2.64E-10	4.74E-05	15.69295139
Whole body water mass || id:ukb-a-267	rs6235	G	C	0.0160082	0.267691	5	95728898	0.00173607	2.96E-20	0.000100472	33.29087836
Whole body water mass || id:ukb-a-267	rs62515437	T	G	0.0203257	0.225806	8	57160328	0.00183796	2.01E-28	0.000144446	47.86383699
Whole body water mass || id:ukb-a-267	rs62621197	T	C	-0.0362979	0.035921	19	8670147	0.00425744	1.52E-17	9.13E-05	30.23654376
Whole body water mass || id:ukb-a-267	rs62621812	A	G	0.0493727	0.0211196	7	127015083	0.0055704	7.80E-19	0.00010079	33.39652844
Whole body water mass || id:ukb-a-267	rs6445198	T	G	-0.00936245	0.416647	3	61219865	0.00156285	2.09E-09	4.26E-05	14.11775678
Whole body water mass || id:ukb-a-267	rs6470764	T	C	-0.0170442	0.202423	8	130725665	0.00191036	4.60E-19	9.38E-05	31.0809965
Whole body water mass || id:ukb-a-267	rs6505781	C	G	-0.00972453	0.259764	18	13161682	0.00176019	3.30E-08	3.64E-05	12.04954572
Whole body water mass || id:ukb-a-267	rs6570509	T	G	-0.0176228	0.284652	6	142716286	0.00170565	5.09E-25	0.000126477	41.90876242
Whole body water mass || id:ukb-a-267	rs662115	T	C	0.00978267	0.447642	10	89772989	0.00155082	2.83E-10	4.73E-05	15.68033402
Whole body water mass || id:ukb-a-267	rs667515	C	G	-0.0102005	0.386122	11	69449076	0.00158384	1.19E-10	4.93E-05	16.34328794
Whole body water mass || id:ukb-a-267	rs66922415	G	A	0.0440473	0.234362	18	57848651	0.00181242	2.37E-130	0.000696273	230.8448688
Whole body water mass || id:ukb-a-267	rs67551338	T	C	0.0253903	0.0615245	12	3393100	0.0032343	4.16E-15	7.44E-05	24.66649837
Whole body water mass || id:ukb-a-267	rs6762578	A	G	0.0162886	0.778186	3	128992047	0.00185869	1.90E-18	9.16E-05	30.34926217
Whole body water mass || id:ukb-a-267	rs6800021	A	G	0.014209	0.425799	3	50190346	0.00155601	6.78E-20	9.87E-05	32.71198968
Whole body water mass || id:ukb-a-267	rs6873192	G	A	-0.0122729	0.517377	5	67598184	0.00154125	1.69E-15	7.52E-05	24.9235939
Whole body water mass || id:ukb-a-267	rs6874142	G	T	0.0201449	0.111485	5	172753555	0.0025518	2.93E-15	8.04E-05	26.63881023
Whole body water mass || id:ukb-a-267	rs6902789	A	G	0.00981781	0.369522	6	105358192	0.00160043	8.55E-10	4.49E-05	14.88084049
Whole body water mass || id:ukb-a-267	rs6975015	A	G	0.0179897	0.117251	7	50617215	0.00239876	6.42E-14	6.70E-05	22.19725137
Whole body water mass || id:ukb-a-267	rs6995599	T	C	-0.019177	0.306838	8	135653535	0.00166833	1.42E-30	0.000156435	51.83721289
Whole body water mass || id:ukb-a-267	rs7047694	A	G	0.0115334	0.313558	9	103141037	0.00165756	3.46E-12	5.73E-05	18.97272817
Whole body water mass || id:ukb-a-267	rs7077783	T	C	-0.0149542	0.143869	10	34636820	0.00219516	9.62E-12	5.51E-05	18.25266215
Whole body water mass || id:ukb-a-267	rs7080472	T	G	0.0155313	0.421914	10	96012950	0.00156055	2.48E-23	0.000117669	38.98985176
Whole body water mass || id:ukb-a-267	rs7129320	A	G	-0.0235202	0.168166	11	68388220	0.00205608	2.69E-30	0.00015477	51.28526171
Whole body water mass || id:ukb-a-267	rs7132908	A	G	0.0165129	0.38392	12	50263148	0.00158299	1.80E-25	0.00012899	42.74142966
Whole body water mass || id:ukb-a-267	rs7134283	A	G	-0.0123681	0.283838	12	24071748	0.00171091	4.88E-13	6.22E-05	20.60550532
Whole body water mass || id:ukb-a-267	rs71373536	A	G	-0.0162291	0.253453	17	43221808	0.0017703	4.87E-20	9.97E-05	33.02594286
Whole body water mass || id:ukb-a-267	rs71385734	G	T	-0.0240063	0.169452	16	2160503	0.00206222	2.59E-31	0.000162215	53.75276656
Whole body water mass || id:ukb-a-267	rs71393968	A	G	0.0260154	0.0455058	16	67847341	0.00369115	1.82E-12	5.88E-05	19.48027441
Whole body water mass || id:ukb-a-267	rs7141420	T	C	0.011669	0.514078	14	79899454	0.00154884	4.93E-14	6.80E-05	22.54036158
Whole body water mass || id:ukb-a-267	rs71414738	T	C	0.0115849	0.176511	2	127876242	0.00201733	9.33E-09	3.90E-05	12.92705432
Whole body water mass || id:ukb-a-267	rs7148516	A	T	-0.00929853	0.30478	14	93702672	0.00167174	2.67E-08	3.66E-05	12.14008426
Whole body water mass || id:ukb-a-267	rs7205337	G	A	0.0158347	0.205938	16	780339	0.00190613	9.83E-17	8.20E-05	27.17156617
Whole body water mass || id:ukb-a-267	rs7214743	G	A	-0.0159085	0.669692	17	59498052	0.00163304	2.02E-22	0.000111965	37.09964629
Whole body water mass || id:ukb-a-267	rs7229351	A	G	-0.0105462	0.36907	18	46516374	0.00159231	3.52E-11	5.18E-05	17.1621976
Whole body water mass || id:ukb-a-267	rs723149	G	A	-0.0128193	0.563721	7	46577056	0.00155076	1.38E-16	8.08E-05	26.78309268
Whole body water mass || id:ukb-a-267	rs7235010	A	G	0.026424	0.784089	18	20724810	0.00186597	1.65E-45	0.000236411	78.34448104
Whole body water mass || id:ukb-a-267	rs724016	G	A	0.0297998	0.447212	3	141105570	0.00154572	8.96E-83	0.000439065	145.5318171
Whole body water mass || id:ukb-a-267	rs7250927	C	T	-0.0107125	0.648243	19	3407384	0.00161966	3.75E-11	5.23E-05	17.34017421
Whole body water mass || id:ukb-a-267	rs72656010	C	T	-0.0354813	0.130834	8	57122215	0.00228572	2.53E-54	0.00028632	94.888861
Whole body water mass || id:ukb-a-267	rs72675793	T	C	-0.0112115	0.210623	8	121211230	0.00188624	2.79E-09	4.18E-05	13.84855086
Whole body water mass || id:ukb-a-267	rs72699870	C	T	0.0128125	0.195018	14	93116351	0.00194612	4.60E-11	5.15E-05	17.07731078
Whole body water mass || id:ukb-a-267	rs72828807	A	G	0.0099192	0.275613	17	42959358	0.00172541	8.99E-09	3.93E-05	13.01694816
Whole body water mass || id:ukb-a-267	rs72885917	C	A	-0.0224054	0.251042	2	172416376	0.00177205	1.23E-36	0.000188773	62.55466707
Whole body water mass || id:ukb-a-267	rs7298201	T	C	0.0101731	0.497565	12	122673048	0.0015629	7.57E-11	5.17E-05	17.14459701
Whole body water mass || id:ukb-a-267	rs73052033	C	T	-0.0161202	0.184222	3	185828465	0.00198951	5.40E-16	7.81E-05	25.87955047
Whole body water mass || id:ukb-a-267	rs730536	C	G	-0.00937864	0.709836	6	155549240	0.00170164	3.56E-08	3.62E-05	12.00509196
Whole body water mass || id:ukb-a-267	rs7305516	G	A	-0.0106859	0.495664	12	102382052	0.00154824	5.14E-12	5.71E-05	18.91571777
Whole body water mass || id:ukb-a-267	rs73175572	G	A	0.0275272	0.112113	3	185490184	0.00246583	6.23E-29	0.000150858	49.98868841
Whole body water mass || id:ukb-a-267	rs73619441	G	T	-0.0164832	0.140739	20	61564901	0.00221597	1.02E-13	6.57E-05	21.77306807
Whole body water mass || id:ukb-a-267	rs74048171	A	C	-0.0100494	0.257732	11	2093603	0.00175997	1.13E-08	3.86E-05	12.80249462
Whole body water mass || id:ukb-a-267	rs74494415	T	C	-0.0301577	0.0401781	18	74972138	0.00394717	2.17E-14	7.01E-05	23.242103
Whole body water mass || id:ukb-a-267	rs74565893	T	C	-0.0407803	0.0111952	11	2786095	0.00732004	2.53E-08	3.68E-05	12.19909795
Whole body water mass || id:ukb-a-267	rs7460093	A	G	0.00923236	0.535506	8	144876159	0.0015554	2.93E-09	4.24E-05	14.04936837
Whole body water mass || id:ukb-a-267	rs75570992	C	G	0.016804	0.0687324	22	50570755	0.00303844	3.20E-08	3.61E-05	11.97693025
Whole body water mass || id:ukb-a-267	rs7559547	T	C	0.0320141	0.825919	2	615627	0.00202458	2.67E-56	0.000294714	97.67151149
Whole body water mass || id:ukb-a-267	rs7584391	A	G	-0.0114329	0.185546	2	142290620	0.00197719	7.37E-09	3.95E-05	13.08930528
Whole body water mass || id:ukb-a-267	rs7624428	A	T	0.010614	0.268586	3	131516596	0.00174326	1.14E-09	4.43E-05	14.66535239
Whole body water mass || id:ukb-a-267	rs7628343	C	T	0.0154738	0.905851	3	56602408	0.00263489	4.29E-09	4.08E-05	13.53170895
Whole body water mass || id:ukb-a-267	rs76513770	C	T	-0.0174781	0.12908	16	72505534	0.002295	2.63E-14	6.87E-05	22.75746917
Whole body water mass || id:ukb-a-267	rs76798800	T	G	0.0228731	0.266808	1	154994978	0.00174032	1.91E-39	0.00020469	67.83034092
Whole body water mass || id:ukb-a-267	rs768023	A	G	0.0191756	0.628564	6	108876002	0.00159082	1.88E-33	0.000171696	56.89504787
Whole body water mass || id:ukb-a-267	rs76889265	C	T	-0.0185269	0.0942441	6	27008835	0.00263152	1.92E-12	5.86E-05	19.41622433
Whole body water mass || id:ukb-a-267	rs76895963	G	T	0.102526	0.0192794	12	4384844	0.00596594	3.66E-66	0.0003975	131.7491975
Whole body water mass || id:ukb-a-267	rs7728690	T	C	-0.0111135	0.3842	5	88411214	0.00157966	1.99E-12	5.84E-05	19.36389002
Whole body water mass || id:ukb-a-267	rs7730885	G	A	0.0149181	0.371291	5	139042547	0.00160342	1.36E-20	0.000103901	34.4274397
Whole body water mass || id:ukb-a-267	rs7731023	G	A	0.00967784	0.576265	5	36181627	0.0015554	4.91E-10	4.57E-05	15.15520427
Whole body water mass || id:ukb-a-267	rs7740107	A	T	-0.0287685	0.735506	6	130374461	0.00174108	2.64E-61	0.000322008	106.7197557
Whole body water mass || id:ukb-a-267	rs7781964	A	G	0.0135631	0.18432	7	139749346	0.00198647	8.64E-12	5.53E-05	18.32747768
Whole body water mass || id:ukb-a-267	rs7814495	C	G	0.0128042	0.137195	8	129161453	0.00225355	1.33E-08	3.88E-05	12.86000582
Whole body water mass || id:ukb-a-267	rs78378222	G	T	0.0894865	0.0125742	17	7571752	0.00700475	2.30E-37	0.000198852	65.89534261
Whole body water mass || id:ukb-a-267	rs78812993	C	G	-0.022563	0.0522421	12	103175170	0.00349726	1.11E-10	5.04E-05	16.70329277
Whole body water mass || id:ukb-a-267	rs78964719	T	G	0.016706	0.071956	2	184064111	0.00297805	2.03E-08	3.73E-05	12.34994989
Whole body water mass || id:ukb-a-267	rs7910087	C	T	-0.0121466	0.552361	10	77209145	0.00155589	5.88E-15	7.30E-05	24.17466944
Whole body water mass || id:ukb-a-267	rs7952436	T	C	-0.0325551	0.0832031	11	67024534	0.00278497	1.46E-31	0.000161689	53.57835928
Whole body water mass || id:ukb-a-267	rs7977788	A	G	0.0262057	0.224849	12	93982332	0.00184142	6.05E-46	0.000239386	79.33069354
Whole body water mass || id:ukb-a-267	rs79883557	T	C	-0.0179512	0.0810234	2	68383901	0.00282156	1.99E-10	4.80E-05	15.89978317
Whole body water mass || id:ukb-a-267	rs8007058	A	G	0.0101722	0.22505	14	73360258	0.00184333	3.42E-08	3.61E-05	11.95822246
Whole body water mass || id:ukb-a-267	rs8007644	A	G	0.00937902	0.390596	14	35218831	0.00158957	3.63E-09	4.19E-05	13.87505381
Whole body water mass || id:ukb-a-267	rs8123912	C	G	0.011373	0.220784	20	47863282	0.00185224	8.26E-10	4.45E-05	14.7456302
Whole body water mass || id:ukb-a-267	rs815341	G	A	0.00946113	0.370754	1	190113977	0.00160055	3.40E-09	4.18E-05	13.83817888
Whole body water mass || id:ukb-a-267	rs836519	T	C	0.0121006	0.195993	7	6463038	0.00193754	4.23E-10	4.61E-05	15.28983205
Whole body water mass || id:ukb-a-267	rs849136	G	A	-0.0130766	0.713183	7	28174957	0.00170123	1.52E-14	7.00E-05	23.17898451
Whole body water mass || id:ukb-a-267	rs9314420	G	A	-0.00894176	0.573417	8	144986108	0.00155832	9.58E-09	3.91E-05	12.96001748
Whole body water mass || id:ukb-a-267	rs931874	T	C	0.00942687	0.378392	8	25245398	0.00160064	3.88E-09	4.18E-05	13.85097054
Whole body water mass || id:ukb-a-267	rs9327336	C	T	0.0098783	0.345145	5	123990270	0.00161768	1.02E-09	4.41E-05	14.61499889
Whole body water mass || id:ukb-a-267	rs9341808	A	C	-0.0130793	0.480173	6	80953257	0.00154384	2.42E-17	8.54E-05	28.29639665
Whole body water mass || id:ukb-a-267	rs9379084	A	G	-0.0150024	0.117158	6	7231843	0.00248339	1.53E-09	4.66E-05	15.42641853
Whole body water mass || id:ukb-a-267	rs9380508	T	C	0.0128668	0.778017	6	35398689	0.00185591	4.13E-12	5.72E-05	18.94712028
Whole body water mass || id:ukb-a-267	rs9381350	A	T	0.0096487	0.348635	6	44673787	0.0016228	2.76E-09	4.23E-05	14.00941002
Whole body water mass || id:ukb-a-267	rs9449197	C	T	-0.0101045	0.40973	6	81675136	0.00156691	1.13E-10	4.94E-05	16.363193
Whole body water mass || id:ukb-a-267	rs946197	C	G	0.0156371	0.228629	1	56602308	0.00183355	1.49E-17	8.62E-05	28.5767596
Whole body water mass || id:ukb-a-267	rs9512661	T	C	-0.00887726	0.512211	13	27960379	0.00155013	1.02E-08	3.94E-05	13.04741145
Whole body water mass || id:ukb-a-267	rs9540493	G	A	-0.00871756	0.544471	13	66205704	0.00155168	1.93E-08	3.77E-05	12.49008858
Whole body water mass || id:ukb-a-267	rs9554333	C	T	0.00960379	0.411094	13	96922716	0.00156362	8.16E-10	4.47E-05	14.79654418
Whole body water mass || id:ukb-a-267	rs981002	A	T	-0.0111814	0.267013	4	12881731	0.0017396	1.30E-10	4.89E-05	16.21476928
Whole body water mass || id:ukb-a-267	rs9826759	T	C	0.0146334	0.353268	3	85671119	0.0016199	1.67E-19	9.78E-05	32.42127629
Whole body water mass || id:ukb-a-267	rs9861443	C	A	0.0118634	0.713659	3	88196211	0.00171196	4.22E-12	5.75E-05	19.05838458
Whole body water mass || id:ukb-a-267	rs9925273	G	A	-0.0128818	0.18382	16	375900	0.0019897	9.54E-11	4.98E-05	16.4976434
Whole body water mass || id:ukb-a-267	rs9951619	G	T	0.0131162	0.769425	18	56882326	0.00183731	9.43E-13	6.10E-05	20.2250477
Whole body water mass || id:ukb-a-267	rs9960148	T	G	-0.00895994	0.393251	18	23417359	0.00157669	1.33E-08	3.83E-05	12.69329048
Whole body water mass || id:ukb-a-267	rs9960619	T	C	0.00904846	0.344575	18	33040095	0.00161874	2.27E-08	3.70E-05	12.25294949
Whole body water mass || id:ukb-a-267	rs9985795	C	T	-0.00909336	0.481076	4	135213286	0.00154348	3.83E-09	4.13E-05	13.67894556
Leg fat percentage (right) || id:ukb-a-274	rs1013402	G	A	0.0162571	0.321591	11	27712381	0.00164556	5.15E-23	0.000115322	38.20984658
Leg fat percentage (right) || id:ukb-a-274	rs10209821	T	C	0.0123379	0.341092	2	228980358	0.00162182	2.80E-14	6.84E-05	22.67002971
Leg fat percentage (right) || id:ukb-a-274	rs10423928	A	T	-0.0200986	0.19349	19	46182304	0.00194085	3.98E-25	0.000126075	41.77324553
Leg fat percentage (right) || id:ukb-a-274	rs1046080	A	C	0.0158254	0.719342	6	31595882	0.00170942	2.10E-20	0.000101124	33.50500768
Leg fat percentage (right) || id:ukb-a-274	rs10499014	G	C	-0.0127046	0.26787	6	97947755	0.00174873	3.74E-13	6.33E-05	20.97516251
Leg fat percentage (right) || id:ukb-a-274	rs1056441	C	T	0.0108555	0.673163	20	62370349	0.00163986	3.60E-11	5.19E-05	17.17976436
Leg fat percentage (right) || id:ukb-a-274	rs10732335	C	A	-0.0170255	0.443788	9	15862077	0.00154993	4.58E-28	0.000143102	47.41561393
Leg fat percentage (right) || id:ukb-a-274	rs10756798	T	C	-0.0125727	0.645026	9	16739763	0.00160834	5.42E-15	7.24E-05	23.98313077
Leg fat percentage (right) || id:ukb-a-274	rs10774018	C	G	0.0106258	0.217907	12	2157925	0.00186869	1.30E-08	3.85E-05	12.75008662
Leg fat percentage (right) || id:ukb-a-274	rs10787738	T	C	0.012076	0.253303	10	118777371	0.001793	1.64E-11	5.52E-05	18.27672903
Leg fat percentage (right) || id:ukb-a-274	rs10823595	A	G	0.0119684	0.252292	10	72422354	0.00177739	1.66E-11	5.40E-05	17.9050169
Leg fat percentage (right) || id:ukb-a-274	rs10835186	A	G	0.00986245	0.741755	11	27500267	0.00176164	2.16E-08	3.73E-05	12.34587238
Leg fat percentage (right) || id:ukb-a-274	rs10883026	T	C	-0.0108781	0.520437	10	99793865	0.0015497	2.23E-12	5.91E-05	19.56992434
Leg fat percentage (right) || id:ukb-a-274	rs10938397	G	A	0.0152097	0.434075	4	45182527	0.00155502	1.37E-22	0.000113657	37.65805444
Leg fat percentage (right) || id:ukb-a-274	rs10995427	A	G	-0.00962694	0.360827	10	64842838	0.00161071	2.28E-09	4.27E-05	14.16302791
Leg fat percentage (right) || id:ukb-a-274	rs11012732	G	A	0.0159755	0.331106	10	21830104	0.00163546	1.55E-22	0.000113048	37.45639147
Leg fat percentage (right) || id:ukb-a-274	rs11062585	T	C	-0.019349	0.0966595	12	3340321	0.00260923	1.21E-13	6.54E-05	21.66132589
Leg fat percentage (right) || id:ukb-a-274	rs11150745	G	A	-0.0108244	0.319489	17	78757626	0.00165163	5.62E-11	5.09E-05	16.87968812
Leg fat percentage (right) || id:ukb-a-274	rs111743285	T	C	0.0129909	0.222481	6	127048230	0.0018525	2.34E-12	5.84E-05	19.3442253
Leg fat percentage (right) || id:ukb-a-274	rs11187838	A	G	-0.0133135	0.431994	10	96038686	0.0015526	9.95E-18	8.70E-05	28.82016537
Leg fat percentage (right) || id:ukb-a-274	rs11264489	G	A	0.00885986	0.361994	1	156480831	0.00160517	3.40E-08	3.63E-05	12.01265951
Leg fat percentage (right) || id:ukb-a-274	rs1127100	C	T	0.0110561	0.648239	1	32193647	0.00161456	7.51E-12	5.57E-05	18.46947441
Leg fat percentage (right) || id:ukb-a-274	rs112852122	A	G	-0.0144092	0.161394	20	47498117	0.00212934	1.32E-11	5.62E-05	18.62057401
Leg fat percentage (right) || id:ukb-a-274	rs11642015	T	C	0.0323111	0.40236	16	53802494	0.0015678	2.60E-94	0.000502097	166.425405
Leg fat percentage (right) || id:ukb-a-274	rs11688365	T	C	-0.0098123	0.264697	2	159306290	0.00175166	2.12E-08	3.75E-05	12.41700443
Leg fat percentage (right) || id:ukb-a-274	rs11695700	T	G	0.00855103	0.417672	2	110008322	0.0015647	4.63E-08	3.56E-05	11.78416755
Leg fat percentage (right) || id:ukb-a-274	rs117068593	T	C	-0.0131885	0.189341	14	93118229	0.0019694	2.13E-11	5.34E-05	17.69051347
Leg fat percentage (right) || id:ukb-a-274	rs11782341	G	A	0.0111822	0.188513	8	4813459	0.00198039	1.64E-08	3.83E-05	12.67469636
Leg fat percentage (right) || id:ukb-a-274	rs11824092	C	T	0.0100993	0.637451	11	13346294	0.0016093	3.49E-10	4.71E-05	15.61924746
Leg fat percentage (right) || id:ukb-a-274	rs11841757	G	A	-0.0132332	0.239148	13	99242255	0.00180257	2.12E-13	6.37E-05	21.1138745
Leg fat percentage (right) || id:ukb-a-274	rs11866219	C	A	-0.0114486	0.583662	16	69549749	0.00157837	4.07E-13	6.37E-05	21.10490814
Leg fat percentage (right) || id:ukb-a-274	rs12042959	G	A	-0.014281	0.145777	1	243533273	0.00219258	7.36E-11	5.08E-05	16.8284119
Leg fat percentage (right) || id:ukb-a-274	rs12049202	T	C	0.0125489	0.198651	1	77967523	0.00192654	7.34E-11	5.01E-05	16.61074506
Leg fat percentage (right) || id:ukb-a-274	rs12124126	G	A	-0.0125473	0.333806	1	6660349	0.0016332	1.56E-14	7.00E-05	23.19900701
Leg fat percentage (right) || id:ukb-a-274	rs12140153	T	G	-0.0171891	0.0967607	1	62579891	0.00266785	1.17E-10	5.16E-05	17.11094912
Leg fat percentage (right) || id:ukb-a-274	rs12148513	T	C	0.00873642	0.383689	15	75222225	0.00159668	4.46E-08	3.61E-05	11.95929338
Leg fat percentage (right) || id:ukb-a-274	rs1225004	C	T	0.0118391	0.277983	3	131626991	0.00171866	5.65E-12	5.63E-05	18.64107873
Leg fat percentage (right) || id:ukb-a-274	rs1225404	T	C	-0.00982512	0.631953	10	114914665	0.00159806	7.85E-10	4.49E-05	14.87739375
Leg fat percentage (right) || id:ukb-a-274	rs12292614	G	A	0.0204315	0.0598727	11	116748515	0.00324384	3.01E-10	4.70E-05	15.56969079
Leg fat percentage (right) || id:ukb-a-274	rs1229984	C	T	0.0301461	0.977549	4	100239319	0.00519526	6.53E-09	3.99E-05	13.21591958
Leg fat percentage (right) || id:ukb-a-274	rs12316080	T	C	0.0108235	0.33432	12	124438217	0.00162766	2.94E-11	5.21E-05	17.2754561
Leg fat percentage (right) || id:ukb-a-274	rs12339822	G	A	0.0111449	0.5432	9	92187178	0.00155045	6.58E-13	6.16E-05	20.42248312
Leg fat percentage (right) || id:ukb-a-274	rs12355619	T	C	0.0169043	0.0754421	10	30584513	0.00291449	6.63E-09	3.99E-05	13.20696858
Leg fat percentage (right) || id:ukb-a-274	rs12367809	T	C	0.0132107	0.368275	12	50256063	0.00160125	1.59E-16	8.12E-05	26.90486377
Leg fat percentage (right) || id:ukb-a-274	rs12438864	C	T	0.0130548	0.768471	15	73095668	0.00183397	1.09E-12	6.06E-05	20.09292809
Leg fat percentage (right) || id:ukb-a-274	rs12462975	A	G	0.00949496	0.331052	19	30272202	0.0016441	7.69E-09	3.99E-05	13.22926642
Leg fat percentage (right) || id:ukb-a-274	rs12477385	T	G	-0.0123277	0.2273	2	166144850	0.00184096	2.14E-11	5.34E-05	17.68647209
Leg fat percentage (right) || id:ukb-a-274	rs12503232	C	A	-0.0113706	0.73989	4	80911468	0.00174953	8.09E-11	4.98E-05	16.48755093
Leg fat percentage (right) || id:ukb-a-274	rs12548773	T	C	-0.0113043	0.29771	8	76825853	0.00168856	2.17E-11	5.34E-05	17.70369952
Leg fat percentage (right) || id:ukb-a-274	rs12583872	C	A	-0.0099126	0.309733	13	86352708	0.00166278	2.50E-09	4.20E-05	13.92007474
Leg fat percentage (right) || id:ukb-a-274	rs12619178	T	C	-0.0108965	0.402922	2	100838157	0.00156768	3.64E-12	5.71E-05	18.92755315
Leg fat percentage (right) || id:ukb-a-274	rs12679106	T	G	-0.0143679	0.711341	8	73443198	0.00170611	3.73E-17	8.48E-05	28.08858899
Leg fat percentage (right) || id:ukb-a-274	rs12806052	T	C	-0.0159577	0.165485	11	134518868	0.00207234	1.36E-14	7.03E-05	23.30276668
Leg fat percentage (right) || id:ukb-a-274	rs12890931	G	T	0.0103962	0.363463	14	69753369	0.00160836	1.02E-10	5.00E-05	16.5690801
Leg fat percentage (right) || id:ukb-a-274	rs1296328	C	A	-0.0109275	0.559914	4	137083193	0.00155645	2.21E-12	5.88E-05	19.49708272
Leg fat percentage (right) || id:ukb-a-274	rs13056506	T	G	-0.0096745	0.599118	22	38580917	0.00156748	6.75E-10	4.50E-05	14.89529381
Leg fat percentage (right) || id:ukb-a-274	rs13062093	G	T	0.0123393	0.366444	3	35667057	0.0015948	1.02E-14	7.07E-05	23.42329243
Leg fat percentage (right) || id:ukb-a-274	rs13135092	G	A	0.0258165	0.0832342	4	103198082	0.00280173	3.15E-20	0.000101715	33.70099189
Leg fat percentage (right) || id:ukb-a-274	rs13427822	G	A	-0.0111474	0.272052	2	213414265	0.0017472	1.77E-10	4.92E-05	16.30663658
Leg fat percentage (right) || id:ukb-a-274	rs136309	A	C	0.0108253	0.205116	22	31175525	0.00190746	1.39E-08	3.82E-05	12.66028078
Leg fat percentage (right) || id:ukb-a-274	rs138556772	A	G	-0.0217722	0.0415274	1	46174888	0.00387407	1.91E-08	3.77E-05	12.50198658
Leg fat percentage (right) || id:ukb-a-274	rs1412239	G	C	0.0123361	0.324541	9	28425515	0.00164069	5.54E-14	6.67E-05	22.10532316
Leg fat percentage (right) || id:ukb-a-274	rs1441264	A	G	0.0103493	0.591866	13	79580919	0.00159827	9.48E-11	5.17E-05	17.14407904
Leg fat percentage (right) || id:ukb-a-274	rs1446585	G	A	-0.011667	0.228006	2	136407479	0.00184138	2.36E-10	4.79E-05	15.87606886
Leg fat percentage (right) || id:ukb-a-274	rs1460940	A	G	0.017837	0.801745	1	72814617	0.00192984	2.42E-20	0.000101143	33.51131946
Leg fat percentage (right) || id:ukb-a-274	rs1477290	C	T	0.0182645	0.135362	5	87988934	0.00226513	7.45E-16	7.81E-05	25.87165054
Leg fat percentage (right) || id:ukb-a-274	rs147730268	T	G	-0.0215342	0.0905299	12	123024476	0.0027715	7.88E-15	7.64E-05	25.29965979
Leg fat percentage (right) || id:ukb-a-274	rs1486921	T	C	-0.00940649	0.297004	8	78876126	0.00168421	2.34E-08	3.69E-05	12.24136822
Leg fat percentage (right) || id:ukb-a-274	rs1490382	G	A	-0.00902126	0.376451	1	195050526	0.00158609	1.29E-08	3.82E-05	12.65824803
Leg fat percentage (right) || id:ukb-a-274	rs1503527	T	C	0.0103249	0.479717	5	63020536	0.00153907	1.97E-11	5.32E-05	17.63043916
Leg fat percentage (right) || id:ukb-a-274	rs1524445	T	C	-0.0101061	0.420405	7	113035833	0.00157002	1.22E-10	4.98E-05	16.49015995
Leg fat percentage (right) || id:ukb-a-274	rs1538742	A	C	-0.011702	0.569585	1	219668252	0.0015588	6.06E-14	6.71E-05	22.24533017
Leg fat percentage (right) || id:ukb-a-274	rs1568489	G	A	0.00898372	0.574397	3	153673681	0.00155969	8.42E-09	3.95E-05	13.07344255
Leg fat percentage (right) || id:ukb-a-274	rs1609303	A	T	0.0105412	0.631218	2	181567556	0.00160044	4.51E-11	5.17E-05	17.13938485
Leg fat percentage (right) || id:ukb-a-274	rs1653892	C	T	-0.0114079	0.69557	7	32399469	0.00168357	1.24E-11	5.51E-05	18.2602704
Leg fat percentage (right) || id:ukb-a-274	rs17024393	C	T	0.0300199	0.0257993	1	110154688	0.0048673	6.94E-10	4.53E-05	15.00852741
Leg fat percentage (right) || id:ukb-a-274	rs17222916	C	A	-0.0116288	0.162988	19	31029328	0.00208047	2.28E-08	3.69E-05	12.22409477
Leg fat percentage (right) || id:ukb-a-274	rs17522122	T	G	0.00943135	0.470316	14	33302882	0.00154596	1.06E-09	4.43E-05	14.68307935
Leg fat percentage (right) || id:ukb-a-274	rs1783541	T	C	0.0119457	0.218469	11	65294799	0.00186305	1.44E-10	4.87E-05	16.1444765
Leg fat percentage (right) || id:ukb-a-274	rs1881934	T	A	0.0091764	0.66076	2	207975591	0.00162491	1.63E-08	3.78E-05	12.50706575
Leg fat percentage (right) || id:ukb-a-274	rs1928496	T	C	0.011926	0.742388	13	31012904	0.00175669	1.13E-11	5.44E-05	18.02411029
Leg fat percentage (right) || id:ukb-a-274	rs2033530	G	A	0.00968251	0.404537	6	40347918	0.00157172	7.26E-10	4.52E-05	14.96415236
Leg fat percentage (right) || id:ukb-a-274	rs2034768	G	A	-0.0110839	0.512181	3	93986371	0.00153829	5.80E-13	6.14E-05	20.3393749
Leg fat percentage (right) || id:ukb-a-274	rs208477	T	C	0.010774	0.186433	6	66920846	0.00197429	4.84E-08	3.52E-05	11.66618648
Leg fat percentage (right) || id:ukb-a-274	rs2089054	A	G	-0.00880494	0.639668	3	15690171	0.00160419	4.05E-08	3.57E-05	11.84048104
Leg fat percentage (right) || id:ukb-a-274	rs2172131	C	T	-0.011218	0.580636	10	133978962	0.0015591	6.25E-13	6.13E-05	20.30468046
Leg fat percentage (right) || id:ukb-a-274	rs2241743	A	G	-0.00912752	0.572453	4	96091524	0.00155412	4.28E-09	4.08E-05	13.51109548
Leg fat percentage (right) || id:ukb-a-274	rs228443	T	C	0.0091398	0.639624	6	134900227	0.00160564	1.25E-08	3.85E-05	12.75893098
Leg fat percentage (right) || id:ukb-a-274	rs2285639	T	C	-0.0108689	0.408197	17	34951327	0.00156459	3.74E-12	5.71E-05	18.90978153
Leg fat percentage (right) || id:ukb-a-274	rs2287894	A	T	0.00991655	0.728955	5	170322919	0.00173014	9.96E-09	3.89E-05	12.87430442
Leg fat percentage (right) || id:ukb-a-274	rs2289379	T	C	-0.0116495	0.394972	7	44804225	0.0015785	1.59E-13	6.49E-05	21.48958806
Leg fat percentage (right) || id:ukb-a-274	rs2307111	C	T	-0.0139046	0.393183	5	75003678	0.00157636	1.14E-18	9.23E-05	30.56702031
Leg fat percentage (right) || id:ukb-a-274	rs2318543	G	A	-0.0113988	0.782495	4	67803263	0.00187076	1.11E-09	4.42E-05	14.65317911
Leg fat percentage (right) || id:ukb-a-274	rs2319849	G	C	-0.012356	0.13969	16	64717191	0.00225213	4.11E-08	3.67E-05	12.1572568
Leg fat percentage (right) || id:ukb-a-274	rs236671	G	A	0.0107204	0.58024	7	75061419	0.00156696	7.85E-12	5.60E-05	18.54806358
Leg fat percentage (right) || id:ukb-a-274	rs2370982	T	C	0.016086	0.215336	14	79890677	0.00188558	1.46E-17	8.74E-05	28.97197102
Leg fat percentage (right) || id:ukb-a-274	rs2398861	G	A	0.0133085	0.256599	9	96430747	0.00176809	5.20E-14	6.76E-05	22.38768727
Leg fat percentage (right) || id:ukb-a-274	rs241459	C	A	-0.0128277	0.680281	1	49757268	0.00164587	6.52E-15	7.16E-05	23.71532224
Leg fat percentage (right) || id:ukb-a-274	rs2436772	A	G	-0.0132514	0.208771	2	47283557	0.00189175	2.48E-12	5.80E-05	19.22049892
Leg fat percentage (right) || id:ukb-a-274	rs2606228	C	A	-0.00896732	0.642769	3	183537759	0.00162395	3.36E-08	3.69E-05	12.23457823
Leg fat percentage (right) || id:ukb-a-274	rs2644135	G	C	-0.01388	0.654286	1	201856256	0.00161856	9.91E-18	8.72E-05	28.87652611
Leg fat percentage (right) || id:ukb-a-274	rs2702123	C	T	-0.0160274	0.0853962	2	24562699	0.00275328	5.85E-09	4.01E-05	13.29409237
Leg fat percentage (right) || id:ukb-a-274	rs2711117	A	T	-0.0102943	0.224901	7	24590069	0.0018553	2.88E-08	3.69E-05	12.24057491
Leg fat percentage (right) || id:ukb-a-274	rs2721965	C	A	-0.0115592	0.337977	8	116662038	0.00162625	1.18E-12	5.98E-05	19.8100383
Leg fat percentage (right) || id:ukb-a-274	rs2725370	C	T	-0.0115908	0.696245	8	30852826	0.00167733	4.85E-12	5.68E-05	18.82697712
Leg fat percentage (right) || id:ukb-a-274	rs2802295	G	A	0.00876879	0.62816	6	108926496	0.00159181	3.62E-08	3.59E-05	11.90049126
Leg fat percentage (right) || id:ukb-a-274	rs2814967	T	C	0.0150673	0.328471	6	34712838	0.00163535	3.17E-20	0.000100153	33.18331274
Leg fat percentage (right) || id:ukb-a-274	rs28457808	G	C	-0.0138719	0.163186	7	99023246	0.00208555	2.91E-11	5.26E-05	17.41205877
Leg fat percentage (right) || id:ukb-a-274	rs2861685	C	T	-0.0102113	0.411371	2	67837553	0.00156088	6.08E-11	5.05E-05	16.73026792
Leg fat percentage (right) || id:ukb-a-274	rs2867131	C	T	0.0209127	0.829971	2	610603	0.00205348	2.36E-24	0.000123434	40.89811669
Leg fat percentage (right) || id:ukb-a-274	rs28726372	C	T	0.00984084	0.307814	1	84353839	0.0016667	3.54E-09	4.13E-05	13.67215615
Leg fat percentage (right) || id:ukb-a-274	rs2955242	C	A	0.0102793	0.325133	17	61948457	0.00163504	3.24E-10	4.64E-05	15.36278776
Leg fat percentage (right) || id:ukb-a-274	rs2963457	T	C	0.0113962	0.771893	5	157907974	0.00183478	5.26E-10	4.57E-05	15.15232473
Leg fat percentage (right) || id:ukb-a-274	rs34117444	A	G	0.0100443	0.325822	18	13129017	0.00164329	9.83E-10	4.43E-05	14.68443186
Leg fat percentage (right) || id:ukb-a-274	rs34234296	A	G	-0.00903846	0.393544	2	175166636	0.00159143	1.35E-08	3.90E-05	12.91938901
Leg fat percentage (right) || id:ukb-a-274	rs34424	C	T	-0.015673	0.179342	5	107500144	0.00200904	6.15E-15	7.23E-05	23.95650465
Leg fat percentage (right) || id:ukb-a-274	rs34769775	T	C	-0.0109338	0.297863	15	80989172	0.00167928	7.47E-11	5.00E-05	16.56707938
Leg fat percentage (right) || id:ukb-a-274	rs350832	A	G	0.0156488	0.770714	19	4069426	0.00183993	1.82E-17	8.65E-05	28.67569957
Leg fat percentage (right) || id:ukb-a-274	rs362307	T	C	0.0183141	0.0760278	4	3241845	0.00293446	4.35E-10	4.71E-05	15.61228686
Leg fat percentage (right) || id:ukb-a-274	rs3749473	C	T	0.00945348	0.522617	4	56294628	0.00154046	8.43E-10	4.46E-05	14.77395713
Leg fat percentage (right) || id:ukb-a-274	rs3764002	T	C	-0.0147508	0.261039	12	108618630	0.0017504	3.56E-17	8.39E-05	27.81237578
Leg fat percentage (right) || id:ukb-a-274	rs3770781	G	A	-0.0100266	0.441321	2	37078839	0.00155482	1.13E-10	4.96E-05	16.42439633
Leg fat percentage (right) || id:ukb-a-274	rs3784699	C	T	0.0139224	0.603021	15	68007591	0.00157356	8.98E-19	9.28E-05	30.74765899
Leg fat percentage (right) || id:ukb-a-274	rs3803286	G	A	-0.0116869	0.666379	14	103246470	0.00162944	7.39E-13	6.07E-05	20.12070899
Leg fat percentage (right) || id:ukb-a-274	rs4073582	A	G	-0.0119308	0.359785	11	66050712	0.00160326	9.97E-14	6.56E-05	21.72601501
Leg fat percentage (right) || id:ukb-a-274	rs429358	C	T	-0.0160433	0.156331	19	45411941	0.00211791	3.60E-14	6.79E-05	22.49456816
Leg fat percentage (right) || id:ukb-a-274	rs4322261	A	G	-0.0125397	0.835845	1	98405856	0.00207742	1.58E-09	4.32E-05	14.29606335
Leg fat percentage (right) || id:ukb-a-274	rs4467770	A	G	0.011481	0.730668	6	12086826	0.00173948	4.11E-11	5.19E-05	17.18832574
Leg fat percentage (right) || id:ukb-a-274	rs4471907	A	G	0.00975513	0.528762	2	193870095	0.00154186	2.51E-10	4.74E-05	15.71197668
Leg fat percentage (right) || id:ukb-a-274	rs4503172	T	C	-0.0107674	0.607824	9	124640841	0.00157639	8.48E-12	5.53E-05	18.31252044
Leg fat percentage (right) || id:ukb-a-274	rs450779	A	C	0.0102996	0.258804	3	9212707	0.00176065	4.92E-09	4.07E-05	13.48360464
Leg fat percentage (right) || id:ukb-a-274	rs45593734	T	C	-0.0117497	0.167576	16	334732	0.00208243	1.68E-08	3.85E-05	12.76057554
Leg fat percentage (right) || id:ukb-a-274	rs4682711	C	T	-0.00958973	0.408683	3	43987663	0.0015623	8.36E-10	4.44E-05	14.72592442
Leg fat percentage (right) || id:ukb-a-274	rs4690324	A	G	-0.0114609	0.821582	4	960081	0.00201549	1.30E-08	3.85E-05	12.75813871
Leg fat percentage (right) || id:ukb-a-274	rs4718964	T	G	0.0106028	0.412194	7	70038969	0.00156647	1.30E-11	5.45E-05	18.04862181
Leg fat percentage (right) || id:ukb-a-274	rs4737526	G	A	0.00962045	0.336151	8	59823372	0.0016332	3.85E-09	4.13E-05	13.68535264
Leg fat percentage (right) || id:ukb-a-274	rs4759318	T	C	0.00879743	0.3622	12	54420098	0.00160251	4.03E-08	3.58E-05	11.84687202
Leg fat percentage (right) || id:ukb-a-274	rs4762962	A	G	-0.00976506	0.70238	12	20590695	0.0017117	1.17E-08	3.99E-05	13.20824031
Leg fat percentage (right) || id:ukb-a-274	rs4790292	A	C	-0.0183824	0.154083	17	1824305	0.00213565	7.51E-18	8.81E-05	29.18560676
Leg fat percentage (right) || id:ukb-a-274	rs497418	C	A	-0.00865935	0.615112	2	147842671	0.001588	4.96E-08	3.55E-05	11.76300127
Leg fat percentage (right) || id:ukb-a-274	rs4981693	A	G	0.0111174	0.772734	14	29680331	0.00183793	1.46E-09	4.34E-05	14.38246656
Leg fat percentage (right) || id:ukb-a-274	rs513280	C	T	-0.0107456	0.734419	15	41482800	0.0017402	6.63E-10	4.50E-05	14.92331736
Leg fat percentage (right) || id:ukb-a-274	rs525101	C	T	0.0109982	0.371963	13	111969728	0.00159428	5.26E-12	5.65E-05	18.72389982
Leg fat percentage (right) || id:ukb-a-274	rs529200	G	A	0.00854088	0.525918	3	173114305	0.00154103	2.99E-08	3.64E-05	12.05136127
Leg fat percentage (right) || id:ukb-a-274	rs538656	T	G	0.0189958	0.234928	18	57850422	0.00181221	1.05E-25	0.000129713	42.9785906
Leg fat percentage (right) || id:ukb-a-274	rs539515	C	A	0.0195689	0.207529	1	177889025	0.00189497	5.38E-25	0.000125958	41.73431331
Leg fat percentage (right) || id:ukb-a-274	rs55714539	C	A	0.0152437	0.342691	19	18207397	0.00163073	9.00E-21	0.000104685	34.68503176
Leg fat percentage (right) || id:ukb-a-274	rs56161855	T	A	0.0129522	0.132008	17	46288649	0.00227218	1.20E-08	3.84E-05	12.73688772
Leg fat percentage (right) || id:ukb-a-274	rs56375099	T	C	-0.0101672	0.266267	4	140848823	0.00174908	6.15E-09	4.04E-05	13.38194495
Leg fat percentage (right) || id:ukb-a-274	rs56399737	T	C	-0.00890557	0.448781	13	33381721	0.00154974	9.12E-09	3.92E-05	12.99998023
Leg fat percentage (right) || id:ukb-a-274	rs56803094	G	A	-0.0109026	0.227111	15	99222509	0.00184007	3.12E-09	4.17E-05	13.8253821
Leg fat percentage (right) || id:ukb-a-274	rs57803	A	G	-0.0113649	0.824252	6	111612559	0.00202471	1.99E-08	3.74E-05	12.39770952
Leg fat percentage (right) || id:ukb-a-274	rs59104534	T	C	0.0102775	0.301112	8	25666169	0.00168333	1.03E-09	4.45E-05	14.7290078
Leg fat percentage (right) || id:ukb-a-274	rs59227842	G	A	0.0139489	0.312432	11	43692423	0.00167547	8.44E-17	8.36E-05	27.69688701
Leg fat percentage (right) || id:ukb-a-274	rs6103254	C	T	-0.0136471	0.124809	20	41990761	0.00233446	5.04E-09	4.07E-05	13.48002604
Leg fat percentage (right) || id:ukb-a-274	rs61826877	G	A	0.0139072	0.109461	1	174443342	0.00246496	1.68E-08	3.77E-05	12.49256731
Leg fat percentage (right) || id:ukb-a-274	rs62011698	G	A	-0.00942796	0.697724	16	7648415	0.00167989	2.00E-08	3.75E-05	12.42174589
Leg fat percentage (right) || id:ukb-a-274	rs62106258	C	T	-0.0351259	0.0484669	2	417167	0.00358237	1.08E-22	0.000113803	37.7065725
Leg fat percentage (right) || id:ukb-a-274	rs62261725	G	A	-0.0139555	0.327437	3	85898626	0.00164135	1.86E-17	8.58E-05	28.42054145
Leg fat percentage (right) || id:ukb-a-274	rs62443626	A	G	-0.00858101	0.464224	7	39056649	0.00154785	2.96E-08	3.66E-05	12.1352055
Leg fat percentage (right) || id:ukb-a-274	rs62444907	T	C	-0.0131248	0.153028	7	2083267	0.00214244	9.02E-10	4.47E-05	14.7940916
Leg fat percentage (right) || id:ukb-a-274	rs6561575	A	G	-0.0135896	0.119207	13	50677611	0.00237238	1.02E-08	3.88E-05	12.84840949
Leg fat percentage (right) || id:ukb-a-274	rs6561937	A	T	-0.0131369	0.751756	13	58257667	0.00178529	1.87E-13	6.44E-05	21.34091287
Leg fat percentage (right) || id:ukb-a-274	rs6575340	A	G	0.0111584	0.637416	14	94023972	0.00160321	3.41E-12	5.76E-05	19.06795022
Leg fat percentage (right) || id:ukb-a-274	rs6674970	A	G	-0.00942142	0.697432	1	151116279	0.00167218	1.76E-08	3.75E-05	12.41130448
Leg fat percentage (right) || id:ukb-a-274	rs670104	C	T	-0.00884552	0.645528	12	99539421	0.00161187	4.07E-08	3.58E-05	11.86322795
Leg fat percentage (right) || id:ukb-a-274	rs6711584	A	G	0.00944901	0.453963	2	104421692	0.0015502	1.09E-09	4.43E-05	14.66486051
Leg fat percentage (right) || id:ukb-a-274	rs6717858	C	T	0.0130775	0.403398	2	165539661	0.00156949	7.96E-17	8.23E-05	27.27389858
Leg fat percentage (right) || id:ukb-a-274	rs6720868	T	C	0.0136227	0.314568	2	230663576	0.0016577	2.08E-16	8.00E-05	26.5145112
Leg fat percentage (right) || id:ukb-a-274	rs6723465	G	A	0.00959135	0.382614	2	41771019	0.0015952	1.83E-09	4.35E-05	14.39923947
Leg fat percentage (right) || id:ukb-a-274	rs6739755	G	A	-0.0110157	0.602976	2	59330227	0.00157533	2.70E-12	5.81E-05	19.24907151
Leg fat percentage (right) || id:ukb-a-274	rs6861649	C	T	0.0104104	0.607485	5	50864788	0.00158078	4.54E-11	5.17E-05	17.12350493
Leg fat percentage (right) || id:ukb-a-274	rs6888037	T	G	0.0211127	0.751706	5	127406259	0.00178645	3.19E-32	0.000166392	55.13376239
Leg fat percentage (right) || id:ukb-a-274	rs6925197	T	C	-0.0112386	0.213776	6	129517483	0.00188573	2.53E-09	4.25E-05	14.06668226
Leg fat percentage (right) || id:ukb-a-274	rs6977416	A	G	-0.00926935	0.331226	7	150542711	0.00164832	1.87E-08	3.81E-05	12.61137561
Leg fat percentage (right) || id:ukb-a-274	rs6992604	C	T	0.00995466	0.290551	8	68274588	0.00170061	4.82E-09	4.09E-05	13.53498338
Leg fat percentage (right) || id:ukb-a-274	rs7006629	T	C	0.00936631	0.516151	8	87519542	0.00153859	1.15E-09	4.38E-05	14.51731408
Leg fat percentage (right) || id:ukb-a-274	rs7027304	T	C	0.00937822	0.652454	9	129408290	0.00162214	7.41E-09	3.99E-05	13.21490102
Leg fat percentage (right) || id:ukb-a-274	rs704061	C	T	0.00975727	0.452703	12	89771903	0.00154575	2.75E-10	4.72E-05	15.62993388
Leg fat percentage (right) || id:ukb-a-274	rs7117842	C	T	0.0107114	0.369899	11	122534504	0.00159931	2.12E-11	5.35E-05	17.71954621
Leg fat percentage (right) || id:ukb-a-274	rs7124681	A	C	0.0162456	0.408057	11	47529947	0.00156216	2.52E-25	0.000127498	42.24459729
Leg fat percentage (right) || id:ukb-a-274	rs7164782	T	C	0.0149317	0.710515	15	84502199	0.00169929	1.54E-18	9.17E-05	30.38793772
Leg fat percentage (right) || id:ukb-a-274	rs719802	C	T	-0.00936915	0.61408	11	113234679	0.00157754	2.87E-09	4.16E-05	13.78428548
Leg fat percentage (right) || id:ukb-a-274	rs7206608	G	C	0.00984163	0.322603	16	82872628	0.00164651	2.27E-09	4.23E-05	14.02515563
Leg fat percentage (right) || id:ukb-a-274	rs7250833	T	C	0.0126636	0.289031	19	33937277	0.00169812	8.85E-14	6.59E-05	21.83643058
Leg fat percentage (right) || id:ukb-a-274	rs7259070	C	T	0.00891242	0.599006	19	47562509	0.00158374	1.83E-08	3.82E-05	12.64213648
Leg fat percentage (right) || id:ukb-a-274	rs72677847	C	T	-0.0240539	0.0353767	14	50844256	0.0041964	9.93E-09	3.95E-05	13.08298325
Leg fat percentage (right) || id:ukb-a-274	rs72823964	T	C	-0.0134956	0.133002	17	28120887	0.00226182	2.42E-09	4.20E-05	13.91625798
Leg fat percentage (right) || id:ukb-a-274	rs72892910	T	G	0.019299	0.170442	6	50816887	0.00205146	5.11E-21	0.000105323	34.89653444
Leg fat percentage (right) || id:ukb-a-274	rs73213501	C	A	-0.0120235	0.16951	4	28514830	0.00204951	4.45E-09	4.07E-05	13.48505711
Leg fat percentage (right) || id:ukb-a-274	rs7323	C	G	-0.00970592	0.281842	13	28009031	0.00170823	1.33E-08	3.81E-05	12.63453486
Leg fat percentage (right) || id:ukb-a-274	rs7442885	G	C	-0.0143841	0.210104	5	87682877	0.00189266	2.97E-14	6.87E-05	22.75322781
Leg fat percentage (right) || id:ukb-a-274	rs7498044	A	G	-0.0109868	0.218661	15	92573639	0.00187712	4.83E-09	4.12E-05	13.6651609
Leg fat percentage (right) || id:ukb-a-274	rs7498665	G	A	0.013441	0.403392	16	28883241	0.00156996	1.12E-17	8.70E-05	28.81116695
Leg fat percentage (right) || id:ukb-a-274	rs75499503	T	C	-0.0161582	0.219955	6	26145217	0.00188612	1.07E-17	8.96E-05	29.68396646
Leg fat percentage (right) || id:ukb-a-274	rs75557510	G	A	-0.0228708	0.0614963	3	84321469	0.00326775	2.58E-12	6.04E-05	20.00402906
Leg fat percentage (right) || id:ukb-a-274	rs7591494	A	G	0.0106858	0.261436	2	212278940	0.00175707	1.19E-09	4.41E-05	14.60933088
Leg fat percentage (right) || id:ukb-a-274	rs76040172	A	G	-0.0253474	0.0544397	21	46488959	0.00339962	8.94E-14	6.61E-05	21.91513164
Leg fat percentage (right) || id:ukb-a-274	rs7649970	T	C	0.0225021	0.120866	3	12392272	0.00235427	1.21E-21	0.000107606	35.65296297
Leg fat percentage (right) || id:ukb-a-274	rs7700107	C	A	0.0170538	0.137005	4	17880416	0.0022353	2.37E-14	6.88E-05	22.78559965
Leg fat percentage (right) || id:ukb-a-274	rs7707394	A	G	-0.0107146	0.354316	5	74472939	0.00160502	2.46E-11	5.25E-05	17.4031993
Leg fat percentage (right) || id:ukb-a-274	rs77162980	C	A	-0.0333103	0.0279004	18	58117757	0.0046913	1.25E-12	6.02E-05	19.94104844
Leg fat percentage (right) || id:ukb-a-274	rs7719067	G	A	-0.00925461	0.573835	5	153538241	0.00155345	2.56E-09	4.19E-05	13.87850914
Leg fat percentage (right) || id:ukb-a-274	rs7774	A	C	0.0100947	0.309138	17	4801163	0.00167478	1.67E-09	4.35E-05	14.42092115
Leg fat percentage (right) || id:ukb-a-274	rs7826830	T	C	0.0118004	0.177446	8	95654628	0.00203635	6.84E-09	4.06E-05	13.4674481
Leg fat percentage (right) || id:ukb-a-274	rs7831711	C	A	0.00869808	0.549816	8	21970230	0.00154615	1.85E-08	3.75E-05	12.40835063
Leg fat percentage (right) || id:ukb-a-274	rs7893571	T	G	0.00931682	0.663421	10	16750129	0.00163115	1.12E-08	3.88E-05	12.84316442
Leg fat percentage (right) || id:ukb-a-274	rs7896727	T	C	-0.0109856	0.647624	10	69952376	0.00161179	9.39E-12	5.51E-05	18.24922005
Leg fat percentage (right) || id:ukb-a-274	rs79113395	A	G	-0.0110915	0.265449	1	1590521	0.00174939	2.30E-10	4.80E-05	15.89454195
Leg fat percentage (right) || id:ukb-a-274	rs79219212	G	C	0.0106242	0.226468	9	116056140	0.00183862	7.55E-09	3.95E-05	13.10202265
Leg fat percentage (right) || id:ukb-a-274	rs7978070	C	T	0.00868555	0.485547	12	14511806	0.00153745	1.61E-08	3.77E-05	12.48623668
Leg fat percentage (right) || id:ukb-a-274	rs7987928	A	G	-0.0124589	0.79963	13	54372377	0.00192229	9.11E-11	4.97E-05	16.47958787
Leg fat percentage (right) || id:ukb-a-274	rs819168	G	T	0.0199389	0.938827	20	32903845	0.00320993	5.25E-10	4.57E-05	15.12903193
Leg fat percentage (right) || id:ukb-a-274	rs874758	G	A	0.0116334	0.823847	10	88100089	0.00203253	1.04E-08	3.93E-05	13.01399263
Leg fat percentage (right) || id:ukb-a-274	rs878206	G	A	0.00968105	0.542473	14	75263775	0.00154119	3.36E-10	4.65E-05	15.41358115
Leg fat percentage (right) || id:ukb-a-274	rs879620	T	C	0.011813	0.615276	16	4015729	0.00158681	9.76E-14	6.61E-05	21.88829438
Leg fat percentage (right) || id:ukb-a-274	rs9320823	C	T	0.0147772	0.601901	6	98429337	0.00157357	5.98E-21	0.000104648	34.6728444
Leg fat percentage (right) || id:ukb-a-274	rs9508857	A	G	-0.0129746	0.855121	13	20285268	0.00218502	2.89E-09	4.17E-05	13.81919192
Leg fat percentage (right) || id:ukb-a-274	rs9515455	A	G	0.0130135	0.416606	13	112239671	0.00156838	1.07E-16	8.23E-05	27.274389
Leg fat percentage (right) || id:ukb-a-274	rs972283	G	A	-0.0100676	0.509677	7	130466854	0.00153809	5.94E-11	5.07E-05	16.78397304
Leg fat percentage (right) || id:ukb-a-274	rs9803921	A	C	-0.00924978	0.382249	1	209236818	0.00158365	5.20E-09	4.04E-05	13.38701459
Leg fat percentage (right) || id:ukb-a-274	rs9839081	A	G	-0.0100136	0.326393	3	123051230	0.00166824	1.95E-09	4.41E-05	14.60799534
Leg fat percentage (right) || id:ukb-a-274	rs9843653	C	T	0.0165774	0.514555	3	49920571	0.00153909	4.77E-27	0.000137289	45.48915427
Leg fat percentage (right) || id:ukb-a-274	rs9880079	A	G	-0.0103239	0.21705	3	173678940	0.00186964	3.36E-08	3.62E-05	12.00164277
Leg fat percentage (right) || id:ukb-a-274	rs9902386	G	T	-0.0139107	0.677151	17	21280185	0.00166077	5.49E-17	8.46E-05	28.03259171
Leg fat percentage (right) || id:ukb-a-274	rs9906944	T	C	-0.0114603	0.339144	17	47091420	0.00163102	2.12E-12	5.89E-05	19.50527525
Leg fat mass (right) || id:ukb-a-275	rs10038105	G	T	0.015274	0.72896	5	170354039	0.00218356	2.66E-12	9.22E-05	30.54374823
Leg fat mass (right) || id:ukb-a-275	rs10100245	A	G	0.0150559	0.56644	8	77226919	0.00195863	1.51E-14	0.000111339	36.8896517
Leg fat mass (right) || id:ukb-a-275	rs10128597	A	G	-0.0145017	0.274019	11	8694830	0.00219002	3.56E-11	8.37E-05	27.72169223
Leg fat mass (right) || id:ukb-a-275	rs10209821	T	C	0.0150011	0.341092	2	228980358	0.00204736	2.36E-13	0.000101152	33.51398659
Leg fat mass (right) || id:ukb-a-275	rs10215731	C	T	0.012067	0.264964	7	77489783	0.00220706	4.57E-08	5.67E-05	18.79136696
Leg fat mass (right) || id:ukb-a-275	rs10237306	T	G	0.0122337	0.380218	7	121955981	0.00199959	9.48E-10	7.05E-05	23.36993762
Leg fat mass (right) || id:ukb-a-275	rs10269774	A	G	0.011667	0.323543	7	92253972	0.00207671	1.93E-08	5.96E-05	19.74040733
Leg fat mass (right) || id:ukb-a-275	rs10423928	A	T	-0.0256771	0.19349	19	46182304	0.00245009	1.08E-25	0.000205774	68.1850613
Leg fat mass (right) || id:ukb-a-275	rs10490530	G	A	0.0157927	0.139163	2	155158909	0.00281026	1.91E-08	5.98E-05	19.79807956
Leg fat mass (right) || id:ukb-a-275	rs10499014	G	C	-0.0148422	0.26787	6	97947755	0.00220759	1.78E-11	8.64E-05	28.62766984
Leg fat mass (right) || id:ukb-a-275	rs1056441	C	T	0.0123528	0.673163	20	62370349	0.00207016	2.42E-09	6.71E-05	22.24595568
Leg fat mass (right) || id:ukb-a-275	rs10756714	G	A	-0.0180806	0.444794	9	15885041	0.00195662	2.46E-20	0.000161461	53.49935038
Leg fat mass (right) || id:ukb-a-275	rs10756798	T	C	-0.0147817	0.645026	9	16739763	0.00203038	3.34E-13	0.000100058	33.15168622
Leg fat mass (right) || id:ukb-a-275	rs10787738	T	C	0.0166035	0.253303	10	118777371	0.00226344	2.21E-13	0.000104283	34.55166325
Leg fat mass (right) || id:ukb-a-275	rs10827289	T	C	-0.0119552	0.583034	10	34091492	0.00197366	1.39E-09	6.95E-05	23.02385447
Leg fat mass (right) || id:ukb-a-275	rs10835186	A	G	0.0128482	0.741755	11	27500267	0.00222386	7.59E-09	6.32E-05	20.95289714
Leg fat mass (right) || id:ukb-a-275	rs10883553	A	C	0.0114843	0.44653	10	102635475	0.00195521	4.27E-09	6.52E-05	21.59840755
Leg fat mass (right) || id:ukb-a-275	rs10898332	C	T	-0.0115387	0.63561	11	84631738	0.00204095	1.57E-08	6.17E-05	20.43324557
Leg fat mass (right) || id:ukb-a-275	rs10938397	G	A	0.022058	0.434075	4	45182527	0.00196294	2.71E-29	0.000239048	79.2135326
Leg fat mass (right) || id:ukb-a-275	rs10954772	C	T	-0.0143868	0.685712	8	30863938	0.00210464	8.17E-12	8.92E-05	29.55808825
Leg fat mass (right) || id:ukb-a-275	rs10989067	A	G	0.0132079	0.31141	9	103119634	0.00209284	2.78E-10	7.48E-05	24.78751196
Leg fat mass (right) || id:ukb-a-275	rs10995427	A	G	-0.0121704	0.360827	10	64842838	0.00203333	2.16E-09	6.83E-05	22.63583186
Leg fat mass (right) || id:ukb-a-275	rs11001963	T	C	0.0117463	0.582334	10	78760959	0.00198276	3.14E-09	6.71E-05	22.23679696
Leg fat mass (right) || id:ukb-a-275	rs11012732	G	A	0.0204348	0.331106	10	21830104	0.00206458	4.29E-23	0.000184967	61.28936268
Leg fat mass (right) || id:ukb-a-275	rs11099020	T	C	-0.0121419	0.642739	4	130724902	0.00202995	2.22E-09	6.77E-05	22.4317215
Leg fat mass (right) || id:ukb-a-275	rs11100870	G	T	-0.0121214	0.549581	4	145822014	0.00194992	5.10E-10	7.27E-05	24.1004529
Leg fat mass (right) || id:ukb-a-275	rs11150745	G	A	-0.0170186	0.319489	17	78757626	0.00208492	3.29E-16	0.000125941	41.72852695
Leg fat mass (right) || id:ukb-a-275	rs111955609	A	G	0.0201683	0.0881497	7	6401290	0.00343845	4.48E-09	6.54E-05	21.66461634
Leg fat mass (right) || id:ukb-a-275	rs11223641	C	T	-0.0157098	0.144615	11	133820022	0.00277503	1.50E-08	6.11E-05	20.22937364
Leg fat mass (right) || id:ukb-a-275	rs11242730	T	G	0.0126368	0.240029	6	2030663	0.00227819	2.91E-08	5.83E-05	19.30189265
Leg fat mass (right) || id:ukb-a-275	rs1127100	C	T	0.0150655	0.648239	1	32193647	0.00203817	1.45E-13	0.000103509	34.29529415
Leg fat mass (right) || id:ukb-a-275	rs113230003	A	G	-0.0142981	0.260185	19	18460956	0.00222991	1.44E-10	7.87E-05	26.07569324
Leg fat mass (right) || id:ukb-a-275	rs113866544	C	T	0.0282272	0.0676841	17	46270606	0.00386923	2.99E-13	0.000100558	33.31721239
Leg fat mass (right) || id:ukb-a-275	rs11611780	C	G	0.0126071	0.254317	12	111199274	0.00223043	1.58E-08	6.03E-05	19.97219713
Leg fat mass (right) || id:ukb-a-275	rs11642015	T	C	0.0519529	0.40236	16	53802494	0.00197838	7.80E-152	0.001298088	430.6037406
Leg fat mass (right) || id:ukb-a-275	rs11656758	G	A	0.0119897	0.339618	17	42301541	0.0020518	5.12E-09	6.45E-05	21.36339146
Leg fat mass (right) || id:ukb-a-275	rs11668971	C	T	-0.0150518	0.481139	19	18815611	0.00194075	8.81E-15	0.000113117	37.47893401
Leg fat mass (right) || id:ukb-a-275	rs11695700	T	G	0.0112559	0.417672	2	110008322	0.00197525	1.21E-08	6.16E-05	20.41878455
Leg fat mass (right) || id:ukb-a-275	rs117342986	T	C	0.0345347	0.0267172	16	54267868	0.00631556	4.55E-08	6.20E-05	20.54981598
Leg fat mass (right) || id:ukb-a-275	rs11742930	T	C	0.0126748	0.566428	5	105774098	0.00196292	1.07E-10	7.89E-05	26.14340047
Leg fat mass (right) || id:ukb-a-275	rs11757278	C	T	-0.0122014	0.305848	6	13180454	0.00210864	7.20E-09	6.32E-05	20.94337368
Leg fat mass (right) || id:ukb-a-275	rs11782341	G	A	0.013809	0.188513	8	4813459	0.00250001	3.32E-08	5.83E-05	19.3291298
Leg fat mass (right) || id:ukb-a-275	rs11824092	C	T	0.0125749	0.637451	11	13346294	0.00203156	6.03E-10	7.31E-05	24.21552981
Leg fat mass (right) || id:ukb-a-275	rs12001634	A	T	-0.0121748	0.336417	9	94186527	0.00205691	3.24E-09	6.62E-05	21.92629397
Leg fat mass (right) || id:ukb-a-275	rs12037698	A	G	-0.016352	0.141878	1	243584345	0.00278379	4.26E-09	6.51E-05	21.57117298
Leg fat mass (right) || id:ukb-a-275	rs12049202	T	C	0.0217042	0.198651	1	77967523	0.0024319	4.49E-19	0.000149979	49.69409589
Leg fat mass (right) || id:ukb-a-275	rs12140153	T	G	-0.0272319	0.0967607	1	62579891	0.00336774	6.18E-16	0.000129625	42.94905837
Leg fat mass (right) || id:ukb-a-275	rs12144626	C	T	-0.0120972	0.581821	1	47670525	0.00197552	9.16E-10	7.12E-05	23.59347412
Leg fat mass (right) || id:ukb-a-275	rs1218824	A	G	0.0139118	0.66205	13	28010734	0.0020527	1.23E-11	8.66E-05	28.69373867
Leg fat mass (right) || id:ukb-a-275	rs1225004	C	T	0.0177895	0.277983	3	131626991	0.00216955	2.42E-16	0.000127035	42.09087478
Leg fat mass (right) || id:ukb-a-275	rs12254441	T	C	-0.012502	0.372835	10	76617857	0.00207763	1.77E-09	7.31E-05	24.21747485
Leg fat mass (right) || id:ukb-a-275	rs12273545	T	C	0.0238263	0.0558009	11	116911012	0.00423054	1.78E-08	5.98E-05	19.81908549
Leg fat mass (right) || id:ukb-a-275	rs1229984	C	T	0.0424777	0.977549	4	100239319	0.0065583	9.37E-11	7.92E-05	26.24038746
Leg fat mass (right) || id:ukb-a-275	rs12339822	G	A	0.0130965	0.5432	9	92187178	0.00195729	2.22E-11	8.51E-05	28.20154833
Leg fat mass (right) || id:ukb-a-275	rs12435171	A	G	-0.0129514	0.710395	14	101155220	0.00214369	1.53E-09	6.90E-05	22.86698959
Leg fat mass (right) || id:ukb-a-275	rs12439200	A	G	-0.0168992	0.238515	15	73086731	0.00228637	1.46E-13	0.000103738	34.37114737
Leg fat mass (right) || id:ukb-a-275	rs12475388	A	G	-0.0114691	0.486748	2	27039792	0.00195185	4.21E-09	6.57E-05	21.77517645
Leg fat mass (right) || id:ukb-a-275	rs12477385	T	G	-0.0150945	0.2273	2	166144850	0.002324	8.31E-11	8.00E-05	26.51686667
Leg fat mass (right) || id:ukb-a-275	rs12479357	G	A	0.0153683	0.631081	2	181570507	0.00201947	2.75E-14	0.000109976	36.43805484
Leg fat mass (right) || id:ukb-a-275	rs12578952	G	A	-0.0151168	0.251697	12	103755097	0.00223724	1.41E-11	8.61E-05	28.52018114
Leg fat mass (right) || id:ukb-a-275	rs12583517	T	G	-0.0162378	0.230223	13	58663457	0.00230748	1.97E-12	9.35E-05	30.96337106
Leg fat mass (right) || id:ukb-a-275	rs12583872	C	A	-0.0115139	0.309733	13	86352708	0.00209908	4.13E-08	5.67E-05	18.78078537
Leg fat mass (right) || id:ukb-a-275	rs12610925	G	A	0.0130795	0.351773	19	33880349	0.00203756	1.37E-10	7.80E-05	25.84909969
Leg fat mass (right) || id:ukb-a-275	rs12619178	T	C	-0.0149166	0.402922	2	100838157	0.00197899	4.80E-14	0.000107059	35.47136239
Leg fat mass (right) || id:ukb-a-275	rs12679106	T	G	-0.0196709	0.711341	8	73443198	0.00215372	6.67E-20	0.000158906	52.65262844
Leg fat mass (right) || id:ukb-a-275	rs12680342	G	T	-0.0142165	0.229104	8	95359638	0.00230628	7.09E-10	7.14E-05	23.6529047
Leg fat mass (right) || id:ukb-a-275	rs12681792	A	C	0.0137983	0.193805	8	62054463	0.00246303	2.12E-08	5.95E-05	19.7115927
Leg fat mass (right) || id:ukb-a-275	rs12714415	C	T	-0.038015	0.166872	2	651430	0.0026733	7.07E-46	0.000401823	133.1739771
Leg fat mass (right) || id:ukb-a-275	rs1286065	T	C	0.0116402	0.702704	14	91451783	0.00212564	4.35E-08	5.66E-05	18.75627523
Leg fat mass (right) || id:ukb-a-275	rs12877270	A	G	0.0123063	0.43845	13	97047020	0.00197166	4.34E-10	7.46E-05	24.70788232
Leg fat mass (right) || id:ukb-a-275	rs12890931	G	T	0.0120473	0.363463	14	69753369	0.00203039	2.97E-09	6.72E-05	22.25010736
Leg fat mass (right) || id:ukb-a-275	rs12891263	A	G	-0.0157505	0.143174	14	21974645	0.00277547	1.39E-08	6.09E-05	20.16561879
Leg fat mass (right) || id:ukb-a-275	rs12926311	C	G	-0.0124055	0.355425	16	406427	0.00203458	1.08E-09	7.05E-05	23.36254948
Leg fat mass (right) || id:ukb-a-275	rs1296328	C	A	-0.0152477	0.559914	4	137083193	0.00196481	8.49E-15	0.000114577	37.9626878
Leg fat mass (right) || id:ukb-a-275	rs13056506	T	G	-0.0135516	0.599118	22	38580917	0.00197874	7.47E-12	8.82E-05	29.22725434
Leg fat mass (right) || id:ukb-a-275	rs13062093	G	T	0.0149424	0.366444	3	35667057	0.00201326	1.16E-13	0.000103672	34.34930859
Leg fat mass (right) || id:ukb-a-275	rs13135092	G	A	0.030849	0.0832342	4	103198082	0.00353692	2.75E-18	0.000145235	48.12215939
Leg fat mass (right) || id:ukb-a-275	rs13333747	C	T	-0.0180103	0.181958	16	2175373	0.00252808	1.05E-12	9.66E-05	31.99412398
Leg fat mass (right) || id:ukb-a-275	rs1335055	A	G	-0.0121011	0.655777	1	107624563	0.00206328	4.50E-09	6.61E-05	21.90352999
Leg fat mass (right) || id:ukb-a-275	rs13410783	G	A	0.0126978	0.368354	2	36789166	0.002016	3.01E-10	7.50E-05	24.85812252
Leg fat mass (right) || id:ukb-a-275	rs13427822	G	A	-0.0150111	0.272052	2	213414265	0.00220561	1.01E-11	8.92E-05	29.57029875
Leg fat mass (right) || id:ukb-a-275	rs1379828	T	C	-0.0152544	0.798159	13	54396602	0.00242489	3.16E-10	7.50E-05	24.84055306
Leg fat mass (right) || id:ukb-a-275	rs1412239	G	C	0.0182315	0.324541	9	28425515	0.00207113	1.34E-18	0.000145728	48.28545112
Leg fat mass (right) || id:ukb-a-275	rs142391093	G	A	0.0130048	0.246651	20	39942516	0.00228494	1.26E-08	6.29E-05	20.82348346
Leg fat mass (right) || id:ukb-a-275	rs1441264	A	G	0.0147743	0.591866	13	79580919	0.0020176	2.44E-13	0.000105456	34.94020345
Leg fat mass (right) || id:ukb-a-275	rs1446585	G	A	-0.0145278	0.228006	2	136407479	0.00232453	4.12E-10	7.43E-05	24.61681196
Leg fat mass (right) || id:ukb-a-275	rs1458156	T	C	0.0124436	0.488264	12	41887940	0.00194417	1.55E-10	7.74E-05	25.63692892
Leg fat mass (right) || id:ukb-a-275	rs1477290	C	T	0.0257723	0.135362	5	87988934	0.0028594	2.01E-19	0.000155477	51.51629232
Leg fat mass (right) || id:ukb-a-275	rs147730268	T	G	-0.0330332	0.0905299	12	123024476	0.00349853	3.68E-21	0.000179685	59.53871217
Leg fat mass (right) || id:ukb-a-275	rs1491905	C	T	-0.0120439	0.506315	14	47296286	0.00194167	5.55E-10	7.25E-05	24.02570475
Leg fat mass (right) || id:ukb-a-275	rs1503527	T	C	0.0134529	0.479717	5	63020536	0.00194289	4.39E-12	9.03E-05	29.93197975
Leg fat mass (right) || id:ukb-a-275	rs1524445	T	C	-0.0142631	0.420405	7	113035833	0.00198193	6.19E-13	9.91E-05	32.84755502
Leg fat mass (right) || id:ukb-a-275	rs1538742	A	C	-0.0134202	0.569585	1	219668252	0.00196784	9.14E-12	8.83E-05	29.257816
Leg fat mass (right) || id:ukb-a-275	rs1566085	T	G	-0.0119571	0.545436	8	142624527	0.00196432	1.15E-09	7.09E-05	23.48880832
Leg fat mass (right) || id:ukb-a-275	rs16916303	G	A	-0.0166145	0.119234	9	30823761	0.00302145	3.83E-08	5.80E-05	19.20879055
Leg fat mass (right) || id:ukb-a-275	rs16996657	C	T	0.0161857	0.128159	20	15816236	0.00290842	2.62E-08	5.85E-05	19.39610074
Leg fat mass (right) || id:ukb-a-275	rs17024393	C	T	0.0489801	0.0257993	1	110154688	0.00614414	1.57E-15	0.000120594	39.95652444
Leg fat mass (right) || id:ukb-a-275	rs17522122	T	G	0.0140249	0.470316	14	33302882	0.00195155	6.66E-13	9.80E-05	32.47045334
Leg fat mass (right) || id:ukb-a-275	rs17627049	A	C	0.0148341	0.274251	6	33537802	0.00217537	9.18E-12	8.76E-05	29.02249523
Leg fat mass (right) || id:ukb-a-275	rs17639996	A	G	-0.016906	0.151381	3	61269668	0.00271888	5.04E-10	7.34E-05	24.32973489
Leg fat mass (right) || id:ukb-a-275	rs17739093	C	T	-0.0298669	0.0346917	2	138080930	0.00530225	1.77E-08	5.97E-05	19.79417928
Leg fat mass (right) || id:ukb-a-275	rs1782508	G	C	-0.0123817	0.656325	11	30243795	0.00204125	1.31E-09	6.92E-05	22.91379975
Leg fat mass (right) || id:ukb-a-275	rs1783541	T	C	0.0158188	0.218469	11	65294799	0.00235187	1.75E-11	8.55E-05	28.31130224
Leg fat mass (right) || id:ukb-a-275	rs1840126	C	A	-0.0107777	0.56206	2	236896765	0.00195701	3.65E-08	5.72E-05	18.94584342
Leg fat mass (right) || id:ukb-a-275	rs1928496	T	C	0.0147525	0.742388	13	31012904	0.00221762	2.89E-11	8.32E-05	27.58062269
Leg fat mass (right) || id:ukb-a-275	rs1964675	T	C	0.0125288	0.711577	3	136114945	0.00214702	5.37E-09	6.44E-05	21.34707431
Leg fat mass (right) || id:ukb-a-275	rs2016469	A	G	0.0123861	0.373695	3	108023965	0.00202268	9.16E-10	7.18E-05	23.79266843
Leg fat mass (right) || id:ukb-a-275	rs2072413	T	C	-0.0122407	0.272655	7	150647969	0.00219427	2.43E-08	5.94E-05	19.68937254
Leg fat mass (right) || id:ukb-a-275	rs208477	T	C	0.0145825	0.186433	6	66920846	0.00249229	4.89E-09	6.45E-05	21.37212631
Leg fat mass (right) || id:ukb-a-275	rs2102278	G	A	0.0120568	0.322075	4	52818664	0.00208218	7.03E-09	6.35E-05	21.0314871
Leg fat mass (right) || id:ukb-a-275	rs2172131	C	T	-0.0143096	0.580636	10	133978962	0.00196818	3.59E-13	9.97E-05	33.03946728
Leg fat mass (right) || id:ukb-a-275	rs2181375	G	A	0.0147442	0.598633	1	96940119	0.00197932	9.42E-14	0.000104466	34.61224329
Leg fat mass (right) || id:ukb-a-275	rs2287214	G	A	0.0126568	0.397832	12	108090518	0.00198344	1.76E-10	7.68E-05	25.42952155
Leg fat mass (right) || id:ukb-a-275	rs2292238	C	A	-0.0122449	0.408667	12	56493822	0.00197874	6.09E-10	7.25E-05	24.00950895
Leg fat mass (right) || id:ukb-a-275	rs2307111	C	T	-0.0232239	0.393183	5	75003678	0.00198979	1.81E-31	0.000257367	85.28530316
Leg fat mass (right) || id:ukb-a-275	rs2318543	G	A	-0.0145741	0.782495	4	67803263	0.00236161	6.78E-10	7.23E-05	23.9544024
Leg fat mass (right) || id:ukb-a-275	rs2370982	T	C	0.0231684	0.215336	14	79890677	0.00238025	2.18E-22	0.000181394	60.10503765
Leg fat mass (right) || id:ukb-a-275	rs2398861	G	A	0.0156721	0.256599	9	96430747	0.00223204	2.20E-12	9.37E-05	31.04651231
Leg fat mass (right) || id:ukb-a-275	rs241459	C	A	-0.0179407	0.680281	1	49757268	0.00207768	5.90E-18	0.000140012	46.391242
Leg fat mass (right) || id:ukb-a-275	rs2418507	T	C	0.012735	0.574207	3	153674220	0.00196877	9.91E-11	7.93E-05	26.27477312
Leg fat mass (right) || id:ukb-a-275	rs2439823	G	A	0.0158967	0.547705	10	99778226	0.00195549	4.33E-16	0.000125202	41.48360217
Leg fat mass (right) || id:ukb-a-275	rs2455386	G	A	-0.0114426	0.679614	5	60912736	0.00209031	4.40E-08	5.70E-05	18.89077073
Leg fat mass (right) || id:ukb-a-275	rs252749	A	G	-0.0148077	0.246565	5	77389973	0.00224804	4.50E-11	8.15E-05	26.99152666
Leg fat mass (right) || id:ukb-a-275	rs2606228	C	A	-0.0117496	0.642769	3	183537759	0.00205004	9.97E-09	6.34E-05	21.00474406
Leg fat mass (right) || id:ukb-a-275	rs2678204	G	T	0.0204126	0.341813	1	201800511	0.0020491	2.26E-23	0.000187484	62.1234536
Leg fat mass (right) || id:ukb-a-275	rs2737251	T	C	-0.0159609	0.337998	8	116662108	0.00205289	7.58E-15	0.000114003	37.7726394
Leg fat mass (right) || id:ukb-a-275	rs2812757	A	G	0.012546	0.235002	13	19927463	0.00229734	4.74E-08	5.66E-05	18.75023164
Leg fat mass (right) || id:ukb-a-275	rs2814943	A	G	0.0355121	0.139971	6	34552736	0.00279464	5.50E-37	0.000303622	100.6179318
Leg fat mass (right) || id:ukb-a-275	rs28366156	C	T	-0.023151	0.131356	6	31671498	0.00287387	7.93E-16	0.00012231	40.52509152
Leg fat mass (right) || id:ukb-a-275	rs28414958	A	G	0.0220869	0.0698712	2	145622871	0.00381907	7.33E-09	6.34E-05	21.00767527
Leg fat mass (right) || id:ukb-a-275	rs28457808	G	C	-0.0165242	0.163186	7	99023246	0.00263279	3.47E-10	7.46E-05	24.70726888
Leg fat mass (right) || id:ukb-a-275	rs2861685	C	T	-0.0137282	0.411371	2	67837553	0.00197041	3.24E-12	9.13E-05	30.24000064
Leg fat mass (right) || id:ukb-a-275	rs286818	A	T	-0.0193845	0.170248	5	107433446	0.00259008	7.22E-14	0.000106162	35.17428474
Leg fat mass (right) || id:ukb-a-275	rs28726372	C	T	0.0120222	0.307814	1	84353839	0.00210403	1.11E-08	6.16E-05	20.40541629
Leg fat mass (right) || id:ukb-a-275	rs2917705	A	G	-0.0162626	0.139388	16	64339094	0.00280773	6.96E-09	6.35E-05	21.02228576
Leg fat mass (right) || id:ukb-a-275	rs2954021	G	A	0.0122362	0.505955	8	126482077	0.00194251	3.00E-10	7.49E-05	24.79954293
Leg fat mass (right) || id:ukb-a-275	rs329118	T	C	-0.011022	0.418188	5	133861663	0.00196988	2.20E-08	5.91E-05	19.58575702
Leg fat mass (right) || id:ukb-a-275	rs34045288	T	C	0.0197368	0.335903	6	40369081	0.00205708	8.48E-22	0.000173792	57.58561353
Leg fat mass (right) || id:ukb-a-275	rs34769775	T	C	-0.0155887	0.297863	15	80989172	0.00211987	1.93E-13	0.000101646	33.67766689
Leg fat mass (right) || id:ukb-a-275	rs34811474	A	G	-0.0181464	0.231875	4	25408838	0.00229799	2.87E-15	0.0001173	38.8648831
Leg fat mass (right) || id:ukb-a-275	rs34966008	T	C	-0.0156129	0.408148	17	34919623	0.00197457	2.65E-15	0.000117768	39.02013171
Leg fat mass (right) || id:ukb-a-275	rs35025195	A	G	-0.0199368	0.166132	11	134522597	0.00261028	2.22E-14	0.000110126	36.48790841
Leg fat mass (right) || id:ukb-a-275	rs35154326	G	A	-0.0135753	0.272456	16	24862414	0.00219634	6.38E-10	7.31E-05	24.20615868
Leg fat mass (right) || id:ukb-a-275	rs362307	T	C	0.0226134	0.0760278	4	3241845	0.00370444	1.03E-09	7.18E-05	23.80312044
Leg fat mass (right) || id:ukb-a-275	rs3749472	G	A	0.0110139	0.461579	4	56294032	0.00194922	1.60E-08	6.03E-05	19.9763487
Leg fat mass (right) || id:ukb-a-275	rs3784699	C	T	0.0193945	0.603021	15	68007591	0.00198639	1.62E-22	0.000180089	59.67260504
Leg fat mass (right) || id:ukb-a-275	rs3803286	G	A	-0.0172179	0.666379	14	103246470	0.00205694	5.75E-17	0.000131815	43.67490091
Leg fat mass (right) || id:ukb-a-275	rs3814883	T	C	0.0207417	0.483348	16	29994922	0.00194918	1.93E-26	0.00021487	71.19995159
Leg fat mass (right) || id:ukb-a-275	rs3897102	T	C	0.0124374	0.412248	12	123492112	0.00198814	3.96E-10	7.50E-05	24.83613816
Leg fat mass (right) || id:ukb-a-275	rs390192	G	A	-0.0123388	0.522445	6	83359135	0.00195632	2.85E-10	7.60E-05	25.1699557
Leg fat mass (right) || id:ukb-a-275	rs429358	C	T	-0.0199427	0.156331	19	45411941	0.00267362	8.73E-14	0.00010491	34.75924282
Leg fat mass (right) || id:ukb-a-275	rs444102	C	G	0.0155585	0.171096	22	18215952	0.00257933	1.62E-09	6.87E-05	22.74830245
Leg fat mass (right) || id:ukb-a-275	rs4467770	A	G	0.0152565	0.730668	6	12086826	0.00219588	3.72E-12	9.16E-05	30.35269737
Leg fat mass (right) || id:ukb-a-275	rs4471907	A	G	0.0115311	0.528762	2	193870095	0.00194644	3.14E-09	6.63E-05	21.95383671
Leg fat mass (right) || id:ukb-a-275	rs4482463	A	C	-0.0261942	0.924181	2	205375909	0.00367503	1.02E-12	9.62E-05	31.85860545
Leg fat mass (right) || id:ukb-a-275	rs4502882	T	C	-0.0133854	0.656893	5	153093998	0.00204425	5.85E-11	8.08E-05	26.75849173
Leg fat mass (right) || id:ukb-a-275	rs4503172	T	C	-0.0124045	0.607824	9	124640841	0.00199002	4.57E-10	7.34E-05	24.30462235
Leg fat mass (right) || id:ukb-a-275	rs4648450	A	C	-0.0113156	0.466133	1	2723214	0.00195781	7.49E-09	6.37E-05	21.11375178
Leg fat mass (right) || id:ukb-a-275	rs4657796	C	T	-0.0117463	0.376564	1	195052937	0.0020082	4.95E-09	6.48E-05	21.46350391
Leg fat mass (right) || id:ukb-a-275	rs4673617	T	C	0.013633	0.271641	2	212290579	0.00218969	4.79E-10	7.35E-05	24.36661806
Leg fat mass (right) || id:ukb-a-275	rs4682711	C	T	-0.0118867	0.408683	3	43987663	0.00197222	1.67E-09	6.83E-05	22.6255338
Leg fat mass (right) || id:ukb-a-275	rs4718964	T	G	0.0138889	0.412194	7	70038969	0.00197749	2.17E-12	9.35E-05	30.97074227
Leg fat mass (right) || id:ukb-a-275	rs4964630	A	G	0.0130876	0.760784	12	108323113	0.00228603	1.04E-08	6.23E-05	20.65562455
Leg fat mass (right) || id:ukb-a-275	rs4981693	A	G	0.017352	0.772734	14	29680331	0.0023201	7.51E-14	0.000105753	35.03879253
Leg fat mass (right) || id:ukb-a-275	rs525101	C	T	0.0142563	0.371963	13	111969728	0.00201259	1.41E-12	9.50E-05	31.46150535
Leg fat mass (right) || id:ukb-a-275	rs541577	G	A	-0.0138306	0.621259	7	32382895	0.00201017	5.98E-12	9.00E-05	29.82467957
Leg fat mass (right) || id:ukb-a-275	rs543874	G	A	0.0326289	0.207808	1	177889480	0.00239057	2.10E-42	0.000350532	116.1687925
Leg fat mass (right) || id:ukb-a-275	rs55637757	T	C	-0.0168425	0.133438	16	89535888	0.00290234	6.52E-09	6.56E-05	21.73503791
Leg fat mass (right) || id:ukb-a-275	rs55714539	C	A	0.0183227	0.342691	19	18207397	0.00205862	5.59E-19	0.000151245	50.11370853
Leg fat mass (right) || id:ukb-a-275	rs55726687	A	G	0.0180089	0.211138	12	991306	0.00237802	3.65E-14	0.000108037	35.79549468
Leg fat mass (right) || id:ukb-a-275	rs55745410	G	A	-0.0114189	0.354285	1	33802817	0.00204169	2.24E-08	5.97E-05	19.76549629
Leg fat mass (right) || id:ukb-a-275	rs55766788	T	C	0.0173186	0.115178	17	47145029	0.00304462	1.28E-08	6.11E-05	20.25429788
Leg fat mass (right) || id:ukb-a-275	rs56803094	G	A	-0.0159107	0.227111	15	99222509	0.00232283	7.41E-12	8.89E-05	29.44503682
Leg fat mass (right) || id:ukb-a-275	rs57636386	C	T	-0.0310711	0.0834151	18	58048295	0.00351751	1.02E-18	0.000147625	48.91413542
Leg fat mass (right) || id:ukb-a-275	rs58084604	T	C	0.0382699	0.234405	18	57849429	0.00228883	9.90E-63	0.000525667	174.2402968
Leg fat mass (right) || id:ukb-a-275	rs58862095	T	C	-0.0157961	0.419757	7	75081418	0.0019722	1.16E-15	0.000121545	40.27170613
Leg fat mass (right) || id:ukb-a-275	rs59066241	G	T	0.017885	0.118268	12	97925364	0.00302066	3.21E-09	6.67E-05	22.10295563
Leg fat mass (right) || id:ukb-a-275	rs59104534	T	C	0.0130201	0.301112	8	25666169	0.002125	8.96E-10	7.14E-05	23.63931612
Leg fat mass (right) || id:ukb-a-275	rs59227842	G	A	0.0192267	0.312432	11	43692423	0.00211505	9.92E-20	0.000158822	52.62465713
Leg fat mass (right) || id:ukb-a-275	rs59815219	T	C	0.0107071	0.496035	3	195996188	0.00194233	3.54E-08	5.73E-05	18.98982409
Leg fat mass (right) || id:ukb-a-275	rs6050446	G	A	0.0356036	0.966803	20	25195509	0.0054617	7.10E-11	8.14E-05	26.95874227
Leg fat mass (right) || id:ukb-a-275	rs60764613	T	G	0.0163043	0.144857	18	1839911	0.00276913	3.92E-09	6.59E-05	21.81980091
Leg fat mass (right) || id:ukb-a-275	rs6096886	G	A	-0.0208942	0.190052	20	50951298	0.00247601	3.22E-17	0.000134404	44.53270591
Leg fat mass (right) || id:ukb-a-275	rs6142050	A	G	0.0125115	0.580079	20	32527128	0.00197158	2.21E-10	7.63E-05	25.26656785
Leg fat mass (right) || id:ukb-a-275	rs61765650	G	A	-0.0257722	0.192462	1	72753112	0.00246142	1.19E-25	0.000206462	68.4132554
Leg fat mass (right) || id:ukb-a-275	rs61813324	T	C	0.0186324	0.134883	1	156049877	0.00288021	9.87E-11	8.10E-05	26.8438302
Leg fat mass (right) || id:ukb-a-275	rs61826865	A	T	0.0186111	0.108937	1	174371104	0.00312132	2.49E-09	6.72E-05	22.27905397
Leg fat mass (right) || id:ukb-a-275	rs61888762	G	C	0.0249083	0.322009	11	27709630	0.00207654	3.83E-33	0.000270901	89.77127941
Leg fat mass (right) || id:ukb-a-275	rs62104477	T	G	0.0172774	0.329564	19	30294991	0.00207019	7.10E-17	0.000131912	43.70697942
Leg fat mass (right) || id:ukb-a-275	rs62190394	T	C	0.0168587	0.314593	2	230624929	0.00209322	8.04E-16	0.000122568	40.61052674
Leg fat mass (right) || id:ukb-a-275	rs62246314	A	G	0.0190566	0.101276	3	9504099	0.00321816	3.19E-09	6.61E-05	21.90241788
Leg fat mass (right) || id:ukb-a-275	rs62261725	G	A	-0.0195758	0.327437	3	85898626	0.00207195	3.48E-21	0.000168783	55.92586425
Leg fat mass (right) || id:ukb-a-275	rs62396185	C	G	-0.0262365	0.256464	6	26180634	0.00222656	4.82E-32	0.000262525	86.99491567
Leg fat mass (right) || id:ukb-a-275	rs62444907	T	C	-0.0171351	0.153028	7	2083267	0.00270456	2.37E-10	7.61E-05	25.21656526
Leg fat mass (right) || id:ukb-a-275	rs6534626	T	C	0.0121554	0.406757	4	80810069	0.00197523	7.57E-10	7.13E-05	23.62526947
Leg fat mass (right) || id:ukb-a-275	rs6575340	A	G	0.0163453	0.637416	14	94023972	0.00202382	6.69E-16	0.000123494	40.91764764
Leg fat mass (right) || id:ukb-a-275	rs6601527	A	C	-0.0132462	0.587819	8	10665444	0.00197671	2.07E-11	8.50E-05	28.17025413
Leg fat mass (right) || id:ukb-a-275	rs66679256	T	C	0.0141042	0.446142	4	18351898	0.00195718	5.76E-13	9.83E-05	32.57247725
Leg fat mass (right) || id:ukb-a-275	rs66954327	G	A	0.0120089	0.336145	8	59825133	0.00206177	5.73E-09	6.44E-05	21.32425808
Leg fat mass (right) || id:ukb-a-275	rs6717858	C	T	0.0140559	0.403398	2	165539661	0.00198135	1.30E-12	9.51E-05	31.50769977
Leg fat mass (right) || id:ukb-a-275	rs6739755	G	A	-0.0164687	0.602976	2	59330227	0.00198861	1.22E-16	0.000129857	43.02604796
Leg fat mass (right) || id:ukb-a-275	rs67602344	A	C	-0.0174304	0.192947	19	4056207	0.00246687	1.60E-12	9.46E-05	31.34985398
Leg fat mass (right) || id:ukb-a-275	rs6861649	C	T	0.0137391	0.607485	5	50864788	0.00199555	5.79E-12	9.00E-05	29.82545765
Leg fat mass (right) || id:ukb-a-275	rs6875585	C	A	0.0123758	0.669998	5	95593462	0.00207041	2.27E-09	6.77E-05	22.43911328
Leg fat mass (right) || id:ukb-a-275	rs6898357	G	A	-0.0117955	0.680482	5	166986309	0.0020797	1.41E-08	6.05E-05	20.04520911
Leg fat mass (right) || id:ukb-a-275	rs7027304	T	C	0.0122543	0.652454	9	129408290	0.00204775	2.18E-09	6.81E-05	22.56360146
Leg fat mass (right) || id:ukb-a-275	rs704061	C	T	0.0137469	0.452703	12	89771903	0.0019513	1.86E-12	9.36E-05	31.02603593
Leg fat mass (right) || id:ukb-a-275	rs7094644	A	G	0.013482	0.674176	10	16773864	0.00210962	1.65E-10	7.99E-05	26.45692216
Leg fat mass (right) || id:ukb-a-275	rs7124681	A	C	0.018391	0.408057	11	47529947	0.00197211	1.11E-20	0.000163396	54.14046875
Leg fat mass (right) || id:ukb-a-275	rs7132908	A	G	0.021839	0.38392	12	50263148	0.00199835	8.51E-28	0.000225618	74.76201069
Leg fat mass (right) || id:ukb-a-275	rs713586	C	T	0.0228483	0.489512	2	25158008	0.00193932	4.93E-32	0.000260908	86.45888375
Leg fat mass (right) || id:ukb-a-275	rs7164782	T	C	0.015578	0.710515	15	84502199	0.00214527	3.83E-13	9.98E-05	33.07544573
Leg fat mass (right) || id:ukb-a-275	rs7193783	C	A	-0.013742	0.649173	16	4949608	0.00204477	1.81E-11	8.60E-05	28.49904706
Leg fat mass (right) || id:ukb-a-275	rs7232171	T	G	0.011853	0.584134	18	31251221	0.00196947	1.76E-09	6.83E-05	22.61474775
Leg fat mass (right) || id:ukb-a-275	rs724016	G	A	0.0155156	0.447212	3	141105570	0.00195226	1.91E-15	0.000119025	39.43669696
Leg fat mass (right) || id:ukb-a-275	rs7259070	C	T	0.0160469	0.599006	19	47562509	0.00199919	1.00E-15	0.000123703	40.98686486
Leg fat mass (right) || id:ukb-a-275	rs72820274	A	G	0.0123594	0.41876	2	104412924	0.00197123	3.62E-10	7.44E-05	24.63697543
Leg fat mass (right) || id:ukb-a-275	rs72892910	T	G	0.0297359	0.170442	6	50816887	0.00258956	1.63E-30	0.000250043	82.85787523
Leg fat mass (right) || id:ukb-a-275	rs72917533	C	T	-0.0145059	0.186273	2	175238924	0.00250048	6.59E-09	6.38E-05	21.13417658
Leg fat mass (right) || id:ukb-a-275	rs73035223	G	A	0.0167596	0.148535	7	2913891	0.00273708	9.18E-10	7.10E-05	23.53929166
Leg fat mass (right) || id:ukb-a-275	rs73121277	C	T	0.0120244	0.279525	7	50577968	0.00216915	2.97E-08	5.82E-05	19.29440222
Leg fat mass (right) || id:ukb-a-275	rs73213484	T	A	-0.018374	0.139056	4	28489339	0.00280742	5.97E-11	8.08E-05	26.78223409
Leg fat mass (right) || id:ukb-a-275	rs7442885	G	C	-0.0213486	0.210104	5	87682877	0.0023892	4.07E-19	0.000151277	50.12430601
Leg fat mass (right) || id:ukb-a-275	rs7498044	A	G	-0.0134893	0.218661	15	92573639	0.00236965	1.25E-08	6.22E-05	20.59948183
Leg fat mass (right) || id:ukb-a-275	rs750090	C	T	-0.0120396	0.356153	4	152931436	0.00204897	4.21E-09	6.65E-05	22.02479654
Leg fat mass (right) || id:ukb-a-275	rs75152244	G	A	0.0156865	0.136808	4	77854961	0.00285226	3.81E-08	5.81E-05	19.25466124
Leg fat mass (right) || id:ukb-a-275	rs75557510	G	A	-0.0297166	0.0614963	3	84321469	0.00412512	5.87E-13	0.000101933	33.77280382
Leg fat mass (right) || id:ukb-a-275	rs75641275	C	A	0.0170288	0.143946	1	98327133	0.0027661	7.46E-10	7.15E-05	23.67770053
Leg fat mass (right) || id:ukb-a-275	rs76040172	A	G	-0.0325944	0.0544397	21	46488959	0.00429164	3.09E-14	0.000109376	36.23915581
Leg fat mass (right) || id:ukb-a-275	rs7649970	T	C	0.0232924	0.120866	3	12392272	0.00297213	4.63E-15	0.000115297	38.20123598
Leg fat mass (right) || id:ukb-a-275	rs76895963	G	T	0.0569123	0.0192794	12	4384844	0.00753399	4.23E-14	0.000122484	40.58297841
Leg fat mass (right) || id:ukb-a-275	rs7707394	A	G	-0.0158535	0.354316	5	74472939	0.0020261	5.11E-15	0.000114998	38.10225529
Leg fat mass (right) || id:ukb-a-275	rs77165542	T	C	-0.0684201	0.0357549	2	430975	0.00531229	5.99E-38	0.00032279	106.9720355
Leg fat mass (right) || id:ukb-a-275	rs7728095	G	A	0.0138213	0.388016	5	139084092	0.0020085	5.94E-12	9.07E-05	30.05844609
Leg fat mass (right) || id:ukb-a-275	rs7774	A	C	0.0129097	0.309138	17	4801163	0.00211421	1.02E-09	7.12E-05	23.58557941
Leg fat mass (right) || id:ukb-a-275	rs78565420	T	C	0.0249866	0.0541861	8	85703065	0.00440939	1.46E-08	6.40E-05	21.20192734
Leg fat mass (right) || id:ukb-a-275	rs79113395	A	G	-0.0140768	0.265449	1	1590521	0.0022084	1.84E-10	7.73E-05	25.60260309
Leg fat mass (right) || id:ukb-a-275	rs7925100	A	G	0.0120509	0.396337	11	118941596	0.00198474	1.27E-09	6.95E-05	23.02332026
Leg fat mass (right) || id:ukb-a-275	rs799449	T	C	0.0145877	0.558481	7	44784697	0.0019617	1.04E-13	0.000104945	34.77095826
Leg fat mass (right) || id:ukb-a-275	rs80135947	C	A	0.021524	0.195339	17	65836001	0.00244997	1.56E-18	0.000145639	48.25593866
Leg fat mass (right) || id:ukb-a-275	rs801738	G	C	-0.0164316	0.35841	11	65924217	0.0020245	4.82E-16	0.000124173	41.1425284
Leg fat mass (right) || id:ukb-a-275	rs8078135	T	C	-0.0122086	0.488467	17	21268583	0.00194958	3.80E-10	7.45E-05	24.6781499
Leg fat mass (right) || id:ukb-a-275	rs815163	C	T	-0.0126895	0.561603	1	190294726	0.00195585	8.71E-11	7.93E-05	26.2700006
Leg fat mass (right) || id:ukb-a-275	rs8192675	C	T	0.0132735	0.287375	3	170724883	0.00214208	5.78E-10	7.22E-05	23.9084775
Leg fat mass (right) || id:ukb-a-275	rs869400	G	T	0.0174773	0.815827	3	185826740	0.00251113	3.41E-12	9.18E-05	30.41250677
Leg fat mass (right) || id:ukb-a-275	rs879620	T	C	0.0206189	0.615276	16	4015729	0.00200302	7.57E-25	0.000201271	66.69254524
Leg fat mass (right) || id:ukb-a-275	rs9320823	C	T	0.0172338	0.601901	6	98429337	0.00198648	4.13E-18	0.000142334	47.16064123
Leg fat mass (right) || id:ukb-a-275	rs9387640	T	C	-0.0112043	0.363653	6	119508871	0.00201842	2.84E-08	5.81E-05	19.24932478
Leg fat mass (right) || id:ukb-a-275	rs9522279	T	C	0.0149375	0.425038	13	112221296	0.00196819	3.22E-14	0.000109057	36.13347559
Leg fat mass (right) || id:ukb-a-275	rs9584855	G	T	-0.0125269	0.290103	13	99119000	0.00213722	4.60E-09	6.46E-05	21.41423117
Leg fat mass (right) || id:ukb-a-275	rs9610311	C	T	0.0125131	0.30652	22	35924713	0.00216213	7.16E-09	6.66E-05	22.05419101
Leg fat mass (right) || id:ukb-a-275	rs9688977	C	T	0.0172922	0.146486	6	154336892	0.00275359	3.39E-10	7.48E-05	24.77304415
Leg fat mass (right) || id:ukb-a-275	rs9835772	T	A	0.0143766	0.242763	3	85766025	0.00226283	2.11E-10	7.60E-05	25.17673089
Leg fat mass (right) || id:ukb-a-275	rs9839081	A	G	-0.011818	0.326393	3	123051230	0.00210597	2.01E-08	6.14E-05	20.34706183
Leg fat mass (right) || id:ukb-a-275	rs9843653	C	T	0.0235579	0.514555	3	49920571	0.00194283	7.86E-34	0.000277252	91.87662683
Leg fat mass (right) || id:ukb-a-275	rs9847186	A	G	-0.0109965	0.427737	3	25081857	0.00196677	2.26E-08	5.92E-05	19.6131246
Leg fat mass (right) || id:ukb-a-275	rs9861443	C	A	0.0140408	0.713659	3	88196211	0.00216123	8.22E-11	8.06E-05	26.69516552
Leg fat mass (right) || id:ukb-a-275	rs9863890	G	A	-0.0118054	0.408601	3	43978076	0.00197194	2.14E-09	6.74E-05	22.31568955
Leg fat-free mass (right) || id:ukb-a-276	rs10236214	T	C	0.0201843	0.641403	7	150668070	0.00167692	2.32E-33	0.000187411	62.09770774
Leg fat-free mass (right) || id:ukb-a-276	rs10237306	T	G	0.0114773	0.380218	7	121955981	0.00164624	3.13E-12	6.21E-05	20.56871729
Leg fat-free mass (right) || id:ukb-a-276	rs10269774	A	G	0.0247771	0.323543	7	92253972	0.0017093	1.34E-47	0.000268722	89.04694344
Leg fat-free mass (right) || id:ukb-a-276	rs1047891	A	C	0.0167492	0.315673	2	211540507	0.00171869	1.95E-22	0.000121205	40.15790404
Leg fat-free mass (right) || id:ukb-a-276	rs10483727	C	T	-0.019984	0.613019	14	61072875	0.00164192	4.50E-34	0.000189478	62.7826818
Leg fat-free mass (right) || id:ukb-a-276	rs10485622	G	A	-0.0173011	0.195095	20	50912495	0.00202152	1.15E-17	9.40E-05	31.14642265
Leg fat-free mass (right) || id:ukb-a-276	rs1064213	A	G	0.0112787	0.476968	2	198950240	0.00160055	1.83E-12	6.35E-05	21.0277258
Leg fat-free mass (right) || id:ukb-a-276	rs10733682	G	A	-0.00896555	0.527358	9	129460914	0.00162449	3.41E-08	4.01E-05	13.2751144
Leg fat-free mass (right) || id:ukb-a-276	rs10775348	G	A	0.0121849	0.701913	16	88806348	0.00175195	3.53E-12	6.21E-05	20.58383967
Leg fat-free mass (right) || id:ukb-a-276	rs10778520	T	C	-0.00992983	0.415873	12	107364873	0.0016211	9.06E-10	4.79E-05	15.87090107
Leg fat-free mass (right) || id:ukb-a-276	rs10822361	T	C	0.0151429	0.127288	10	66645786	0.00241588	3.66E-10	5.09E-05	16.8782646
Leg fat-free mass (right) || id:ukb-a-276	rs10873301	T	G	0.0104805	0.306276	14	77507205	0.00174369	1.85E-09	4.67E-05	15.46368906
Leg fat-free mass (right) || id:ukb-a-276	rs10878984	T	C	0.0116201	0.344836	12	69828534	0.00168759	5.76E-12	6.10E-05	20.21333619
Leg fat-free mass (right) || id:ukb-a-276	rs10931008	C	T	-0.0114567	0.344632	2	183238919	0.00168469	1.04E-11	5.93E-05	19.64331636
Leg fat-free mass (right) || id:ukb-a-276	rs10938398	A	G	0.0131618	0.433341	4	45186139	0.00161792	4.13E-16	8.51E-05	28.18696022
Leg fat-free mass (right) || id:ukb-a-276	rs10945546	G	A	0.0104536	0.232554	6	158892209	0.00188977	3.17E-08	3.90E-05	12.92258756
Leg fat-free mass (right) || id:ukb-a-276	rs10958682	C	T	-0.0110301	0.23135	8	38272952	0.00189338	5.70E-09	4.33E-05	14.33524017
Leg fat-free mass (right) || id:ukb-a-276	rs10965694	C	G	-0.010798	0.362264	9	23195430	0.00166529	8.94E-11	5.39E-05	17.84864706
Leg fat-free mass (right) || id:ukb-a-276	rs10990621	G	A	0.0155659	0.158243	9	99101294	0.00219165	1.23E-12	6.45E-05	21.38537631
Leg fat-free mass (right) || id:ukb-a-276	rs10995366	A	G	-0.0101828	0.251454	10	52772113	0.00185188	3.83E-08	3.90E-05	12.931758
Leg fat-free mass (right) || id:ukb-a-276	rs11001399	C	A	-0.00989058	0.558675	10	77221744	0.00161545	9.22E-10	4.82E-05	15.98127349
Leg fat-free mass (right) || id:ukb-a-276	rs11014285	A	G	0.0165218	0.165536	10	25178864	0.00217845	3.36E-14	7.54E-05	24.98484629
Leg fat-free mass (right) || id:ukb-a-276	rs11030119	A	G	0.0182587	0.308813	11	27728102	0.00173094	5.21E-26	0.000142318	47.15435406
Leg fat-free mass (right) || id:ukb-a-276	rs11042321	A	G	0.0100683	0.406442	11	9399731	0.00163337	7.10E-10	4.89E-05	16.20408176
Leg fat-free mass (right) || id:ukb-a-276	rs11098675	G	A	-0.0150105	0.808881	4	123832776	0.00203235	1.52E-13	6.97E-05	23.08012827
Leg fat-free mass (right) || id:ukb-a-276	rs11103387	T	C	-0.00944708	0.389691	9	139107879	0.00164011	8.42E-09	4.25E-05	14.06413153
Leg fat-free mass (right) || id:ukb-a-276	rs11158820	G	A	-0.00959611	0.68713	14	70347348	0.00174136	3.58E-08	3.96E-05	13.11715375
Leg fat-free mass (right) || id:ukb-a-276	rs111640872	C	G	0.0162258	0.331076	19	30290357	0.00170274	1.59E-21	0.000116613	38.63638704
Leg fat-free mass (right) || id:ukb-a-276	rs11191548	C	T	0.0236324	0.0751292	10	104846178	0.00302059	5.14E-15	7.76E-05	25.71392332
Leg fat-free mass (right) || id:ukb-a-276	rs111961170	A	G	0.0174362	0.0880667	7	6401275	0.00283185	7.41E-10	4.88E-05	16.17814917
Leg fat-free mass (right) || id:ukb-a-276	rs111964059	A	T	0.0164681	0.0843656	7	156374646	0.00287782	1.05E-08	4.19E-05	13.88103451
Leg fat-free mass (right) || id:ukb-a-276	rs11205617	A	G	0.0102011	0.31713	1	49732337	0.00171344	2.63E-09	4.51E-05	14.9320038
Leg fat-free mass (right) || id:ukb-a-276	rs112069922	T	C	-0.0296951	0.0491994	4	1034997	0.00373511	1.87E-15	8.25E-05	27.33278053
Leg fat-free mass (right) || id:ukb-a-276	rs11217863	A	G	-0.0174205	0.115857	11	120293138	0.00249717	3.04E-12	6.22E-05	20.59786328
Leg fat-free mass (right) || id:ukb-a-276	rs11245450	A	G	-0.0108874	0.42274	10	126658075	0.00163275	2.60E-11	5.79E-05	19.1667041
Leg fat-free mass (right) || id:ukb-a-276	rs112957890	G	A	0.0130405	0.265827	14	36220876	0.00182517	9.03E-13	6.64E-05	21.99094842
Leg fat-free mass (right) || id:ukb-a-276	rs113457986	G	A	0.0402407	0.0150149	9	98430421	0.00670217	1.93E-09	4.79E-05	15.86839881
Leg fat-free mass (right) || id:ukb-a-276	rs1148480	G	A	-0.0155844	0.742911	1	11172006	0.00182822	1.54E-17	9.28E-05	30.73759588
Leg fat-free mass (right) || id:ukb-a-276	rs11540358	G	C	0.0173482	0.306307	16	53503943	0.00173116	1.24E-23	0.000127898	42.37578626
Leg fat-free mass (right) || id:ukb-a-276	rs11545482	T	C	-0.032362	0.0208438	2	70315987	0.00558526	6.87E-09	4.27E-05	14.16274041
Leg fat-free mass (right) || id:ukb-a-276	rs11578046	A	G	-0.0117427	0.324547	1	23425139	0.0017069	6.02E-12	6.05E-05	20.02922143
Leg fat-free mass (right) || id:ukb-a-276	rs115781177	G	A	-0.0207382	0.0722363	2	33348494	0.00310978	2.59E-11	5.76E-05	19.09805624
Leg fat-free mass (right) || id:ukb-a-276	rs11622473	A	G	-0.0120222	0.219351	14	103979762	0.00193419	5.12E-10	4.95E-05	16.39887166
Leg fat-free mass (right) || id:ukb-a-276	rs11642015	T	C	0.0406106	0.40236	16	53802494	0.00162897	4.69E-137	0.000793164	262.9704916
Leg fat-free mass (right) || id:ukb-a-276	rs11642430	G	C	0.0235142	0.401982	16	30045789	0.00162873	3.12E-47	0.000265834	88.089854
Leg fat-free mass (right) || id:ukb-a-276	rs11648796	G	A	0.0162567	0.229508	16	792190	0.00198936	3.05E-16	9.35E-05	30.96709635
Leg fat-free mass (right) || id:ukb-a-276	rs11678716	C	G	-0.0197822	0.0683128	2	33487251	0.00316841	4.28E-10	4.98E-05	16.50335237
Leg fat-free mass (right) || id:ukb-a-276	rs11694842	G	A	-0.00957243	0.33756	2	25482970	0.00169274	1.56E-08	4.10E-05	13.57653266
Leg fat-free mass (right) || id:ukb-a-276	rs117068593	T	C	0.014158	0.189341	14	93118229	0.00204682	4.62E-12	6.15E-05	20.38649486
Leg fat-free mass (right) || id:ukb-a-276	rs11712872	A	G	0.0147481	0.115705	3	52835514	0.00249736	3.52E-09	4.45E-05	14.74585368
Leg fat-free mass (right) || id:ukb-a-276	rs117543413	T	C	-0.0429691	0.0178841	10	79543740	0.006112	2.06E-12	6.49E-05	21.48818139
Leg fat-free mass (right) || id:ukb-a-276	rs117813895	T	C	-0.0161436	0.0915276	7	46587917	0.00278556	6.82E-09	4.33E-05	14.35861523
Leg fat-free mass (right) || id:ukb-a-276	rs11784242	G	A	-0.0134813	0.249138	8	120449997	0.00185461	3.63E-13	6.80E-05	22.52798374
Leg fat-free mass (right) || id:ukb-a-276	rs11880992	A	G	0.0126888	0.407304	19	2176403	0.00162667	6.18E-15	7.77E-05	25.75459254
Leg fat-free mass (right) || id:ukb-a-276	rs12072845	A	G	-0.0128772	0.393552	1	214630757	0.00163875	3.92E-15	7.92E-05	26.22419085
Leg fat-free mass (right) || id:ukb-a-276	rs12073468	T	C	0.0109339	0.229445	1	225566546	0.00190102	8.85E-09	4.23E-05	14.00489772
Leg fat-free mass (right) || id:ukb-a-276	rs12140153	T	G	-0.0180096	0.0967607	1	62579891	0.00277276	8.31E-11	5.67E-05	18.78294687
Leg fat-free mass (right) || id:ukb-a-276	rs12145281	G	A	-0.011302	0.561698	1	190306734	0.00161075	2.28E-12	6.29E-05	20.83739372
Leg fat-free mass (right) || id:ukb-a-276	rs1218824	A	G	0.0101274	0.66205	13	28010734	0.00169002	2.07E-09	4.59E-05	15.20506379
Leg fat-free mass (right) || id:ukb-a-276	rs12247156	T	C	-0.0159987	0.143857	10	34635529	0.00228322	2.44E-12	6.30E-05	20.88830632
Leg fat-free mass (right) || id:ukb-a-276	rs1229947	C	T	0.0165729	0.228682	1	56597724	0.00190566	3.43E-18	9.69E-05	32.10211869
Leg fat-free mass (right) || id:ukb-a-276	rs12375196	A	C	0.00930325	0.424318	7	103416541	0.00162533	1.04E-08	4.23E-05	14.00847951
Leg fat-free mass (right) || id:ukb-a-276	rs1260326	C	T	0.0184316	0.607251	2	27730940	0.00163447	1.73E-29	0.000162046	53.69191919
Leg fat-free mass (right) || id:ukb-a-276	rs12638455	A	C	0.0140141	0.579466	3	25122201	0.00162477	6.42E-18	9.57E-05	31.71248061
Leg fat-free mass (right) || id:ukb-a-276	rs12657771	A	G	-0.0144467	0.43579	5	36787962	0.0016189	4.53E-19	0.000102633	34.00392655
Leg fat-free mass (right) || id:ukb-a-276	rs12695002	T	C	-0.0108147	0.589066	2	242503047	0.00163809	4.06E-11	5.66E-05	18.75939047
Leg fat-free mass (right) || id:ukb-a-276	rs12777893	G	C	-0.0164447	0.133982	10	4960320	0.00234845	2.52E-12	6.28E-05	20.791302
Leg fat-free mass (right) || id:ukb-a-276	rs12879423	G	A	0.0157802	0.679458	14	25927832	0.00172396	5.54E-20	0.000108468	35.93757935
Leg fat-free mass (right) || id:ukb-a-276	rs12889702	C	A	0.0103084	0.31051	14	42894143	0.00173109	2.61E-09	4.55E-05	15.07422504
Leg fat-free mass (right) || id:ukb-a-276	rs12906197	T	C	-0.0121514	0.424774	15	38492199	0.00162686	8.09E-14	7.22E-05	23.9061452
Leg fat-free mass (right) || id:ukb-a-276	rs12910541	T	C	0.00876663	0.515783	15	62248911	0.00159926	4.22E-08	3.84E-05	12.71798269
Leg fat-free mass (right) || id:ukb-a-276	rs12926311	C	G	-0.00970517	0.355425	16	406427	0.00167509	6.89E-09	4.32E-05	14.29801055
Leg fat-free mass (right) || id:ukb-a-276	rs12992672	A	G	0.0348767	0.828635	2	632592	0.00211752	6.32E-61	0.000345451	114.4815153
Leg fat-free mass (right) || id:ukb-a-276	rs13130148	T	C	-0.0141428	0.140924	4	3473298	0.00229642	7.35E-10	4.84E-05	16.04491894
Leg fat-free mass (right) || id:ukb-a-276	rs13176161	C	T	-0.0103906	0.401844	5	95833684	0.00164594	2.74E-10	5.19E-05	17.19510736
Leg fat-free mass (right) || id:ukb-a-276	rs1320903	A	G	0.0112435	0.318441	3	131758077	0.00171753	5.91E-11	5.49E-05	18.17977327
Leg fat-free mass (right) || id:ukb-a-276	rs1321518	G	T	0.0091937	0.349596	6	51769501	0.00167443	4.01E-08	3.84E-05	12.7343316
Leg fat-free mass (right) || id:ukb-a-276	rs13244614	A	C	0.0112712	0.284836	7	72973854	0.00176985	1.91E-10	5.18E-05	17.14717025
Leg fat-free mass (right) || id:ukb-a-276	rs13333747	C	T	-0.0193485	0.181958	16	2175373	0.00208126	1.46E-20	0.000111448	36.92486447
Leg fat-free mass (right) || id:ukb-a-276	rs13340461	T	C	0.0198133	0.272852	6	41924278	0.00179807	3.12E-28	0.000155774	51.61315283
Leg fat-free mass (right) || id:ukb-a-276	rs13430869	T	G	0.015334	0.747688	2	218146818	0.00184354	9.00E-17	8.87E-05	29.39252599
Leg fat-free mass (right) || id:ukb-a-276	rs1351394	C	T	-0.0255728	0.509586	12	66351826	0.00159995	1.75E-57	0.000326864	108.3198466
Leg fat-free mass (right) || id:ukb-a-276	rs1361736	A	C	0.0106417	0.375947	1	96330642	0.00165011	1.13E-10	5.31E-05	17.60444532
Leg fat-free mass (right) || id:ukb-a-276	rs1376750	T	C	0.0132171	0.141433	2	143967920	0.00229334	8.26E-09	4.24E-05	14.05545369
Leg fat-free mass (right) || id:ukb-a-276	rs1412234	C	T	0.0124755	0.328708	9	28410683	0.00170592	2.62E-13	6.87E-05	22.75603765
Leg fat-free mass (right) || id:ukb-a-276	rs141729694	T	C	0.021568	0.0728101	5	87999371	0.00309328	3.12E-12	6.28E-05	20.80829485
Leg fat-free mass (right) || id:ukb-a-276	rs1431663	C	A	-0.00884807	0.574114	8	73460688	0.00162306	5.00E-08	3.83E-05	12.68336159
Leg fat-free mass (right) || id:ukb-a-276	rs143384	G	A	0.0361329	0.402796	20	34025756	0.00162719	3.64E-109	0.000628121	208.2166796
Leg fat-free mass (right) || id:ukb-a-276	rs146851424	C	A	0.0628895	0.0222599	13	50377910	0.00547386	1.52E-30	0.00017216	57.04358882
Leg fat-free mass (right) || id:ukb-a-276	rs147110934	T	G	-0.0299386	0.024103	19	55993436	0.0052103	9.14E-09	4.22E-05	13.96964978
Leg fat-free mass (right) || id:ukb-a-276	rs147730268	T	G	-0.0271261	0.0905299	12	123024476	0.00288032	4.64E-21	0.000121167	40.1455077
Leg fat-free mass (right) || id:ukb-a-276	rs1477890	G	A	0.0104115	0.493161	4	18511738	0.0016031	8.34E-11	5.42E-05	17.95304162
Leg fat-free mass (right) || id:ukb-a-276	rs149229890	T	G	0.0482975	0.0112011	1	2253864	0.00788005	8.85E-10	5.17E-05	17.11865102
Leg fat-free mass (right) || id:ukb-a-276	rs1498674	T	A	-0.0106731	0.59018	12	103067437	0.00162471	5.07E-11	5.51E-05	18.25626253
Leg fat-free mass (right) || id:ukb-a-276	rs1528450	C	T	0.00925876	0.597478	2	181517642	0.0016528	2.12E-08	4.12E-05	13.66042615
Leg fat-free mass (right) || id:ukb-a-276	rs153560	A	G	0.00969504	0.605622	5	112254377	0.00164825	4.06E-09	4.49E-05	14.8751783
Leg fat-free mass (right) || id:ukb-a-276	rs1539853	G	A	0.0108133	0.751937	18	35131444	0.00186264	6.43E-09	4.36E-05	14.45133743
Leg fat-free mass (right) || id:ukb-a-276	rs1542224	C	T	0.0161207	0.721392	2	223963874	0.00178816	1.97E-19	0.000104463	34.61044734
Leg fat-free mass (right) || id:ukb-a-276	rs1544459	C	T	0.0091742	0.454484	7	77417584	0.00160412	1.07E-08	4.17E-05	13.8264208
Leg fat-free mass (right) || id:ukb-a-276	rs1559047	A	G	-0.00954897	0.564732	5	134387094	0.00165733	8.34E-09	4.48E-05	14.8511748
Leg fat-free mass (right) || id:ukb-a-276	rs1573891	C	G	-0.0205294	0.156436	15	99186488	0.00221409	1.83E-20	0.000111234	36.85400671
Leg fat-free mass (right) || id:ukb-a-276	rs1667586	G	A	-0.010657	0.783905	12	122382179	0.00194045	3.98E-08	3.85E-05	12.74746832
Leg fat-free mass (right) || id:ukb-a-276	rs16869017	T	C	0.0163232	0.0856067	5	39519303	0.00288561	1.54E-08	4.17E-05	13.81970134
Leg fat-free mass (right) || id:ukb-a-276	rs16966952	A	G	-0.0110305	0.295108	16	15135943	0.00175089	2.98E-10	5.06E-05	16.77046456
Leg fat-free mass (right) || id:ukb-a-276	rs17024393	C	T	0.0358765	0.0257993	1	110154688	0.00505852	1.32E-12	6.47E-05	21.4355061
Leg fat-free mass (right) || id:ukb-a-276	rs17157112	G	T	-0.00933312	0.470735	7	28779946	0.00160875	6.58E-09	4.34E-05	14.37975086
Leg fat-free mass (right) || id:ukb-a-276	rs17197114	C	T	0.0128285	0.177444	14	21894526	0.00210947	1.19E-09	4.80E-05	15.91580322
Leg fat-free mass (right) || id:ukb-a-276	rs1724557	A	C	-0.00931946	0.58831	4	137094048	0.0016317	1.12E-08	4.21E-05	13.93816058
Leg fat-free mass (right) || id:ukb-a-276	rs17363646	G	A	0.0150664	0.134615	1	86823503	0.00234084	1.23E-10	5.29E-05	17.52160642
Leg fat-free mass (right) || id:ukb-a-276	rs17454369	C	G	0.0212448	0.0559581	4	87666334	0.00347605	9.86E-10	4.77E-05	15.79826449
Leg fat-free mass (right) || id:ukb-a-276	rs17741497	A	G	-0.00957636	0.341351	2	145336371	0.00170868	2.09E-08	4.12E-05	13.6616514
Leg fat-free mass (right) || id:ukb-a-276	rs17761801	A	G	-0.0129881	0.203211	12	14961973	0.00198693	6.30E-11	5.46E-05	18.09816992
Leg fat-free mass (right) || id:ukb-a-276	rs17789218	C	T	0.0118564	0.244053	6	100600097	0.00186002	1.84E-10	5.19E-05	17.18434001
Leg fat-free mass (right) || id:ukb-a-276	rs1789167	G	A	0.0121825	0.653057	11	69486244	0.00168225	4.44E-13	6.73E-05	22.28129421
Leg fat-free mass (right) || id:ukb-a-276	rs1813212	G	A	-0.00905896	0.445458	11	89301382	0.00161139	1.89E-08	4.05E-05	13.43212256
Leg fat-free mass (right) || id:ukb-a-276	rs183041	A	G	0.0107269	0.725994	5	176526270	0.00179484	2.28E-09	4.58E-05	15.16668254
Leg fat-free mass (right) || id:ukb-a-276	rs1835009	T	C	-0.016784	0.23373	5	122661217	0.0019031	1.16E-18	0.000100906	33.43183347
Leg fat-free mass (right) || id:ukb-a-276	rs1837367	A	G	0.0102684	0.485953	2	111874551	0.00160766	1.69E-10	5.27E-05	17.45238067
Leg fat-free mass (right) || id:ukb-a-276	rs1846522	A	G	0.0222096	0.0886643	1	50981205	0.00281386	2.96E-15	7.97E-05	26.41024401
Leg fat-free mass (right) || id:ukb-a-276	rs1857423	C	T	0.0100169	0.266349	10	18554588	0.00180984	3.12E-08	3.92E-05	12.9913247
Leg fat-free mass (right) || id:ukb-a-276	rs1881975	G	A	-0.0142831	0.244743	3	184046042	0.00186963	2.19E-14	7.54E-05	24.98687207
Leg fat-free mass (right) || id:ukb-a-276	rs1901568	C	T	0.0120477	0.313317	4	82187030	0.00172671	3.02E-12	6.25E-05	20.69211179
Leg fat-free mass (right) || id:ukb-a-276	rs1910252	T	C	0.0142455	0.164083	8	49407362	0.00215978	4.24E-11	5.57E-05	18.44316548
Leg fat-free mass (right) || id:ukb-a-276	rs1951455	C	T	0.0120249	0.715499	14	91512339	0.00177354	1.20E-11	5.89E-05	19.50340721
Leg fat-free mass (right) || id:ukb-a-276	rs197372	C	T	0.0107573	0.310121	1	112289118	0.0017282	4.84E-10	4.95E-05	16.40443634
Leg fat-free mass (right) || id:ukb-a-276	rs2001523	T	C	-0.00984562	0.694772	17	39262814	0.00173692	1.44E-08	4.11E-05	13.6207123
Leg fat-free mass (right) || id:ukb-a-276	rs2005172	C	A	0.0210419	0.642216	17	61996255	0.00168491	8.79E-36	0.000203471	67.42011085
Leg fat-free mass (right) || id:ukb-a-276	rs2013002	C	T	0.013586	0.586929	12	112200150	0.00163484	9.59E-17	8.95E-05	29.65251349
Leg fat-free mass (right) || id:ukb-a-276	rs2038114	C	T	0.0106118	0.428495	1	176816410	0.0016146	4.96E-11	5.52E-05	18.27245938
Leg fat-free mass (right) || id:ukb-a-276	rs2073017	C	T	-0.0117355	0.789462	1	10822808	0.00197788	2.97E-09	4.58E-05	15.16749807
Leg fat-free mass (right) || id:ukb-a-276	rs2102278	G	A	0.0106441	0.322075	4	52818664	0.00171424	5.33E-10	4.95E-05	16.39106568
Leg fat-free mass (right) || id:ukb-a-276	rs2118663	C	T	-0.0118405	0.191887	5	153340145	0.00203249	5.70E-09	4.35E-05	14.40475115
Leg fat-free mass (right) || id:ukb-a-276	rs2150090	A	G	0.00994742	0.272496	9	16734191	0.00179889	3.21E-08	3.92E-05	12.99758338
Leg fat-free mass (right) || id:ukb-a-276	rs216193	G	A	-0.0105994	0.62336	17	2203453	0.00164714	1.24E-10	5.28E-05	17.47752747
Leg fat-free mass (right) || id:ukb-a-276	rs2197563	A	G	0.0104501	0.59582	2	233687080	0.00163188	1.52E-10	5.26E-05	17.4254009
Leg fat-free mass (right) || id:ukb-a-276	rs2225226	T	C	-0.0314319	0.216525	13	51127270	0.00194109	5.96E-59	0.0003352	111.0834104
Leg fat-free mass (right) || id:ukb-a-276	rs2229840	T	C	0.0218355	0.16058	12	124826462	0.00217736	1.15E-23	0.000128537	42.58748764
Leg fat-free mass (right) || id:ukb-a-276	rs2230033	A	G	-0.0137021	0.565337	21	39671476	0.00161138	1.85E-17	9.23E-05	30.57057231
Leg fat-free mass (right) || id:ukb-a-276	rs2230793	G	T	0.012806	0.189829	9	111659483	0.00203595	3.18E-10	5.04E-05	16.71157191
Leg fat-free mass (right) || id:ukb-a-276	rs2233960	G	A	-0.0132863	0.271943	6	31081052	0.0017938	1.30E-13	6.99E-05	23.15852417
Leg fat-free mass (right) || id:ukb-a-276	rs2236084	G	A	-0.0146735	0.408745	6	109797304	0.00162451	1.69E-19	0.00010407	34.48014295
Leg fat-free mass (right) || id:ukb-a-276	rs2252720	T	C	-0.0115405	0.674133	20	21223663	0.00171754	1.83E-11	5.85E-05	19.38607014
Leg fat-free mass (right) || id:ukb-a-276	rs2270894	G	C	-0.0163448	0.205074	3	9975386	0.00205556	1.85E-15	8.71E-05	28.85781875
Leg fat-free mass (right) || id:ukb-a-276	rs2277138	C	T	-0.0166982	0.395286	8	135622640	0.00163335	1.57E-24	0.0001333	44.16597422
Leg fat-free mass (right) || id:ukb-a-276	rs2281175	C	T	0.0107113	0.405655	1	1665702	0.00171313	4.04E-10	5.53E-05	18.32875586
Leg fat-free mass (right) || id:ukb-a-276	rs2288671	C	T	0.0104325	0.44933	8	8860894	0.00161	9.20E-11	5.39E-05	17.84375112
Leg fat-free mass (right) || id:ukb-a-276	rs2289976	A	G	0.0104938	0.307531	2	85818797	0.00173336	1.41E-09	4.69E-05	15.53832917
Leg fat-free mass (right) || id:ukb-a-276	rs2291256	T	C	0.01575	0.0876293	12	133393323	0.0028258	2.50E-08	3.97E-05	13.14099232
Leg fat-free mass (right) || id:ukb-a-276	rs2293576	A	G	-0.0122466	0.331466	11	47434986	0.00169781	5.48E-13	6.65E-05	22.02173678
Leg fat-free mass (right) || id:ukb-a-276	rs2296316	C	T	-0.00902219	0.464337	14	65520246	0.00161502	2.32E-08	4.05E-05	13.41515238
Leg fat-free mass (right) || id:ukb-a-276	rs2306527	T	C	-0.0100174	0.524551	17	76798155	0.00160007	3.84E-10	5.01E-05	16.58259803
Leg fat-free mass (right) || id:ukb-a-276	rs2307111	C	T	-0.0191095	0.393183	5	75003678	0.0016382	1.95E-31	0.000174253	57.73723059
Leg fat-free mass (right) || id:ukb-a-276	rs2455561	G	T	-0.0109035	0.530301	15	86326348	0.0016016	9.92E-12	5.92E-05	19.62134641
Leg fat-free mass (right) || id:ukb-a-276	rs247008	G	A	0.0153084	0.66975	5	131447104	0.00170982	3.47E-19	0.000103668	34.34704053
Leg fat-free mass (right) || id:ukb-a-276	rs2476998	T	C	0.0105212	0.283936	10	34961169	0.00177328	2.97E-09	4.50E-05	14.91253746
Leg fat-free mass (right) || id:ukb-a-276	rs2482357	A	G	-0.00996511	0.428385	9	94179978	0.00161604	6.99E-10	4.86E-05	16.11210687
Leg fat-free mass (right) || id:ukb-a-276	rs252758	A	T	-0.0172717	0.245554	5	77379810	0.00185331	1.18E-20	0.000110529	36.62035043
Leg fat-free mass (right) || id:ukb-a-276	rs2533879	A	G	-0.0237623	0.300957	7	2859847	0.00174267	2.52E-42	0.000237583	78.72589899
Leg fat-free mass (right) || id:ukb-a-276	rs2539999	C	T	0.0151421	0.285781	16	2266173	0.00177255	1.32E-17	9.36E-05	31.01035714
Leg fat-free mass (right) || id:ukb-a-276	rs254963	G	A	-0.00912551	0.446248	5	171224403	0.00161967	1.76E-08	4.12E-05	13.63492965
Leg fat-free mass (right) || id:ukb-a-276	rs2551347	T	C	0.0153922	0.74544	2	23912401	0.00183448	4.86E-17	8.99E-05	29.79013344
Leg fat-free mass (right) || id:ukb-a-276	rs2578490	G	A	0.00909193	0.640549	5	92389236	0.00166577	4.82E-08	3.81E-05	12.61101083
Leg fat-free mass (right) || id:ukb-a-276	rs2624839	C	T	0.0144916	0.427948	3	50202231	0.00161681	3.17E-19	0.000102823	34.06692929
Leg fat-free mass (right) || id:ukb-a-276	rs2647268	G	A	-0.0158779	0.388005	4	106211443	0.00163917	3.46E-22	0.00011973	39.669111
Leg fat-free mass (right) || id:ukb-a-276	rs2650965	G	A	-0.00962103	0.328146	20	6709838	0.00170693	1.74E-08	4.08E-05	13.52172289
Leg fat-free mass (right) || id:ukb-a-276	rs2678204	G	T	0.0127304	0.341813	1	201800511	0.00168715	4.52E-14	7.29E-05	24.15921351
Leg fat-free mass (right) || id:ukb-a-276	rs2737218	C	T	-0.0153508	0.21002	8	116631278	0.00196655	5.92E-15	7.82E-05	25.90609081
Leg fat-free mass (right) || id:ukb-a-276	rs2744965	T	C	0.0395679	0.139326	6	34589632	0.00230523	5.24E-66	0.00037548	124.4368764
Leg fat-free mass (right) || id:ukb-a-276	rs277333	G	A	-0.013738	0.838634	5	53452239	0.00218042	2.97E-10	5.11E-05	16.92321431
Leg fat-free mass (right) || id:ukb-a-276	rs2815752	A	G	0.0108282	0.599419	1	72812440	0.00163041	3.11E-11	5.63E-05	18.65464502
Leg fat-free mass (right) || id:ukb-a-276	rs2842385	G	A	0.012828	0.199542	6	19078274	0.00200205	1.48E-10	5.26E-05	17.41577276
Leg fat-free mass (right) || id:ukb-a-276	rs28457693	G	A	0.0263733	0.107159	9	98217348	0.00259359	2.76E-24	0.000133095	44.09797832
Leg fat-free mass (right) || id:ukb-a-276	rs284662	C	T	-0.00898366	0.619796	19	41932275	0.00164404	4.65E-08	3.80E-05	12.60136904
Leg fat-free mass (right) || id:ukb-a-276	rs2866719	T	C	0.0094787	0.370353	7	70106061	0.00166191	1.17E-08	4.19E-05	13.88218751
Leg fat-free mass (right) || id:ukb-a-276	rs2870111	T	C	-0.00912436	0.413418	15	79403585	0.00162816	2.10E-08	4.04E-05	13.37733553
Leg fat-free mass (right) || id:ukb-a-276	rs2885697	T	G	-0.0169381	0.664376	1	41544279	0.00169267	1.44E-23	0.000127946	42.39172073
Leg fat-free mass (right) || id:ukb-a-276	rs2950446	C	T	-0.0126694	0.816018	15	42012724	0.00206065	7.84E-10	4.82E-05	15.96751189
Leg fat-free mass (right) || id:ukb-a-276	rs2979655	G	T	0.0129813	0.158642	8	6329470	0.00218966	3.06E-09	4.50E-05	14.90335551
Leg fat-free mass (right) || id:ukb-a-276	rs310796	T	G	0.0107902	0.681132	12	77453226	0.00172202	3.71E-10	5.06E-05	16.75530439
Leg fat-free mass (right) || id:ukb-a-276	rs3110416	C	T	-0.0122713	0.28404	8	89473571	0.00177499	4.74E-12	6.12E-05	20.29107968
Leg fat-free mass (right) || id:ukb-a-276	rs3212260	T	A	0.0122897	0.259366	14	24804088	0.00182557	1.68E-11	5.80E-05	19.22443568
Leg fat-free mass (right) || id:ukb-a-276	rs34028346	A	G	0.0125764	0.142732	4	54368694	0.00230109	4.62E-08	3.87E-05	12.82320556
Leg fat-free mass (right) || id:ukb-a-276	rs34517439	A	C	0.036854	0.125765	1	78450517	0.00245118	4.49E-51	0.000298667	98.97286052
Leg fat-free mass (right) || id:ukb-a-276	rs34776209	T	C	-0.0168408	0.248293	7	23513093	0.00185302	1.01E-19	0.000105869	35.07628851
Leg fat-free mass (right) || id:ukb-a-276	rs35186585	C	A	0.0129062	0.229271	11	43878534	0.00191888	1.75E-11	5.89E-05	19.50304038
Leg fat-free mass (right) || id:ukb-a-276	rs35309034	A	C	-0.0183405	0.238749	8	126498265	0.00189723	4.19E-22	0.000122271	40.51109951
Leg fat-free mass (right) || id:ukb-a-276	rs35506085	A	G	-0.0160653	0.181583	11	2165576	0.00208892	1.47E-14	7.67E-05	25.41499163
Leg fat-free mass (right) || id:ukb-a-276	rs35626515	A	C	0.0166915	0.407965	16	28649651	0.00162763	1.13E-24	0.000134583	44.5911446
Leg fat-free mass (right) || id:ukb-a-276	rs357501	A	G	0.0108555	0.377514	3	153953440	0.00165749	5.78E-11	5.54E-05	18.34913153
Leg fat-free mass (right) || id:ukb-a-276	rs35756741	T	C	-0.0170956	0.0920658	12	12868701	0.00277764	7.53E-10	4.89E-05	16.18720132
Leg fat-free mass (right) || id:ukb-a-276	rs357868	T	G	-0.0108222	0.419875	18	46518624	0.00162303	2.60E-11	5.71E-05	18.9028216
Leg fat-free mass (right) || id:ukb-a-276	rs35874463	G	A	0.0205941	0.057733	15	67457698	0.00342053	1.74E-09	4.61E-05	15.28737532
Leg fat-free mass (right) || id:ukb-a-276	rs36100359	A	G	-0.0127344	0.140745	14	21578007	0.00229494	2.88E-08	3.92E-05	12.99445887
Leg fat-free mass (right) || id:ukb-a-276	rs3730071	A	C	-0.0280124	0.030313	12	49168798	0.00466088	1.86E-09	4.61E-05	15.28305979
Leg fat-free mass (right) || id:ukb-a-276	rs3738449	A	G	-0.0119728	0.331325	1	212240063	0.00169667	1.71E-12	6.35E-05	21.04347609
Leg fat-free mass (right) || id:ukb-a-276	rs3759094	T	C	-0.0126766	0.338174	12	56497903	0.00169254	6.92E-14	7.19E-05	23.8314243
Leg fat-free mass (right) || id:ukb-a-276	rs3803286	G	A	-0.00981846	0.666379	14	103246470	0.00169358	6.74E-09	4.29E-05	14.20068175
Leg fat-free mass (right) || id:ukb-a-276	rs3810291	A	G	0.0184617	0.677478	19	47569003	0.00170891	3.36E-27	0.000148946	49.35052272
Leg fat-free mass (right) || id:ukb-a-276	rs3815212	C	T	0.0151129	0.20222	5	137761555	0.00198608	2.76E-14	7.37E-05	24.41540991
Leg fat-free mass (right) || id:ukb-a-276	rs3818416	C	A	0.0173334	0.766073	13	78474468	0.00189435	5.72E-20	0.000107683	35.67746104
Leg fat-free mass (right) || id:ukb-a-276	rs3843751	T	C	-0.0126151	0.664787	19	10748121	0.00169427	9.66E-14	7.09E-05	23.4987476
Leg fat-free mass (right) || id:ukb-a-276	rs3845344	T	C	0.00970006	0.392388	1	75001480	0.00163659	3.09E-09	4.49E-05	14.86413129
Leg fat-free mass (right) || id:ukb-a-276	rs3850639	C	T	0.0135581	0.214293	1	172253634	0.00194832	3.44E-12	6.19E-05	20.5079525
Leg fat-free mass (right) || id:ukb-a-276	rs3853252	A	G	0.0151024	0.455566	6	152170247	0.00161137	7.13E-21	0.000113141	37.48579846
Leg fat-free mass (right) || id:ukb-a-276	rs3856730	T	C	0.0110941	0.458968	3	41355759	0.00160367	4.59E-12	6.11E-05	20.25094085
Leg fat-free mass (right) || id:ukb-a-276	rs3866880	T	C	-0.00921244	0.359168	5	141822254	0.00167564	3.85E-08	3.91E-05	12.94306954
Leg fat-free mass (right) || id:ukb-a-276	rs390192	G	A	-0.00955307	0.522445	6	83359135	0.00161067	3.01E-09	4.55E-05	15.08685851
Leg fat-free mass (right) || id:ukb-a-276	rs395980	G	T	-0.0110741	0.263764	4	177430072	0.00181878	1.14E-09	4.76E-05	15.77971967
Leg fat-free mass (right) || id:ukb-a-276	rs4073717	T	G	-0.0180947	0.201027	5	170864021	0.00199564	1.23E-19	0.000105177	34.84689568
Leg fat-free mass (right) || id:ukb-a-276	rs4076427	C	G	-0.014045	0.388259	17	79087537	0.00164947	1.67E-17	9.37E-05	31.04577108
Leg fat-free mass (right) || id:ukb-a-276	rs4076877	T	C	-0.0212998	0.0538586	8	144902714	0.00365773	5.78E-09	4.62E-05	15.31832871
Leg fat-free mass (right) || id:ukb-a-276	rs4108697	C	T	0.0140923	0.763484	18	56883521	0.00188845	8.52E-14	7.17E-05	23.7620837
Leg fat-free mass (right) || id:ukb-a-276	rs41311445	C	A	-0.0224023	0.0968701	22	42070374	0.00270389	1.18E-16	8.78E-05	29.09326551
Leg fat-free mass (right) || id:ukb-a-276	rs4240326	G	A	-0.021086	0.549683	4	145839264	0.00160485	2.02E-39	0.000220115	72.93631269
Leg fat-free mass (right) || id:ukb-a-276	rs4282339	A	G	-0.013829	0.206513	5	168256240	0.00197076	2.27E-12	6.27E-05	20.76467468
Leg fat-free mass (right) || id:ukb-a-276	rs4341996	C	A	-0.012114	0.210791	20	54377866	0.00196596	7.20E-10	4.88E-05	16.17594209
Leg fat-free mass (right) || id:ukb-a-276	rs4392169	T	A	0.0200798	0.784277	18	20724931	0.00194024	4.26E-25	0.000136432	45.20360771
Leg fat-free mass (right) || id:ukb-a-276	rs4439140	A	G	-0.0102788	0.416016	8	23113908	0.0016613	6.13E-10	5.13E-05	17.00776537
Leg fat-free mass (right) || id:ukb-a-276	rs4517716	G	C	0.011687	0.193586	14	83013876	0.00202412	7.75E-09	4.26E-05	14.12816506
Leg fat-free mass (right) || id:ukb-a-276	rs4527444	G	A	0.00999017	0.539506	4	30842780	0.00160501	4.84E-10	4.96E-05	16.42921055
Leg fat-free mass (right) || id:ukb-a-276	rs4535251	C	T	-0.0121263	0.49425	3	171926373	0.00161444	5.87E-14	7.35E-05	24.35568003
Leg fat-free mass (right) || id:ukb-a-276	rs4711965	A	T	0.0216265	0.168366	6	50937412	0.00213928	5.07E-24	0.000130975	43.39554443
Leg fat-free mass (right) || id:ukb-a-276	rs4729099	A	C	-0.0162326	0.828097	7	76638755	0.00212953	2.49E-14	7.50E-05	24.8543591
Leg fat-free mass (right) || id:ukb-a-276	rs4735766	T	G	0.0188014	0.285453	8	78099782	0.00177031	2.42E-26	0.000144203	47.77905628
Leg fat-free mass (right) || id:ukb-a-276	rs4752689	A	G	0.0109752	0.583099	10	124131176	0.00162074	1.27E-11	5.86E-05	19.40236634
Leg fat-free mass (right) || id:ukb-a-276	rs4768118	C	T	0.0157844	0.694541	12	46784744	0.00173519	9.36E-20	0.000105715	35.02531338
Leg fat-free mass (right) || id:ukb-a-276	rs4776970	T	A	-0.0121473	0.35707	15	68080886	0.00166767	3.25E-13	6.77E-05	22.44580262
Leg fat-free mass (right) || id:ukb-a-276	rs4807473	G	A	-0.0116073	0.642796	19	3448869	0.00166904	3.54E-12	6.19E-05	20.49783129
Leg fat-free mass (right) || id:ukb-a-276	rs4819021	C	T	-0.0114947	0.474798	21	46466927	0.00161453	1.08E-12	6.59E-05	21.83173744
Leg fat-free mass (right) || id:ukb-a-276	rs4883723	A	G	0.0145205	0.139851	13	54084032	0.00231148	3.35E-10	5.07E-05	16.80558303
Leg fat-free mass (right) || id:ukb-a-276	rs4980067	A	C	-0.0104649	0.50449	10	81136129	0.0015996	6.07E-11	5.48E-05	18.13961547
Leg fat-free mass (right) || id:ukb-a-276	rs508347	C	T	-0.0104081	0.700757	7	28212824	0.00174569	2.49E-09	4.54E-05	15.05161963
Leg fat-free mass (right) || id:ukb-a-276	rs540652	T	C	0.0113622	0.469066	2	169707428	0.00159854	1.18E-12	6.43E-05	21.30376802
Leg fat-free mass (right) || id:ukb-a-276	rs543874	G	A	0.0298931	0.207808	1	177889480	0.00196803	4.33E-52	0.000294215	97.49707026
Leg fat-free mass (right) || id:ukb-a-276	rs55681913	C	T	0.0235271	0.108611	5	42687629	0.00261008	2.00E-19	0.000107179	35.51023736
[truncated: 5,231 more rows]
