# Supplementary material for: The causal relationship between sarcopenic obesity factors and benign prostate hyperplasia
Source: Front Endocrinol (Lausanne). 2023 Nov 8;14:1290639. doi: 10.3389/fendo.2023.1290639 (PMC10663947; doi:10.3389/fendo.2023.1290639)
Supplement: Supplementary file 9 [file DataSheet_10.csv]

Table S4 The SNPs selected for other obesity factors to perform Multivariable MR analysis
rownames.mv_dat_for_presso.exposure_beta.	ukb.a.266_beta	ukb.a.267_beta	ukb.a.276_beta	ukb.a.277_beta	ukb.a.280_beta	ukb.a.281_beta	ukb.a.284_beta	ukb.a.285_beta	ukb.a.288_beta	ukb.a.289_beta	ukb.a.292_beta	ukb.a.293_beta	ukb.a.266_se	ukb.a.267_se	ukb.a.276_se	ukb.a.277_se	ukb.a.280_se	ukb.a.281_se	ukb.a.284_se	ukb.a.285_se	ukb.a.288_se	ukb.a.289_se	ukb.a.292_se	ukb.a.293_se	ukb.a.266_pval	ukb.a.267_pval	ukb.a.276_pval	ukb.a.277_pval	ukb.a.280_pval	ukb.a.281_pval	ukb.a.284_pval	ukb.a.285_pval	ukb.a.288_pval	ukb.a.289_pval	ukb.a.292_pval	ukb.a.293_pval	outcome_beta	outcome_se	outcome_pval
rs10094200	-0.0128701	-0.0129361	-0.0121446	-0.0121005	-0.0119098	-0.0118506	-0.0122741	-0.0120081	-0.0115918	-0.0113381	-0.0129132	-0.012849	0.0016858	0.00168827	0.00175473	0.0017433	0.00175542	0.00174349	0.00166111	0.00165522	0.00169485	0.00168852	0.00167919	0.00167371	2.27E-14	1.83E-14	4.49E-12	3.90E-12	1.17E-11	1.07E-11	1.48E-13	4.03E-13	7.97E-12	1.89E-11	1.47E-14	1.63E-14	0.0137	0.0176	0.4368
rs10203320	0.0120121	0.0120136	0.0118636	0.0118746	0.011369	0.0114531	0.0118105	0.0117128	0.0116882	0.0118731	0.0114391	0.0114256	0.00164751	0.00164994	0.00171489	0.00170372	0.00171555	0.00170389	0.00162341	0.00161765	0.00165637	0.00165018	0.00164106	0.00163574	3.08E-13	3.32E-13	4.59E-12	3.18E-12	3.43E-11	1.80E-11	3.47E-13	4.48E-13	1.71E-12	6.26E-13	3.16E-12	2.85E-12	-0.0089	0.0179	0.6173
rs10236214	0.0203812	0.0206246	0.0201843	0.0199093	0.019432	0.0193051	0.0182552	0.0183453	0.0188881	0.0193009	0.0202125	0.0200048	0.001611	0.00161339	0.00167692	0.001666	0.00167758	0.00166618	0.00158748	0.00158183	0.00161974	0.00161368	0.00160477	0.00159954	1.12E-36	2.07E-37	2.32E-33	6.57E-33	5.08E-31	4.90E-31	1.34E-30	4.30E-31	2.04E-31	5.79E-33	2.28E-36	7.00E-36	0.0207	0.0173	0.2312
rs10237306	0.011275	0.0111822	0.0114773	0.0114537	0.0115327	0.0113366	0.00971256	0.00910671	0.0105299	0.0105777	0.0106719	0.0106232	0.00158156	0.0015839	0.00164624	0.00163552	0.00164689	0.0016357	0.00155845	0.00155293	0.00159012	0.00158416	0.00157544	0.00157029	1.01E-12	1.67E-12	3.13E-12	2.51E-12	2.52E-12	4.19E-12	4.61E-10	4.52E-09	3.55E-11	2.44E-11	1.26E-11	1.33E-11	0.0126	0.0163	0.4378
rs10257870	0.0157933	0.0154763	0.0158961	0.0157259	0.0149077	0.0146252	0.0141307	0.0150336	0.0146089	0.0142513	0.0150723	0.0153337	0.00288894	0.0028933	0.00300715	0.00298756	0.00300846	0.00298801	0.00284689	0.00283678	0.00290483	0.00289405	0.00287819	0.00286884	4.59E-08	8.85E-08	1.25E-07	1.41E-07	7.23E-07	9.85E-07	6.93E-07	1.16E-07	4.93E-07	8.47E-07	1.64E-07	9.05E-08	-0.0295	0.0291	0.3111
rs10260993	-0.012219	-0.0120902	-0.0106014	-0.0105812	-0.0110631	-0.0108515	-0.0106757	-0.0105784	-0.0106138	-0.010749	-0.0124985	-0.0124751	0.00194571	0.0019486	0.00202534	0.00201214	0.0020261	0.00201233	0.0019173	0.00191049	0.00195623	0.00194894	0.00193812	0.00193183	3.39E-10	5.49E-10	1.66E-07	1.45E-07	4.76E-08	6.95E-08	2.58E-08	3.08E-08	5.78E-08	3.48E-08	1.13E-10	1.06E-10	0.0032	0.0182	0.8621
rs10282707	0.00880063	0.0088126	0.00660344	0.00659125	0.00634814	0.00626598	0.0091828	0.00915864	0.008995	0.00868273	0.00981892	0.00973417	0.00157108	0.00157339	0.00163536	0.0016247	0.00163598	0.00162486	0.00154808	0.00154258	0.00157954	0.00157365	0.00156493	0.00155983	2.12E-08	2.13E-08	5.39E-05	4.97E-05	0.000104335	0.00011513	3.00E-09	2.90E-09	1.24E-08	3.44E-08	3.52E-10	4.37E-10	-0.013	0.017	0.4456
rs10404726	-0.0075656	-0.00795235	-0.0080165	-0.00805023	-0.00880561	-0.00866229	-0.00746254	-0.00734699	-0.00887112	-0.00890294	-0.00655026	-0.00662007	0.00153889	0.00154115	0.00160181	0.00159138	0.00160243	0.00159155	0.00151639	0.001511	0.00154716	0.00154137	0.00153292	0.00152795	8.82E-07	2.47E-07	5.60E-07	4.22E-07	3.91E-08	5.25E-08	8.60E-07	1.16E-06	9.83E-09	7.66E-09	1.93E-05	1.47E-05	-0.0042	0.016	0.7916
rs10434434	-0.0136359	-0.0138667	-0.0116916	-0.0116382	-0.0117609	-0.0116512	-0.0141078	-0.0144945	-0.0138464	-0.0143627	-0.0142907	-0.0141166	0.00216377	0.00216699	0.0022523	0.00223763	0.00225324	0.00223793	0.00213215	0.00212461	0.00217558	0.00216742	0.00215545	0.00214848	2.94E-10	1.57E-10	2.09E-07	1.98E-07	1.79E-07	1.93E-07	3.68E-11	8.98E-12	1.96E-10	3.44E-11	3.36E-11	5.02E-11	0.0055	0.0252	0.8267
rs1047891	0.0172515	0.0174715	0.0167492	0.0167316	0.0159822	0.0158097	0.0159128	0.0157323	0.0162919	0.0161285	0.0170617	0.0168982	0.00165115	0.0016536	0.00171869	0.00170749	0.00171939	0.00170772	0.00162704	0.00162127	0.00166007	0.00165388	0.00164471	0.00163937	1.51E-25	4.34E-26	1.95E-22	1.15E-22	1.48E-20	2.10E-20	1.38E-22	2.93E-22	9.87E-23	1.82E-22	3.30E-25	6.55E-25	0.0356	0.0171	0.0374999
rs10483727	-0.0218342	-0.021772	-0.019984	-0.0197865	-0.0192995	-0.0189922	-0.0191658	-0.0193585	-0.0212539	-0.0208298	-0.0226299	-0.0225144	0.00157735	0.00157965	0.00164192	0.00163122	0.00164257	0.00163141	0.00155431	0.00154879	0.00158578	0.00157986	0.00157106	0.00156594	1.46E-43	3.33E-43	4.50E-34	7.46E-34	7.20E-32	2.57E-31	6.30E-35	7.69E-36	5.97E-41	1.10E-39	5.03E-47	7.39E-47	0.0226	0.0176	0.2
rs10485622	-0.0186032	-0.0186356	-0.0173011	-0.0172711	-0.017922	-0.0179747	-0.0181116	-0.018193	-0.0190779	-0.0191903	-0.0182198	-0.0181296	0.00194204	0.00194495	0.00202152	0.00200835	0.00202227	0.00200853	0.00191364	0.00190684	0.00195252	0.00194521	0.00193447	0.00192817	9.84E-22	9.62E-22	1.15E-17	8.03E-18	7.87E-19	3.60E-19	2.97E-21	1.42E-21	1.51E-22	5.92E-23	4.60E-21	5.36E-21	-0.0322	0.0205	0.1167
rs1064213	0.0115499	0.0115614	0.0112787	0.0112211	0.010656	0.0106995	0.0129036	0.0126498	0.0125292	0.0129314	0.0107757	0.0109274	0.00153771	0.00153996	0.00160055	0.00159012	0.00160117	0.00159028	0.0015151	0.00150973	0.0015459	0.00154011	0.00153166	0.00152668	5.88E-14	6.04E-14	1.83E-12	1.71E-12	2.83E-11	1.72E-11	1.65E-17	5.36E-17	5.30E-16	4.62E-17	1.99E-12	8.22E-13	0.0131	0.0163	0.4199
rs10738451	0.00820432	0.00824491	0.00985312	0.00993518	0.0102436	0.0103842	0.00727704	0.00743512	0.00777614	0.0081021	0.00676747	0.00671311	0.00171664	0.00171918	0.00178678	0.00177514	0.00178747	0.00177532	0.00169148	0.00168547	0.00172582	0.00171938	0.00170994	0.00170441	1.76E-06	1.62E-06	3.50E-08	2.18E-08	1.00E-08	4.94E-09	1.69E-05	1.03E-05	6.62E-06	2.45E-06	7.57E-05	8.20E-05	-0.0271	0.0175	0.1211
rs10740991	-0.0079272	-0.00803529	-0.00786307	-0.00779961	-0.00940529	-0.00904707	-0.0100904	-0.0105138	-0.0104598	-0.0100276	-0.00645479	-0.00645235	0.00170934	0.00171188	0.00177929	0.0017677	0.00177999	0.00176792	0.00168439	0.00167843	0.00171861	0.00171218	0.00170277	0.00169721	3.53E-06	2.68E-06	9.91E-06	1.02E-05	1.27E-07	3.10E-07	2.09E-09	3.76E-10	1.16E-09	4.73E-09	0.00015021	0.000143708	-0.0559	0.018	0.00185302
rs10748128	0.011754	0.0114874	0.0115698	0.0114518	0.0110782	0.0109769	0.00959155	0.00905705	0.00875209	0.00872293	0.0123527	0.0120646	0.00161564	0.00161805	0.00168171	0.00167075	0.00168238	0.00167095	0.00159204	0.0015864	0.00162436	0.0016183	0.00160929	0.00160407	3.47E-13	1.25E-12	6.00E-12	7.18E-12	4.56E-11	5.06E-11	1.70E-09	1.14E-08	7.13E-08	7.04E-08	1.65E-14	5.44E-14	-0.0121	0.0167	0.4697
rs10770705	-0.00930602	-0.00908323	-0.00829285	-0.00835761	-0.00791237	-0.00790768	-0.00845019	-0.00847104	-0.00786257	-0.00732053	-0.00978458	-0.00961091	0.00162089	0.00162329	0.00168715	0.00167616	0.0016878	0.00167634	0.00159713	0.00159146	0.00162962	0.00162354	0.00161459	0.00160931	9.40E-09	2.20E-08	8.87E-07	6.16E-07	2.76E-06	2.39E-06	1.22E-07	1.02E-07	1.40E-06	6.52E-06	1.36E-09	2.35E-09	0.0145	0.0174	0.4049
rs10775348	0.0136785	0.0136843	0.0121849	0.0122255	0.0121068	0.0119905	0.0117457	0.0119862	0.0120168	0.0124176	0.014436	0.0143649	0.00168307	0.00168557	0.00175195	0.00174054	0.00175265	0.00174075	0.00165854	0.00165265	0.00169223	0.00168589	0.00167654	0.00167108	4.41E-16	4.74E-16	3.53E-12	2.16E-12	4.94E-12	5.67E-12	1.42E-12	4.09E-13	1.24E-12	1.77E-13	7.30E-18	8.28E-18	0.0035	0.0174	0.84
rs10822055	-0.0114218	-0.0113671	-0.0102747	-0.010185	-0.0105289	-0.010443	-0.010209	-0.010211	-0.00978105	-0.0100131	-0.0122804	-0.0122147	0.00181268	0.00181536	0.00188688	0.00187459	0.0018876	0.00187478	0.0017862	0.00177986	0.00182248	0.00181569	0.00180563	0.00179973	2.96E-10	3.82E-10	5.17E-08	5.54E-08	2.44E-08	2.55E-08	1.09E-08	9.65E-09	8.02E-08	3.49E-08	1.04E-11	1.15E-11	-0.0017	0.0183	0.9251
rs10822361	0.0123452	0.0119288	0.0151429	0.0149953	0.0144005	0.0144849	0.0089568	0.00922258	0.010916	0.0106265	0.00997189	0.00994998	0.00232104	0.00232451	0.00241588	0.00240014	0.0024168	0.00240037	0.00228723	0.00227915	0.00233364	0.00232492	0.00231208	0.00230457	1.05E-07	2.87E-07	3.66E-10	4.17E-10	2.55E-09	1.60E-09	9.00E-05	5.20E-05	2.90E-06	4.86E-06	1.61E-05	1.58E-05	7.00E-04	0.0218	0.9727
rs10843139	-0.0132361	-0.0129856	-0.0110653	-0.0110232	-0.0110832	-0.0110185	-0.0118242	-0.0116443	-0.0126229	-0.0126062	-0.0139756	-0.0139481	0.00168547	0.00168797	0.00175442	0.00174299	0.0017551	0.00174318	0.00166081	0.00165491	0.00169452	0.00168819	0.00167883	0.00167341	4.07E-15	1.44E-14	2.85E-10	2.55E-10	2.71E-10	2.60E-10	1.09E-12	1.98E-12	9.41E-14	8.21E-14	8.49E-17	7.77E-17	0.0071	0.0182	0.6943
rs10873301	0.00669722	0.00663386	0.0104805	0.0104437	0.0106756	0.0105016	0.00262425	0.00262592	0.00414357	0.0037491	0.00438606	0.00429985	0.00167521	0.0016777	0.00174369	0.00173233	0.00174436	0.00173253	0.00165075	0.00164488	0.00168425	0.00167795	0.0016687	0.00166326	6.39E-05	7.68E-05	1.85E-09	1.65E-09	9.36E-10	1.35E-09	0.111895	0.110397	0.0138871	0.0254619	0.00857847	0.00973285	-0.0304	0.0172	0.0767591
rs10931008	-0.0126639	-0.012497	-0.0114567	-0.0113988	-0.0102065	-0.0100819	-0.0121317	-0.0123713	-0.0128175	-0.0126239	-0.0131271	-0.013181	0.0016185	0.00162088	0.00168469	0.00167371	0.00168535	0.0016739	0.00159477	0.00158911	0.00162714	0.00162107	0.00161211	0.00160687	5.11E-15	1.26E-14	1.04E-11	9.74E-12	1.40E-09	1.71E-09	2.81E-14	6.99E-15	3.36E-15	6.86E-15	3.87E-16	2.35E-16	-0.0082	0.0167	0.622499
rs10938398	0.0111934	0.0113743	0.0131618	0.0130675	0.0139397	0.0137569	0.0107101	0.0110644	0.0124386	0.0117245	0.00896562	0.00881659	0.00155439	0.00155668	0.00161792	0.00160738	0.00161854	0.00160755	0.00153167	0.00152622	0.00156276	0.00155693	0.0015484	0.00154335	5.98E-13	2.74E-13	4.13E-16	4.32E-16	7.18E-18	1.16E-17	2.71E-12	4.19E-13	1.73E-15	5.07E-14	7.04E-09	1.11E-08	0.0274	0.016	0.0869201
rs10943915	0.00884773	0.00872549	0.00730421	0.00723214	0.00714768	0.00712982	0.00872121	0.00899072	0.00889417	0.00881098	0.00949495	0.00931645	0.00168718	0.00168965	0.00175615	0.00174471	0.00175684	0.0017449	0.00166243	0.00165652	0.00169616	0.00168981	0.00168049	0.00167503	1.57E-07	2.42E-07	3.19E-05	3.40E-05	4.73E-05	4.39E-05	1.55E-07	5.72E-08	1.57E-07	1.85E-07	1.60E-08	2.67E-08	-0.0098	0.0175	0.5767
rs10956414	0.0117657	0.0117141	0.0108315	0.0108428	0.0104671	0.0103374	0.01112	0.0106608	0.00960842	0.00939809	0.0121544	0.011746	0.00212814	0.00213126	0.0022151	0.00220066	0.00221593	0.00220087	0.0020969	0.00208946	0.0021396	0.00213161	0.0021198	0.00211294	3.23E-08	3.88E-08	1.01E-06	8.35E-07	2.32E-06	2.64E-06	1.14E-07	3.36E-07	7.10E-06	1.04E-05	9.83E-09	2.71E-08	0.0201	0.0283	0.479001
rs10958682	-0.0100563	-0.0102041	-0.0110301	-0.0109366	-0.0100663	-0.0100415	-0.00838668	-0.00770463	-0.00778986	-0.00812884	-0.00961867	-0.00953878	0.00181906	0.00182172	0.00189338	0.00188105	0.00189413	0.00188127	0.00179242	0.00178606	0.00182878	0.00182194	0.00181191	0.001806	3.24E-08	2.13E-08	5.70E-09	6.10E-09	1.07E-07	9.42E-08	2.88E-06	1.61E-05	2.05E-05	8.14E-06	1.11E-07	1.28E-07	-3.00E-04	0.0209	0.987
rs10965694	-0.00909763	-0.00942233	-0.010798	-0.0106352	-0.0104318	-0.0101974	-0.00772556	-0.00833744	-0.008207	-0.0080672	-0.00784812	-0.0077347	0.00159991	0.00160225	0.00166529	0.00165444	0.00166594	0.00165462	0.00157646	0.00157086	0.00160845	0.00160244	0.00159361	0.00158842	1.30E-08	4.09E-09	8.94E-11	1.29E-10	3.81E-10	7.15E-10	9.56E-07	1.11E-07	3.36E-07	4.80E-07	8.45E-07	1.12E-06	0.0255	0.017	0.133
rs10990610	0.0178841	0.0181773	0.015391	0.0151489	0.0143716	0.0139722	0.015317	0.0149864	0.0142828	0.0140819	0.0199061	0.0196764	0.002088	0.00209108	0.00217341	0.00215925	0.00217431	0.00215954	0.00205747	0.00205018	0.00209929	0.00209146	0.00207987	0.0020731	1.08E-17	3.55E-18	1.43E-12	2.29E-12	3.86E-11	9.81E-11	9.75E-14	2.68E-13	1.02E-11	1.66E-11	1.07E-21	2.30E-21	0.0741	0.0233	0.00149899
rs11014285	0.0179611	0.0181022	0.0165218	0.0163769	0.0164026	0.0162306	0.015884	0.0161592	0.0159596	0.0159565	0.0186195	0.0184526	0.00209284	0.00209589	0.00217845	0.00216426	0.00217935	0.00216458	0.00206232	0.00205502	0.00210422	0.00209634	0.00208475	0.00207797	9.35E-18	5.79E-18	3.36E-14	3.83E-14	5.23E-14	6.48E-14	1.34E-14	3.75E-15	3.34E-14	2.71E-14	4.23E-19	6.71E-19	-0.0045	0.0266	0.8647
rs11023199	-0.00915728	-0.00897464	-0.0103868	-0.0100388	-0.0105838	-0.0104922	-0.00613059	-0.00649782	-0.00710123	-0.00717576	-0.00807863	-0.00818626	0.00160949	0.00161186	0.00167528	0.00166437	0.00167593	0.00166454	0.00158597	0.00158033	0.00161818	0.00161215	0.00160325	0.00159803	1.27E-08	2.58E-08	5.65E-10	1.63E-09	2.70E-10	2.92E-10	0.000110879	3.93E-05	1.14E-05	8.55E-06	4.68E-07	3.01E-07	-0.013	0.0164	0.428
rs11030119	0.016694	0.0168607	0.0182587	0.0181191	0.0190816	0.0186958	0.0152379	0.0150792	0.0168153	0.016894	0.0150637	0.0150802	0.00166296	0.00166541	0.00173094	0.00171966	0.00173158	0.00171983	0.00163867	0.00163285	0.00167188	0.00166561	0.00165651	0.00165113	1.04E-23	4.36E-24	5.21E-26	5.92E-26	3.10E-28	1.61E-27	1.43E-20	2.60E-20	8.56E-24	3.60E-24	9.62E-20	6.68E-20	0.0118	0.0169	0.4861
rs11065979	-0.0149251	-0.0151051	-0.0134171	-0.0133891	-0.0127932	-0.0125741	-0.0150842	-0.0148481	-0.015922	-0.0154654	-0.0151688	-0.0151335	0.00155138	0.00155368	0.00161487	0.00160435	0.00161551	0.00160454	0.00152866	0.00152325	0.00155972	0.00155391	0.00154536	0.00154035	6.59E-22	2.44E-22	9.73E-17	7.12E-17	2.40E-15	4.64E-15	5.79E-23	1.90E-22	1.84E-24	2.48E-23	9.70E-23	8.88E-23	-0.0317	0.0164	0.0526502
rs11098675	-0.0157721	-0.0158132	-0.0150105	-0.0148662	-0.0147987	-0.0146768	-0.0151475	-0.0150307	-0.0150469	-0.0148012	-0.0155846	-0.0155297	0.00195247	0.00195536	0.00203235	0.00201911	0.00203315	0.00201938	0.00192394	0.00191711	0.00196304	0.0019557	0.00194493	0.00193862	6.61E-16	6.13E-16	1.52E-13	1.81E-13	3.38E-13	3.66E-13	3.47E-15	4.51E-15	1.79E-14	3.79E-14	1.12E-15	1.14E-15	-0.006	0.0209	0.774901
rs11125074	0.00856971	0.00843434	0.00740493	0.00723906	0.00703508	0.00705694	0.00727642	0.00735262	0.00776317	0.00739201	0.00920713	0.00924182	0.00154115	0.00154342	0.00160417	0.00159372	0.00160479	0.0015939	0.00151861	0.00151321	0.00154943	0.00154365	0.00153508	0.0015301	2.69E-08	4.64E-08	3.91E-06	5.57E-06	1.17E-05	9.54E-06	1.66E-06	1.18E-06	5.44E-07	1.68E-06	2.00E-09	1.54E-09	-0.0047	0.016	0.769699
rs111365325	-0.015268	-0.0153684	-0.0151524	-0.0152755	-0.0148783	-0.0148548	-0.014142	-0.0137097	-0.0135905	-0.0133848	-0.0148772	-0.0149961	0.00182407	0.00182678	0.00189869	0.00188632	0.00189941	0.0018865	0.00179738	0.00179103	0.00183393	0.00182706	0.00181698	0.00181108	5.77E-17	4.02E-17	1.46E-15	5.60E-16	4.77E-15	3.44E-15	3.61E-15	1.94E-14	1.26E-13	2.38E-13	2.67E-16	1.23E-16	-0.0102	0.0199	0.6075
rs11153171	-0.013703	-0.0138337	-0.0141226	-0.0138733	-0.0141669	-0.0138643	-0.0124929	-0.0125352	-0.0122755	-0.0121064	-0.0133495	-0.0131574	0.00161119	0.00161357	0.00167709	0.00166617	0.00167777	0.00166637	0.00158766	0.00158202	0.00161995	0.0016139	0.00160498	0.00159976	1.82E-17	1.01E-17	3.75E-17	8.36E-17	3.08E-17	8.82E-17	3.59E-15	2.32E-15	3.53E-14	6.33E-14	9.01E-17	1.97E-16	-0.0203	0.0162	0.2093
rs11154250	0.0099838	0.00999216	0.00831762	0.00830026	0.00915052	0.00884827	0.00908334	0.00885205	0.0116135	0.0107603	0.0104608	0.010203	0.00208996	0.00209305	0.00217543	0.00216126	0.00217624	0.00216145	0.00205932	0.002052	0.00210113	0.00209329	0.00208186	0.00207508	1.78E-06	1.81E-06	0.000131629	0.000122817	2.61E-05	4.25E-05	1.03E-05	1.60E-05	3.26E-08	2.74E-07	5.04E-07	8.79E-07	0.0329	0.031	0.2884
rs11158820	-0.00997855	-0.0100785	-0.00959611	-0.00955025	-0.00905224	-0.00897736	-0.00927615	-0.00937291	-0.00910259	-0.00931586	-0.00987609	-0.00997687	0.00167294	0.00167543	0.00174136	0.00173002	0.00174206	0.00173022	0.00164847	0.00164261	0.00168197	0.00167569	0.00166643	0.00166098	2.45E-09	1.80E-09	3.58E-08	3.39E-08	2.03E-07	2.12E-07	1.83E-08	1.16E-08	6.24E-08	2.71E-08	3.10E-09	1.90E-09	0.0421	0.0181	0.0198999
rs11160601	0.0169839	0.0168382	0.0156654	0.0155811	0.0159905	0.0158048	0.0175129	0.0178476	0.018223	0.0185866	0.0164328	0.0161144	0.00267012	0.0026741	0.00277932	0.00276121	0.00278039	0.00276148	0.00263098	0.00262163	0.00268442	0.0026744	0.00265968	0.00265099	2.01E-10	3.04E-10	1.74E-08	1.67E-08	8.87E-09	1.05E-08	2.81E-11	9.93E-12	1.14E-11	3.66E-12	6.48E-10	1.21E-09	0.0227	0.0221	0.3059
rs11160700	-0.00890105	-0.00887637	-0.00913395	-0.00906855	-0.0102624	-0.0100348	-0.00931544	-0.00998686	-0.00997293	-0.0104913	-0.00770721	-0.00770592	0.00161033	0.00161272	0.00167618	0.00166526	0.00167683	0.00166544	0.00158676	0.00158111	0.00161895	0.0016129	0.00160405	0.00159885	3.25E-08	3.72E-08	5.06E-08	5.16E-08	9.36E-10	1.69E-09	4.34E-09	2.68E-10	7.28E-10	7.80E-11	1.55E-06	1.44E-06	-0.0493	0.0167	0.00325402
rs111632154	-0.0303928	-0.0311316	-0.0295316	-0.0291853	-0.0278511	-0.0277515	-0.0280105	-0.0279186	-0.027642	-0.0285045	-0.0304477	-0.0302511	0.00362094	0.00362639	0.00376912	0.00374457	0.00377049	0.0037449	0.00356786	0.00355517	0.00364042	0.00362682	0.00360701	0.00359537	4.73E-17	9.14E-18	4.70E-15	6.51E-15	1.51E-13	1.26E-13	4.15E-15	4.08E-15	3.13E-14	3.87E-15	3.15E-17	3.98E-17	-0.0027	0.0431	0.9501
rs111640872	0.015071	0.0150985	0.0162258	0.0161864	0.0164594	0.0163533	0.0142464	0.0137286	0.0141485	0.014137	0.013786	0.0136492	0.00163589	0.00163829	0.00170274	0.00169164	0.00170339	0.00169182	0.00161193	0.00160621	0.00164468	0.00163853	0.00162953	0.00162423	3.20E-20	3.10E-20	1.59E-21	1.09E-21	4.37E-22	4.23E-22	9.78E-19	1.27E-17	7.83E-18	6.28E-18	2.68E-17	4.35E-17	0.0624	0.0167	0.0001942
rs11175891	-0.0111317	-0.0111385	-0.0109929	-0.0108251	-0.0106769	-0.0103711	-0.0113269	-0.010486	-0.0104522	-0.0100884	-0.0110161	-0.0109658	0.00176091	0.00176352	0.00183294	0.001821	0.00183365	0.00182119	0.00173512	0.00172898	0.0017704	0.00176378	0.00175405	0.00174838	2.59E-10	2.69E-10	2.01E-09	2.77E-09	5.79E-09	1.24E-08	6.67E-11	1.32E-09	3.55E-09	1.07E-08	3.38E-10	3.57E-10	0.0018	0.0219	0.9344
rs11185520	0.00757049	0.00754641	0.0080661	0.00803416	0.00874783	0.00872267	0.00774347	0.00822488	0.00781263	0.00757046	0.00660423	0.00665216	0.00153681	0.00153907	0.00159962	0.0015892	0.00160024	0.00158937	0.00151431	0.00150892	0.00154506	0.0015393	0.00153084	0.00152585	8.39E-07	9.43E-07	4.60E-07	4.30E-07	4.59E-08	4.07E-08	3.16E-07	5.02E-08	4.27E-07	8.74E-07	1.60E-05	1.30E-05	0.0157	0.016	0.3261
rs111901479	0.0242141	0.0241904	0.0221354	0.0217806	0.0218427	0.0218509	0.0205746	0.0195973	0.0212294	0.020465	0.0252414	0.0251574	0.00270637	0.00271035	0.00281706	0.00279871	0.00281814	0.00279898	0.00266676	0.0026573	0.00272086	0.00271068	0.00269559	0.0026868	3.67E-19	4.47E-19	3.93E-15	7.14E-15	9.16E-15	5.88E-15	1.21E-14	1.65E-13	6.09E-15	4.37E-14	7.73E-21	7.77E-21	0.0385	0.0345	0.2638
rs111964059	0.0158218	0.0155878	0.0164681	0.0161144	0.0160247	0.0160344	0.0146152	0.0147015	0.014052	0.0150756	0.0148017	0.0148142	0.00276464	0.00276875	0.00287782	0.00285907	0.00287889	0.00285931	0.00272422	0.00271453	0.00277966	0.00276926	0.00275422	0.00274524	1.05E-08	1.80E-08	1.05E-08	1.74E-08	2.60E-08	2.05E-08	8.10E-08	6.10E-08	4.30E-07	5.22E-08	7.70E-08	6.81E-08	-0.0226	0.0321	0.481599
rs11217863	-0.0156791	-0.0155812	-0.0174205	-0.0174604	-0.0171759	-0.0171019	-0.0132564	-0.0128933	-0.0135692	-0.0135009	-0.0141593	-0.0140222	0.00239913	0.00240263	0.00249717	0.0024809	0.00249819	0.00248121	0.00236409	0.0023557	0.00241209	0.00240308	0.00238966	0.00238183	6.36E-11	8.88E-11	3.04E-12	1.95E-12	6.20E-12	5.49E-12	2.06E-08	4.42E-08	1.85E-08	1.93E-08	3.12E-09	3.93E-09	-0.035	0.024	0.1445
rs11240565	0.0140287	0.01385	0.0138171	0.0136743	0.0132795	0.0131614	0.0127518	0.0125402	0.0122084	0.0121162	0.0137189	0.0137461	0.00156466	0.00156696	0.00162863	0.00161802	0.00162928	0.00161821	0.00154179	0.00153632	0.0015731	0.00156722	0.00155848	0.00155341	3.09E-19	9.73E-19	2.19E-17	2.89E-17	3.64E-16	4.19E-16	1.34E-16	3.29E-16	8.47E-15	1.07E-14	1.34E-18	8.87E-19	0.0191	0.0165	0.2461
rs11243202	0.0183858	0.0184067	0.0151359	0.0152667	0.0147581	0.0147551	0.0178496	0.0177258	0.0175003	0.0171687	0.0202017	0.020054	0.0015432	0.00154549	0.00160646	0.00159598	0.00160709	0.00159617	0.00152067	0.00151529	0.00155157	0.00154576	0.00153714	0.00153213	1.02E-32	1.07E-32	4.46E-21	1.12E-21	4.21E-20	2.39E-20	8.26E-32	1.32E-31	1.69E-29	1.17E-28	1.93E-39	3.90E-39	0.0024	0.016	0.8785
rs11245450	-0.0101024	-0.0100145	-0.0108874	-0.0107595	-0.0104664	-0.0105139	-0.0107124	-0.0105104	-0.0102665	-0.0101837	-0.00914185	-0.00920545	0.00156867	0.00157097	0.00163275	0.00162212	0.0016334	0.0016223	0.00154566	0.00154018	0.00157709	0.0015712	0.00156253	0.00155743	1.20E-10	1.84E-10	2.60E-11	3.29E-11	1.48E-10	9.13E-11	4.20E-12	8.86E-12	7.54E-11	9.09E-11	4.90E-09	3.41E-09	-0.0288	0.0161	0.0728199
rs112544217	-0.0285782	-0.0290283	-0.0211955	-0.0210231	-0.0221599	-0.0218401	-0.0267643	-0.0269239	-0.0263615	-0.0263569	-0.0330238	-0.0330537	0.00532977	0.00533781	0.00554775	0.0055116	0.00554988	0.00551214	0.00525249	0.00523381	0.00535904	0.00533926	0.00530978	0.00529223	8.24E-08	5.38E-08	0.000133177	0.000136571	6.53E-05	7.43E-05	3.48E-07	2.69E-07	8.70E-07	7.96E-07	5.00E-10	4.22E-10	0.0902	0.0662	0.1727
rs112957890	0.0118819	0.0120225	0.0130405	0.0130352	0.0129491	0.0128844	0.00931088	0.00973882	0.00997417	0.0101919	0.0114507	0.0114153	0.00175349	0.00175604	0.00182517	0.00181328	0.00182588	0.00181348	0.00172787	0.00172172	0.00176295	0.00175634	0.00174669	0.001741	1.24E-11	7.59E-12	9.03E-13	6.55E-13	1.32E-12	1.21E-12	7.10E-08	1.55E-08	1.54E-08	6.52E-09	5.55E-11	5.51E-11	-0.0252	0.0191	0.1856
rs114056237	-0.0666188	-0.0679815	-0.0696192	-0.0684615	-0.0694025	-0.069566	-0.0570128	-0.0583164	-0.0600475	-0.0611455	-0.0642305	-0.0646461	0.00705223	0.00706285	0.00734092	0.00729312	0.00734484	0.00729487	0.00695063	0.00692588	0.00709153	0.00706486	0.00702548	0.00700266	3.53E-21	6.30E-22	2.47E-21	6.20E-21	3.44E-21	1.49E-21	2.36E-16	3.78E-17	2.52E-17	4.96E-18	6.13E-20	2.68E-20	-0.177	0.1238	0.1529
rs11540358	0.0157603	0.0159895	0.0173482	0.0171062	0.0166051	0.0164671	0.01223	0.0117804	0.0121251	0.0118979	0.0152763	0.015283	0.00166319	0.00166564	0.00173116	0.00171989	0.00173188	0.00172012	0.00163894	0.00163313	0.00167225	0.00166599	0.0016567	0.0016513	2.66E-21	8.07E-22	1.24E-23	2.64E-23	9.04E-22	1.04E-21	8.53E-14	5.47E-13	4.15E-13	9.24E-13	2.96E-20	2.15E-20	0.0113	0.0181	0.5331
rs115736810	0.0165859	0.0165663	0.0134788	0.0137046	0.0149523	0.0148163	0.016646	0.0166133	0.0164408	0.0163794	0.0172721	0.0172417	0.00297244	0.00297685	0.00309417	0.00307401	0.0030953	0.00307428	0.002929	0.00291858	0.00298838	0.00297721	0.00296084	0.00295122	2.41E-08	2.62E-08	1.32E-05	8.27E-06	1.36E-06	1.44E-06	1.32E-08	1.25E-08	3.77E-08	3.77E-08	5.43E-09	5.16E-09	-0.0667	0.0355	0.0602005
rs115912456	0.0250574	0.025465	0.0194117	0.0193915	0.0168251	0.0163584	0.0283222	0.0282196	0.0248866	0.0250772	0.0281077	0.0278456	0.00386531	0.00387095	0.00402336	0.00399715	0.00402522	0.00399786	0.00380887	0.00379532	0.0038861	0.00387156	0.00384984	0.00383713	9.03E-11	4.76E-11	1.40E-06	1.23E-06	2.92E-05	4.28E-05	1.04E-13	1.05E-13	1.52E-10	9.35E-11	2.86E-13	3.97E-13	0.0074	0.0591	0.9002
rs116072427	-0.0249152	-0.0241349	-0.0207249	-0.0203313	-0.0211669	-0.0210707	-0.0233736	-0.0233136	-0.0243855	-0.0238905	-0.0259359	-0.0256276	0.00299857	0.00300296	0.00312113	0.0031008	0.00312236	0.00310113	0.00295466	0.00294421	0.00301476	0.00300347	0.00298687	0.0029771	9.69E-17	9.23E-16	3.14E-11	5.51E-11	1.21E-11	1.09E-11	2.57E-15	2.41E-15	6.05E-16	1.81E-15	3.86E-18	7.45E-18	0.016	0.0345	0.6436
rs11635080	0.00851465	0.00878247	0.00673809	0.00679603	0.00679273	0.00682336	0.00784308	0.00791966	0.00741445	0.00802949	0.0098435	0.00985445	0.00178019	0.0017828	0.001853	0.00184093	0.0018537	0.0018411	0.00175412	0.00174789	0.00178975	0.00178304	0.00177316	0.00176735	1.73E-06	8.39E-07	0.000276605	0.000222854	0.000247936	0.00021048	7.78E-06	5.87E-06	3.43E-05	6.69E-06	2.84E-08	2.47E-08	0.0365	0.0192	0.0567898
rs11642015	0.0365864	0.0369894	0.0406106	0.0403329	0.0422842	0.0419239	0.0346285	0.0349256	0.036441	0.035936	0.0312143	0.0311154	0.00156517	0.00156745	0.00162897	0.00161836	0.00162947	0.00161841	0.00154235	0.00153685	0.00157362	0.00156776	0.00155941	0.00155435	9.53E-121	5.05E-123	4.69E-137	5.74E-137	2.58E-148	8.34E-148	1.49E-111	3.08E-114	1.52E-118	3.47E-116	4.45E-89	4.31E-89	0.0222	0.0161	0.1689
rs11648796	0.0171882	0.0168823	0.0162567	0.0160093	0.0158646	0.0158031	0.014051	0.0141853	0.0137712	0.0142818	0.0173356	0.0174791	0.00191119	0.00191403	0.00198936	0.00197641	0.00199016	0.00197663	0.00188326	0.00187657	0.0019215	0.0019143	0.00190366	0.00189748	2.41E-19	1.15E-18	3.05E-16	5.50E-16	1.57E-15	1.30E-15	8.61E-14	4.07E-14	7.69E-13	8.63E-14	8.56E-20	3.23E-20	0.0248	0.0172	0.1498
rs11655578	0.0103506	0.010572	0.00876861	0.00881359	0.00968956	0.00967348	0.0104224	0.0111244	0.0110331	0.0109088	0.0108414	0.0109005	0.0018902	0.00189293	0.00196742	0.0019546	0.00196816	0.00195479	0.00186251	0.00185588	0.00190028	0.00189317	0.00188276	0.0018766	4.36E-08	2.34E-08	8.32E-06	6.51E-06	8.52E-07	7.48E-07	2.20E-08	2.05E-09	6.40E-09	8.31E-09	8.51E-09	6.30E-09	0.0167	0.0243	0.4911
rs11657101	0.00845268	0.00840195	0.00606345	0.00615584	0.00621949	0.00616066	0.00781301	0.00783888	0.0079733	0.00790759	0.00972254	0.00975875	0.00160619	0.00160857	0.00167189	0.001661	0.00167253	0.00166116	0.00158268	0.00157706	0.00161482	0.00160877	0.0015999	0.0015947	1.42E-07	1.76E-07	0.000287111	0.000210504	0.00020036	0.000208406	7.95E-07	6.68E-07	7.91E-07	8.87E-07	1.23E-09	9.40E-10	-0.0044	0.0162	0.7873
rs11667280	-0.0111869	-0.0112003	-0.00843065	-0.00830366	-0.00899625	-0.00894962	-0.0114691	-0.0111588	-0.012293	-0.0122972	-0.0119046	-0.0118003	0.00190964	0.00191244	0.00198772	0.00197477	0.00198848	0.00197497	0.00188167	0.001875	0.00191984	0.00191264	0.00190211	0.00189594	4.69E-09	4.73E-09	2.22E-05	2.61E-05	6.07E-06	5.86E-06	1.09E-09	2.66E-09	1.52E-10	1.28E-10	3.89E-10	4.85E-10	0.0207	0.0203	0.3081
rs11684531	-0.0122488	-0.0118822	-0.010343	-0.0100529	-0.0102315	-0.0101891	-0.0114581	-0.0114363	-0.0108982	-0.010857	-0.012925	-0.012754	0.0022679	0.00227121	0.00236055	0.00234517	0.00236145	0.00234541	0.00223459	0.00222665	0.00227994	0.00227151	0.00225889	0.0022516	6.63E-08	1.68E-07	1.18E-05	1.81E-05	1.47E-05	1.40E-05	2.94E-07	2.81E-07	1.75E-06	1.76E-06	1.05E-08	1.48E-08	0.0071	0.031	0.8186
rs11694842	-0.0111652	-0.0111932	-0.00957243	-0.00952167	-0.00982213	-0.00978321	-0.00980243	-0.00978194	-0.0105814	-0.0115742	-0.0117975	-0.0118375	0.00162621	0.00162861	0.00169274	0.00168171	0.00169341	0.00168191	0.00160245	0.00159677	0.00163499	0.00162887	0.0016199	0.00161461	6.63E-12	6.30E-12	1.56E-08	1.50E-08	6.63E-09	6.01E-09	9.54E-10	9.02E-10	9.69E-11	1.20E-12	3.28E-13	2.28E-13	9.00E-04	0.0171	0.9568
rs117543413	-0.0404351	-0.0403387	-0.0429691	-0.0426776	-0.0426206	-0.0428119	-0.0360766	-0.033544	-0.0335575	-0.0320924	-0.037583	-0.0371881	0.0058713	0.00587993	0.006112	0.00607218	0.00611464	0.00607305	0.00578624	0.00576571	0.00590353	0.00588185	0.00584881	0.00582972	5.71E-12	6.88E-12	2.06E-12	2.09E-12	3.17E-12	1.80E-12	4.53E-10	5.97E-09	1.31E-08	4.87E-08	1.31E-10	1.78E-10	0.0144	0.0658	0.8271
rs11880992	0.0146797	0.014673	0.0126888	0.0125731	0.0129925	0.0129695	0.0135368	0.0134198	0.0132047	0.0129175	0.0158492	0.0156527	0.00156271	0.00156502	0.00162667	0.00161607	0.00162729	0.00161623	0.00153986	0.0015344	0.00157113	0.00156528	0.00155654	0.00155147	5.83E-21	6.92E-21	6.18E-15	7.27E-15	1.42E-15	1.02E-15	1.49E-18	2.22E-18	4.31E-17	1.56E-16	2.40E-24	6.23E-24	0.007	0.0165	0.672
rs11997525	0.0161545	0.016376	0.0142282	0.0143264	0.0140365	0.013893	0.0151591	0.0151325	0.0151414	0.0150175	0.0169236	0.0169862	0.0020747	0.00207772	0.00215952	0.00214544	0.00216036	0.00214568	0.0020443	0.00203704	0.00208581	0.002078	0.0020665	0.00205975	6.91E-15	3.24E-15	4.45E-11	2.43E-11	8.19E-11	9.50E-11	1.22E-13	1.10E-13	3.90E-13	4.95E-13	2.63E-16	1.63E-16	0.0218	0.0231	0.3465
rs12072845	-0.0145323	-0.0145293	-0.0128772	-0.0127637	-0.0129216	-0.0129776	-0.012804	-0.0126791	-0.0136773	-0.0127974	-0.0152017	-0.0152417	0.00157431	0.00157663	0.00163875	0.00162807	0.00163937	0.00162823	0.00155131	0.0015458	0.00158279	0.00157689	0.0015681	0.001563	2.70E-20	3.12E-20	3.92E-15	4.53E-15	3.23E-15	1.59E-15	1.54E-16	2.37E-16	5.59E-18	4.85E-16	3.21E-22	1.83E-22	-0.0249	0.0168	0.1375
rs12073468	0.0115496	0.0114117	0.0109339	0.0107549	0.0115798	0.0115224	0.0112915	0.0110859	0.0107643	0.0109294	0.0113554	0.011449	0.00182635	0.00182904	0.00190102	0.00188863	0.00190174	0.00188881	0.0017996	0.00179321	0.00183616	0.00182928	0.00181919	0.00181325	2.55E-10	4.40E-10	8.85E-09	1.24E-08	1.14E-09	1.06E-09	3.51E-10	6.33E-10	4.57E-09	2.31E-09	4.32E-10	2.72E-10	0.0185	0.0187	0.3233
rs12140153	-0.0160157	-0.0163781	-0.0180096	-0.0181225	-0.0186917	-0.0185755	-0.0145937	-0.013436	-0.0163372	-0.0161715	-0.0137154	-0.0133587	0.00266378	0.00266774	0.00277276	0.0027547	0.00277383	0.00275503	0.00262491	0.00261561	0.00267813	0.00266823	0.00265354	0.00264492	1.83E-09	8.30E-10	8.31E-11	4.75E-11	1.60E-11	1.56E-11	2.70E-08	2.80E-07	1.06E-09	1.36E-09	2.36E-07	4.40E-07	-0.0011	0.0298	0.9697
rs12145281	-0.00889164	-0.00886022	-0.011302	-0.0111277	-0.0108176	-0.0106838	-0.00765856	-0.0080683	-0.00866338	-0.0085732	-0.00681404	-0.00680747	0.00154753	0.00154979	0.00161075	0.00160025	0.00161142	0.00160048	0.00152494	0.00151951	0.0015559	0.00155009	0.00154159	0.00153658	9.16E-09	1.08E-08	2.28E-12	3.56E-12	1.91E-11	2.47E-11	5.11E-07	1.10E-07	2.58E-08	3.19E-08	9.87E-06	9.41E-06	0.0098	0.0159	0.5374
rs1218824	0.00919338	0.00920271	0.0101274	0.0100466	0.0108334	0.0105598	0.00914574	0.00906582	0.00949547	0.0094326	0.00778033	0.00772874	0.00162365	0.00162605	0.00169002	0.00167901	0.00169065	0.00167916	0.00159987	0.00159419	0.00163237	0.00162627	0.0016173	0.00161204	1.50E-08	1.52E-08	2.07E-09	2.18E-09	1.48E-10	3.20E-10	1.09E-08	1.30E-08	6.00E-09	6.63E-09	1.50E-06	1.63E-06	0.011	0.0169	0.5155
rs12209223	0.0175868	0.0175154	0.0123212	0.0124116	0.0132629	0.013126	0.0175214	0.0181186	0.0175124	0.0175345	0.0202261	0.019931	0.00254582	0.0025496	0.00265	0.00263274	0.00265103	0.00263301	0.00250853	0.00249962	0.00255945	0.00254987	0.00253569	0.00252742	4.92E-12	6.44E-12	3.33E-06	2.43E-06	5.65E-07	6.19E-07	2.86E-12	4.22E-13	7.81E-12	6.14E-12	1.51E-15	3.13E-15	0.0228	0.0233	0.3278
rs12247156	-0.0148203	-0.0149499	-0.0159987	-0.0161283	-0.015202	-0.015045	-0.0115355	-0.0123593	-0.0129954	-0.0120309	-0.0139044	-0.0137896	0.00219347	0.00219674	0.00228322	0.00226834	0.00228411	0.00226859	0.00216146	0.00215377	0.00220535	0.00219711	0.00218501	0.00217791	1.42E-11	1.01E-11	2.44E-12	1.16E-12	2.83E-11	3.32E-11	9.46E-08	9.56E-09	3.80E-09	4.36E-08	1.97E-10	2.43E-10	-0.0024	0.0224	0.9164
rs1228024	-0.0113484	-0.0115055	-0.00972126	-0.00962332	-0.00922681	-0.0091343	-0.00957085	-0.00964849	-0.00957352	-0.00987351	-0.0126871	-0.012561	0.00162245	0.00162482	0.00168878	0.00167778	0.00168944	0.00167798	0.00159871	0.00159303	0.00163119	0.0016251	0.00161614	0.00161087	2.66E-12	1.43E-12	8.60E-09	9.72E-09	4.73E-08	5.22E-08	2.14E-09	1.39E-09	4.39E-09	1.24E-09	4.16E-15	6.33E-15	0.0096	0.0173	0.580801
rs1229947	0.0158856	0.0156298	0.0165729	0.0164568	0.015392	0.0154057	0.0135474	0.0136195	0.0129244	0.0133478	0.0154118	0.0153378	0.00183078	0.00183351	0.00190566	0.00189325	0.00190646	0.00189352	0.00180409	0.00179769	0.00184073	0.00183386	0.00182365	0.00181771	4.08E-18	1.54E-17	3.43E-18	3.56E-18	6.85E-16	4.10E-16	5.96E-14	3.57E-14	2.20E-12	3.38E-13	2.90E-17	3.24E-17	0.0291	0.0188	0.1212
rs12347137	-0.0250067	-0.0247555	-0.0221832	-0.0218905	-0.022142	-0.0218989	-0.0223962	-0.0224945	-0.021897	-0.0217284	-0.026479	-0.0262507	0.00190682	0.00190967	0.00198494	0.00197201	0.0019857	0.00197221	0.00187899	0.00187231	0.00191719	0.00191002	0.0018993	0.00189309	2.79E-39	2.02E-38	5.43E-29	1.26E-28	7.18E-29	1.22E-28	9.54E-33	3.04E-33	3.31E-30	5.58E-30	3.65E-44	1.04E-43	-0.0265	0.0188	0.1602
rs12592845	-0.0130808	-0.0128898	-0.00892513	-0.00880698	-0.00986633	-0.00995283	-0.0134727	-0.0132452	-0.0133478	-0.0128795	-0.0150261	-0.0151274	0.0026848	0.00268878	0.00279468	0.00277648	0.00279578	0.00277681	0.00264556	0.00263618	0.00269928	0.0026892	0.00267438	0.00266566	1.10E-06	1.64E-06	0.00140517	0.00151408	0.000417186	0.000338065	3.53E-07	5.05E-07	7.62E-07	1.67E-06	1.93E-08	1.39E-08	0.0174	0.0238	0.465
rs1260326	0.0210802	0.021322	0.0184316	0.0183861	0.0184171	0.0182428	0.0200421	0.0198915	0.0196488	0.019478	0.0219555	0.0219185	0.00157016	0.00157247	0.00163447	0.00162382	0.00163511	0.001624	0.00154719	0.0015417	0.00157865	0.00157278	0.00156399	0.0015589	4.40E-41	7.14E-42	1.73E-29	1.03E-29	2.01E-29	2.83E-29	2.28E-38	4.46E-38	1.49E-35	3.23E-35	9.38E-45	6.87E-45	-0.0127	0.0167	0.4455
rs12638455	0.0124848	0.0125876	0.0140141	0.0138034	0.013309	0.0132378	0.010666	0.0100045	0.0108343	0.0106229	0.0113703	0.0113862	0.00156096	0.00156327	0.00162477	0.00161419	0.00162545	0.00161441	0.00153822	0.00153277	0.00156945	0.00156357	0.00155494	0.00154989	1.27E-15	8.16E-16	6.42E-18	1.22E-17	2.67E-16	2.42E-16	4.10E-12	6.72E-11	5.09E-12	1.09E-11	2.63E-13	2.04E-13	0.0201	0.0161	0.2113
rs1266876	0.00793237	0.00807983	0.00958198	0.00949527	0.00937676	0.0091313	0.00598101	0.00640822	0.00692364	0.00717804	0.00687232	0.00667057	0.00161059	0.00161296	0.00167643	0.00166551	0.00167711	0.00166572	0.00158708	0.00158145	0.00161931	0.00161328	0.00160439	0.00159919	8.43E-07	5.47E-07	1.09E-08	1.19E-08	2.26E-08	4.21E-08	0.000164218	5.08E-05	1.91E-05	8.62E-06	1.84E-05	3.03E-05	-0.0132	0.016	0.4088
rs12713004	0.0184928	0.0186144	0.0149799	0.0149028	0.0146112	0.0144271	0.0169675	0.0164491	0.0167989	0.0166741	0.0204055	0.0201697	0.00172166	0.0017242	0.0017922	0.00178052	0.00179288	0.0017807	0.00169653	0.00169051	0.00173098	0.0017245	0.00171483	0.00170928	6.58E-27	3.63E-27	6.38E-17	5.79E-17	3.67E-16	5.43E-16	1.52E-23	2.26E-22	2.89E-22	4.11E-22	1.21E-32	3.95E-32	-0.0086	0.0207	0.6773
rs12813149	-0.00976756	-0.00978579	-0.0100256	-0.00993555	-0.0110122	-0.0109186	-0.0100589	-0.00998486	-0.0101652	-0.00992963	-0.00835637	-0.00824256	0.00179046	0.00179313	0.00186368	0.00185154	0.00186442	0.00185177	0.00176432	0.00175807	0.00180014	0.00179343	0.0017836	0.00177785	4.89E-08	4.84E-08	7.48E-08	8.05E-08	3.50E-09	3.72E-09	1.19E-08	1.35E-08	1.64E-08	3.09E-08	2.80E-06	3.55E-06	-0.0021	0.017	0.9001
rs12879423	0.0149056	0.0149981	0.0157802	0.0155465	0.0156867	0.0156476	0.0151403	0.0146278	0.0141235	0.0146419	0.0135098	0.0135266	0.00165626	0.00165869	0.00172396	0.00171273	0.00172466	0.00171294	0.00163202	0.00162623	0.00166521	0.00165897	0.0016499	0.0016445	2.28E-19	1.54E-19	5.54E-20	1.12E-19	9.46E-20	6.58E-20	1.75E-20	2.38E-19	2.23E-17	1.09E-18	2.66E-16	1.95E-16	0.0324	0.0166	0.0517702
rs12881869	-0.0116557	-0.0114896	-0.00243535	-0.00272009	-0.00318995	-0.00329405	-0.0171005	-0.0175873	-0.0152098	-0.0155186	-0.0154179	-0.0157884	0.0029833	0.00298768	0.00310529	0.00308506	0.00310647	0.00308537	0.0029396	0.00292914	0.00299932	0.00298811	0.00297173	0.00296209	9.35E-05	0.000120251	0.432889	0.377941	0.304482	0.285686	5.99E-09	1.92E-09	3.96E-07	2.07E-07	2.12E-07	9.82E-08	0.001	0.0271	0.9694
rs12889702	0.00949064	0.00961834	0.0103084	0.0103069	0.010584	0.0105492	0.00831664	0.00860921	0.00940656	0.00942293	0.00809087	0.00818181	0.00166307	0.00166552	0.00173109	0.00171981	0.00173176	0.00172	0.00163878	0.00163296	0.00167203	0.00166579	0.00165664	0.00165123	1.15E-08	7.70E-09	2.61E-09	2.06E-09	9.87E-10	8.62E-10	3.88E-07	1.35E-07	1.85E-08	1.54E-08	1.04E-06	7.24E-07	0.0244	0.0176	0.1647
rs12900116	-0.0127774	-0.0127695	-0.0109653	-0.010996	-0.0110148	-0.01083	-0.0122172	-0.012142	-0.0120559	-0.0121584	-0.0134717	-0.0135316	0.00161534	0.00161772	0.00168142	0.00167046	0.00168208	0.00167067	0.00159171	0.00158606	0.00162407	0.001618	0.00160903	0.00160378	2.58E-15	2.95E-15	6.97E-11	4.63E-11	5.83E-11	9.04E-11	1.65E-14	1.93E-14	1.15E-13	5.73E-14	5.66E-17	3.26E-17	0.0074	0.0174	0.6697
rs12952925	-0.00917019	-0.0093675	-0.0106816	-0.010684	-0.0115943	-0.0113193	-0.00825319	-0.0079429	-0.00949585	-0.0088164	-0.00710133	-0.00714173	0.00179763	0.0018003	0.00187117	0.00185897	0.00187188	0.0018592	0.00177142	0.00176514	0.00180739	0.00180063	0.00179066	0.00178482	3.38E-07	1.96E-07	1.14E-08	9.08E-09	5.87E-10	1.14E-09	3.18E-06	6.80E-06	1.49E-07	9.77E-07	7.32E-05	6.30E-05	-0.0385	0.0193	0.04583
rs12968652	-0.0102487	-0.0103092	-0.00976937	-0.00981058	-0.00902913	-0.00898821	-0.00866021	-0.0089474	-0.00947853	-0.00949466	-0.0108258	-0.0106163	0.00158542	0.00158776	0.00165026	0.0016395	0.00165093	0.00163972	0.00156225	0.0015567	0.00159397	0.00158801	0.00157927	0.00157413	1.02E-10	8.43E-11	3.22E-09	2.18E-09	4.53E-08	4.22E-08	2.97E-08	9.06E-09	2.74E-09	2.25E-09	7.15E-12	1.54E-11	0.0308	0.0172	0.0740901
rs12992672	0.0319683	0.0318448	0.0348767	0.0345392	0.0355646	0.0355146	0.0301116	0.0291681	0.0304822	0.030918	0.0286808	0.0282117	0.00203442	0.00203742	0.00211752	0.00210373	0.00211838	0.00210397	0.00200474	0.00199769	0.00204552	0.00203784	0.00202666	0.00202005	1.28E-55	4.76E-55	6.32E-61	1.50E-60	3.14E-63	6.74E-64	5.63E-51	2.87E-48	3.33E-50	5.65E-52	1.88E-45	2.59E-44	0.0373	0.0216	0.0838803
rs13012540	-0.0120018	-0.0117147	-0.0109832	-0.0108544	-0.0109262	-0.0108297	-0.0116439	-0.0123371	-0.011302	-0.010894	-0.0123566	-0.0123686	0.00209786	0.00210092	0.00218359	0.00216936	0.00218445	0.00216961	0.00206708	0.00205973	0.00210904	0.00210115	0.00208957	0.00208274	1.06E-08	2.46E-08	4.91E-07	5.63E-07	5.68E-07	5.99E-07	1.77E-08	2.10E-09	8.38E-08	2.16E-07	3.35E-09	2.88E-09	0.0175	0.022	0.4252
rs13130600	-0.00936672	-0.00936417	-0.00713818	-0.00697763	-0.0069759	-0.00678323	-0.00969293	-0.00958798	-0.00904753	-0.00957481	-0.0107339	-0.0105172	0.00171663	0.00171916	0.00178685	0.00177521	0.00178754	0.0017754	0.0016915	0.00168551	0.00172586	0.0017194	0.0017099	0.00170434	4.86E-08	5.13E-08	6.48E-05	8.48E-05	9.52E-05	0.000133113	1.00E-08	1.28E-08	1.59E-07	2.57E-08	3.45E-10	6.80E-10	-0.0159	0.019	0.4014
rs13176161	-0.00876676	-0.00884227	-0.0103906	-0.0103188	-0.00990929	-0.00979949	-0.00759937	-0.00786911	-0.00805829	-0.00825977	-0.00739229	-0.00735282	0.00158132	0.00158365	0.00164594	0.00163522	0.00164658	0.0016354	0.0015582	0.00155266	0.00158983	0.00158388	0.00157517	0.00157004	2.96E-08	2.36E-08	2.74E-10	2.79E-10	1.77E-09	2.07E-09	1.08E-06	4.02E-07	4.01E-07	1.84E-07	2.69E-06	2.83E-06	0.015	0.0172	0.3843
rs13294021	-0.0109841	-0.0110353	-0.0111421	-0.0110687	-0.0111111	-0.011206	-0.00973421	-0.00975529	-0.00943252	-0.009725	-0.0105587	-0.0104823	0.00154007	0.00154235	0.00160305	0.00159261	0.00160369	0.00159279	0.00151759	0.00151221	0.00154843	0.00154264	0.0015341	0.00152909	9.90E-13	8.39E-13	3.65E-12	3.66E-12	4.26E-12	1.99E-12	1.42E-10	1.11E-10	1.12E-09	2.90E-10	5.89E-12	7.13E-12	0.0189	0.016	0.2353
rs13430869	0.01574	0.0160228	0.015334	0.01498	0.0143026	0.0141876	0.0144452	0.0144721	0.0142126	0.0146713	0.0159847	0.0160645	0.00177111	0.00177371	0.00184354	0.00183154	0.0018443	0.00183177	0.00174521	0.00173901	0.00178064	0.00177396	0.00176411	0.00175833	6.30E-19	1.67E-19	9.00E-17	2.87E-16	8.86E-15	9.56E-15	1.27E-16	8.68E-17	1.45E-15	1.34E-16	1.30E-19	6.50E-20	0.0057	0.0167	0.733599
rs1351394	-0.0272291	-0.0270405	-0.0255728	-0.0253853	-0.0249106	-0.0247698	-0.0237458	-0.0234304	-0.0238986	-0.0238101	-0.0280219	-0.0278507	0.00153696	0.00153924	0.00159995	0.00158952	0.0016006	0.00158972	0.00151461	0.00150924	0.00154537	0.00153959	0.00153089	0.0015259	3.38E-70	4.70E-69	1.75E-57	2.16E-57	1.35E-54	1.02E-54	2.24E-55	2.47E-54	6.28E-54	6.22E-54	8.32E-75	2.17E-74	-0.0075	0.016	0.6421
rs1355603	0.0284958	0.0283236	0.0259865	0.0257715	0.02585	0.0256538	0.0254105	0.0256606	0.0253458	0.0254467	0.0293485	0.0291782	0.0020471	0.00205016	0.00213099	0.00211711	0.0021318	0.00211731	0.00201723	0.00201006	0.00205824	0.00205052	0.00203907	0.00203243	4.92E-44	2.12E-43	3.38E-34	4.41E-34	7.83E-34	8.81E-34	2.24E-36	2.59E-37	7.72E-35	2.35E-35	5.91E-47	1.00E-46	-0.0125	0.0215	0.5603
rs1374370	0.0116259	0.0116666	0.010433	0.0102322	0.0101894	0.0102142	0.011154	0.0112862	0.0107689	0.0106355	0.0119897	0.0119641	0.00166502	0.00166749	0.00173312	0.00172184	0.00173383	0.00172204	0.0016407	0.00163486	0.00167408	0.00166783	0.00165862	0.00165319	2.91E-12	2.63E-12	1.75E-09	2.81E-09	4.19E-09	3.01E-09	1.06E-11	5.08E-12	1.26E-10	1.81E-10	4.89E-13	4.60E-13	0.0162	0.0189	0.3928
rs1376750	0.0117971	0.0121166	0.0132171	0.0131036	0.0133321	0.013085	0.0116033	0.0110087	0.0121651	0.0121132	0.0102821	0.00987619	0.00220323	0.00220646	0.00229334	0.0022784	0.00229421	0.00227863	0.00217104	0.00216334	0.00221505	0.00220681	0.00219462	0.00218746	8.59E-08	3.99E-08	8.26E-09	8.87E-09	6.21E-09	9.34E-09	9.07E-08	3.61E-07	3.98E-08	4.04E-08	2.80E-06	6.34E-06	-0.044	0.0258	0.0876799
rs1412234	0.0108264	0.0107522	0.0124755	0.0124684	0.0127372	0.0125996	0.0098948	0.00991821	0.0110231	0.0110612	0.0091686	0.00901449	0.00163892	0.00164135	0.00170592	0.0016948	0.00170658	0.00169499	0.00161499	0.00160926	0.00164774	0.00164159	0.00163257	0.00162726	3.96E-11	5.73E-11	2.62E-13	1.89E-13	8.44E-14	1.06E-13	8.97E-10	7.14E-10	2.24E-11	1.61E-11	1.96E-08	3.03E-08	0.0098	0.0165	0.5536
rs143384	0.037927	0.0374839	0.0361329	0.0359275	0.0353006	0.0351054	0.0324588	0.0323265	0.0326929	0.0327861	0.0390933	0.0388872	0.00156306	0.00156539	0.00162719	0.00161659	0.00162788	0.00161683	0.00154052	0.00153505	0.00157181	0.00156592	0.00155685	0.0015518	6.03E-130	1.32E-126	3.64E-109	2.41E-109	3.37E-104	1.85E-104	1.74E-98	2.20E-98	5.04E-96	2.84E-97	5.16E-139	1.86E-138	0.0134	0.0161	0.4038
rs143986132	-0.0349898	-0.0341007	-0.0332936	-0.0330609	-0.0331861	-0.0329004	-0.0306022	-0.0314582	-0.0302781	-0.0306919	-0.0339981	-0.0332498	0.00590618	0.00591442	0.00614718	0.00610713	0.00614953	0.00610771	0.00581922	0.00579852	0.00593724	0.00591493	0.00588287	0.00586391	3.14E-09	8.14E-09	6.10E-08	6.19E-08	6.80E-08	7.18E-08	1.45E-07	5.79E-08	3.40E-07	2.12E-07	7.51E-09	1.43E-08	0.116	0.0818	0.156
rs1452822	0.0210721	0.0207999	0.0187133	0.0185712	0.0182028	0.0181973	0.0184818	0.0184381	0.0189268	0.0192751	0.0220459	0.0221172	0.00170129	0.00170381	0.00177097	0.00175944	0.00177167	0.00175964	0.00167645	0.0016705	0.00171048	0.00170406	0.0016945	0.00168901	3.17E-35	2.87E-34	4.29E-26	4.85E-26	9.27E-25	4.61E-25	2.95E-28	2.55E-28	1.87E-28	1.17E-29	1.09E-38	3.61E-39	-0.0064	0.0193	0.7408
rs1463521	-0.011731	-0.0118015	-0.00967964	-0.00963867	-0.0102177	-0.0101587	-0.0112643	-0.0112016	-0.0123026	-0.0119039	-0.012034	-0.0120931	0.0021918	0.00219505	0.00228145	0.00226659	0.00228231	0.0022668	0.0021597	0.00215204	0.00220357	0.00219533	0.00218316	0.00217605	8.69E-08	7.60E-08	2.21E-05	2.11E-05	7.58E-06	7.41E-06	1.83E-07	1.94E-07	2.37E-08	5.89E-08	3.55E-08	2.74E-08	0.022	0.0213	0.3025
rs1472852	-0.0323794	-0.0323174	-0.0282669	-0.0280119	-0.0267911	-0.0266933	-0.0292064	-0.0293581	-0.0275874	-0.0275819	-0.0350474	-0.0351216	0.00211275	0.00211587	0.00219935	0.00218502	0.00220023	0.00218529	0.00208189	0.00207449	0.00212424	0.00211629	0.00210421	0.0020973	5.37E-53	1.19E-52	8.51E-38	1.29E-37	4.22E-34	2.63E-34	1.07E-44	1.87E-45	1.48E-38	8.11E-39	2.91E-62	6.42E-63	0.0241	0.0272	0.3747
rs147730268	-0.0239177	-0.0236507	-0.0271261	-0.0268203	-0.0284	-0.0279952	-0.0205473	-0.0202687	-0.0221253	-0.0217121	-0.0200875	-0.0198404	0.0027673	0.00277135	0.00288032	0.00286156	0.00288139	0.0028618	0.0027268	0.00271711	0.00278206	0.00277168	0.00275649	0.00274751	5.50E-18	1.42E-17	4.64E-21	7.12E-21	6.48E-23	1.35E-22	4.88E-14	8.70E-14	1.83E-15	4.76E-15	3.17E-13	5.16E-13	-0.0195	0.0287	0.4978
rs1477890	0.0082536	0.008179	0.0104115	0.0102741	0.0105833	0.0104794	0.00715347	0.00732417	0.0078338	0.00778302	0.00624842	0.00628878	0.00154014	0.00154243	0.0016031	0.00159266	0.00160371	0.00159281	0.00151762	0.00151223	0.00154842	0.00154263	0.00153413	0.00152912	8.37E-08	1.14E-07	8.34E-11	1.11E-10	4.14E-11	4.74E-11	2.43E-06	1.28E-06	4.21E-07	4.53E-07	4.64E-05	3.91E-05	0.0039	0.0164	0.814
rs149229890	0.0449051	0.0449353	0.0482975	0.0481569	0.0452107	0.0454333	0.0350978	0.0341289	0.0414765	0.0425908	0.0396414	0.0397278	0.00756957	0.00758101	0.00788005	0.00782871	0.00788286	0.00782925	0.0074592	0.00743269	0.00761045	0.00758184	0.00753986	0.00751593	2.99E-09	3.08E-09	8.85E-10	7.69E-10	9.74E-09	6.52E-09	2.54E-06	4.40E-06	5.04E-08	1.94E-08	1.46E-07	1.25E-07	-0.1987	0.1499	0.185
rs1494461	-0.0107667	-0.0105131	-0.0100187	-0.00985365	-0.0110352	-0.0108726	-0.0107774	-0.0109668	-0.011681	-0.0114006	-0.00979676	-0.00976989	0.00164442	0.00164687	0.00171167	0.00170052	0.00171233	0.00170071	0.00162037	0.00161461	0.00165326	0.00164708	0.00163805	0.00163274	5.86E-11	1.73E-10	4.83E-09	6.86E-09	1.16E-10	1.63E-10	2.91E-11	1.11E-11	1.60E-12	4.47E-12	2.22E-09	2.18E-09	-0.0126	0.0164	0.4438
rs1521624	-0.00916663	-0.0092871	-0.00948643	-0.00935351	-0.00947993	-0.00937605	-0.00825111	-0.0089144	-0.00915068	-0.00923369	-0.00847567	-0.00839756	0.0015454	0.00154768	0.00160859	0.00159811	0.00160922	0.00159829	0.00152283	0.00151741	0.00155373	0.00154792	0.00153947	0.00153444	3.00E-09	1.97E-09	3.70E-09	4.84E-09	3.84E-09	4.46E-09	6.02E-08	4.24E-09	3.88E-09	2.45E-09	3.68E-08	4.44E-08	-0.0211	0.016	0.1862
rs1524445	-0.00822479	-0.00845491	-0.00769738	-0.00769267	-0.0089032	-0.00893504	-0.00863493	-0.00899304	-0.00974333	-0.00930247	-0.00782586	-0.00792805	0.00156768	0.00156999	0.00163181	0.00162117	0.00163241	0.00162132	0.00154474	0.00153925	0.00157611	0.00157022	0.00156161	0.00155654	1.55E-07	7.24E-08	2.39E-06	2.08E-06	4.93E-08	3.57E-08	2.27E-08	5.15E-09	6.34E-10	3.14E-09	5.41E-07	3.52E-07	-0.0122	0.0165	0.4591
rs1528450	0.00885726	0.00890483	0.00925876	0.00917848	0.00957458	0.00952943	0.0093304	0.00934312	0.00929147	0.00931361	0.00799462	0.00785902	0.0015879	0.00159024	0.0016528	0.00164203	0.00165343	0.0016422	0.00156463	0.00155908	0.00159643	0.00159048	0.00158174	0.00157657	2.44E-08	2.15E-08	2.12E-08	2.28E-08	7.01E-09	6.53E-09	2.47E-09	2.07E-09	5.88E-09	4.75E-09	4.32E-07	6.20E-07	-0.053	0.0166	0.00138701
rs153560	0.0108002	0.0108819	0.00969504	0.00965918	0.0100946	0.0100109	0.0104958	0.0106094	0.011239	0.0111462	0.0108123	0.0107276	0.00158347	0.00158582	0.00164825	0.00163751	0.00164889	0.00163769	0.00156033	0.00155478	0.00159202	0.00158608	0.00157729	0.00157215	9.08E-12	6.80E-12	4.06E-09	3.67E-09	9.25E-10	9.80E-10	1.74E-11	8.89E-12	1.67E-12	2.11E-12	7.14E-12	8.90E-12	0.032	0.0164	0.0503999
rs1542224	0.0145933	0.014574	0.0161207	0.0160054	0.0156296	0.0152889	0.0118506	0.0116019	0.0121311	0.0121592	0.013559	0.0134805	0.00171797	0.00172049	0.00178816	0.00177651	0.00178886	0.00177673	0.00169286	0.00168686	0.00172721	0.00172075	0.00171122	0.00170564	2.00E-17	2.45E-17	1.97E-19	2.08E-19	2.40E-18	7.66E-18	2.56E-12	6.09E-12	2.17E-12	1.60E-12	2.31E-15	2.72E-15	-0.0052	0.0182	0.7754
rs1552234	0.00874268	0.00865497	0.00890657	0.00885195	0.00918254	0.00932755	0.00897169	0.00915372	0.00965999	0.0091365	0.0078335	0.00777578	0.00154169	0.00154397	0.00160473	0.00159428	0.00160538	0.00159446	0.00151915	0.00151376	0.00155002	0.00154423	0.00153573	0.00153073	1.42E-08	2.08E-08	2.86E-08	2.82E-08	1.07E-08	4.92E-09	3.51E-09	1.48E-09	4.61E-10	3.29E-09	3.38E-07	3.78E-07	-0.0063	0.016	0.691301
rs1559047	-0.00840306	-0.0084168	-0.00954897	-0.00932656	-0.00859308	-0.00847858	-0.00670084	-0.00657403	-0.00609172	-0.00610619	-0.00819769	-0.00799037	0.00159222	0.00159461	0.00165733	0.00164653	0.00165798	0.00164671	0.00156895	0.00156339	0.00160086	0.00159489	0.00158605	0.00158091	1.31E-07	1.30E-07	8.34E-09	1.48E-08	2.19E-07	2.62E-07	1.95E-05	2.61E-05	0.000141674	0.000128902	2.36E-07	4.32E-07	0.0104	0.0166	0.5298
rs1573891	-0.0229607	-0.022984	-0.0205294	-0.0204394	-0.0196816	-0.01973	-0.0199071	-0.0204217	-0.01905	-0.0195337	-0.0245331	-0.0244543	0.00212702	0.00213016	0.00221409	0.00219966	0.002215	0.00219995	0.00209598	0.00208855	0.0021386	0.00213058	0.00211871	0.00211181	3.68E-27	3.89E-27	1.83E-20	1.52E-20	6.39E-19	3.02E-19	2.16E-21	1.41E-22	5.24E-19	4.84E-20	5.32E-31	5.29E-31	-0.0074	0.0307	0.8106
rs1591806	0.0166701	0.0163392	0.0132472	0.0130837	0.0124837	0.0123288	0.0146993	0.0146284	0.0144837	0.0140268	0.0188928	0.0186383	0.0015524	0.0015547	0.00161596	0.00160544	0.00161663	0.00160566	0.00152974	0.00152432	0.00156081	0.00155498	0.00154627	0.00154123	6.80E-27	7.88E-26	2.46E-16	3.66E-16	1.15E-14	1.62E-14	7.38E-22	8.31E-22	1.71E-20	1.88E-19	2.52E-34	1.17E-33	-0.0331	0.016	0.0379796
rs1667586	-0.0111305	-0.0111261	-0.010657	-0.0106217	-0.00969941	-0.00969076	-0.0106243	-0.00991676	-0.0113915	-0.0110505	-0.0112035	-0.0112612	0.00186424	0.00186698	0.00194045	0.00192781	0.00194122	0.00192803	0.00183692	0.0018304	0.0018742	0.00186719	0.00185683	0.00185086	2.37E-09	2.53E-09	3.98E-08	3.60E-08	5.84E-07	5.00E-07	7.31E-09	6.04E-08	1.22E-09	3.26E-09	1.60E-09	1.17E-09	-0.0201	0.0188	0.2858
rs16892552	-0.0145586	-0.0145102	-0.0133652	-0.0134538	-0.0130477	-0.0129603	-0.0132583	-0.0132252	-0.0132158	-0.0128777	-0.0147816	-0.0147603	0.00177731	0.00177996	0.00185001	0.00183796	0.00185076	0.00183818	0.00175132	0.0017451	0.00178687	0.00178022	0.00177037	0.00176459	2.59E-16	3.59E-16	5.04E-13	2.49E-13	1.79E-12	1.78E-12	3.73E-14	3.51E-14	1.41E-13	4.71E-13	6.88E-17	6.05E-17	0.0157	0.0203	0.4406
rs16942324	-0.0398237	-0.0396722	-0.0330638	-0.0329307	-0.0329925	-0.0328948	-0.0384032	-0.0369266	-0.0373344	-0.0369347	-0.0433868	-0.0429236	0.00480083	0.00480809	0.00499752	0.00496496	0.00499928	0.00496528	0.00473049	0.0047137	0.00482631	0.00480832	0.00478123	0.00476557	1.09E-16	1.57E-16	3.69E-11	3.30E-11	4.13E-11	3.48E-11	4.75E-16	4.74E-15	1.03E-14	1.58E-14	1.15E-19	2.13E-19	-0.0509	0.0742	0.4925
rs17024393	0.0263541	0.0265484	0.0358765	0.0362217	0.0373111	0.0367463	0.0234275	0.02299	0.0240163	0.024797	0.0187925	0.018729	0.00486016	0.00486723	0.00505852	0.00502556	0.00506054	0.00502627	0.00478911	0.00477221	0.00488687	0.00486889	0.00484317	0.0048273	5.88E-08	4.91E-08	1.32E-12	5.71E-13	1.67E-13	2.66E-13	9.99E-07	1.45E-06	8.91E-07	3.53E-07	0.000104393	0.000104556	-0.0039	0.035	0.9106
rs17157112	-0.00921657	-0.00910747	-0.00933312	-0.00934426	-0.00911505	-0.0090521	-0.00790781	-0.00813161	-0.00893663	-0.00873712	-0.00901888	-0.00891726	0.00154554	0.00154782	0.00160875	0.00159827	0.00160938	0.00159844	0.00152295	0.00151755	0.00155389	0.00154808	0.00153958	0.00153456	2.47E-09	4.01E-09	6.58E-09	5.03E-09	1.48E-08	1.49E-08	2.08E-07	8.40E-08	8.87E-09	1.66E-08	4.69E-09	6.22E-09	-0.0042	0.016	0.7948
rs17197114	0.0129776	0.0130948	0.0128285	0.0127101	0.0123581	0.0120753	0.0112578	0.0111671	0.0118804	0.0114708	0.0129406	0.0127358	0.0020266	0.00202957	0.00210947	0.00209573	0.00211031	0.002096	0.001997	0.00198993	0.00203758	0.00202996	0.0020187	0.0020121	1.52E-10	1.11E-10	1.19E-09	1.32E-09	4.74E-09	8.36E-09	1.73E-08	2.00E-08	5.53E-09	1.60E-08	1.45E-10	2.46E-10	0.0238	0.0221	0.2802
rs17363646	0.0146396	0.0149569	0.0150664	0.0147665	0.0142951	0.0142603	0.0137119	0.0130563	0.0144648	0.0144437	0.0148018	0.0147865	0.00224902	0.00225222	0.00234084	0.00232559	0.0023418	0.00232589	0.00221603	0.00220817	0.00226098	0.00225256	0.00224008	0.00223284	7.56E-11	3.12E-11	1.23E-10	2.16E-10	1.03E-09	8.74E-10	6.12E-10	3.37E-09	1.58E-10	1.44E-10	3.91E-11	3.54E-11	-0.0423	0.0184	0.0213501
rs17532364	0.0202222	0.0201129	0.0206053	0.0205195	0.0201638	0.0202916	0.0200547	0.02014	0.0189901	0.0188428	0.0194688	0.0191	0.003658	0.00366329	0.00380762	0.00378281	0.00380918	0.00378327	0.0036044	0.00359163	0.00367757	0.00366388	0.00364371	0.00363183	3.24E-08	4.01E-08	6.25E-08	5.82E-08	1.20E-07	8.17E-08	2.64E-08	2.05E-08	2.42E-07	2.71E-07	9.14E-08	1.45E-07	-0.0275	0.0555	0.6201
rs1765133	-0.0109777	-0.0109715	-0.0107064	-0.0105954	-0.0117128	-0.0117113	-0.0100535	-0.00969291	-0.0108697	-0.0109874	-0.0105094	-0.0104252	0.00183029	0.001833	0.00190516	0.00189275	0.00190592	0.00189296	0.00180359	0.00179719	0.00184017	0.00183328	0.00182319	0.00181726	2.00E-09	2.16E-09	1.92E-08	2.17E-08	7.98E-10	6.15E-10	2.49E-08	6.92E-08	3.49E-09	2.06E-09	8.21E-09	9.66E-09	-0.0038	0.0206	0.8554
rs17741497	-0.00993807	-0.0101256	-0.00957636	-0.00964862	-0.00980282	-0.00986688	-0.00996467	-0.00999301	-0.00981928	-0.00949778	-0.00992241	-0.00978711	0.00164155	0.00164398	0.00170868	0.00169754	0.00170933	0.00169771	0.00161751	0.00161177	0.00165036	0.00164419	0.00163514	0.00162979	1.41E-09	7.32E-10	2.09E-08	1.32E-08	9.77E-09	6.18E-09	7.26E-10	5.65E-10	2.69E-09	7.63E-09	1.29E-09	1.91E-09	0.0113	0.0176	0.5204
rs17743415	-0.0124094	-0.0122915	-0.0109117	-0.01085	-0.00993039	-0.00976455	-0.01064	-0.0106231	-0.0110284	-0.0112183	-0.0134312	-0.0132962	0.00155169	0.00155398	0.00161517	0.00160465	0.00161582	0.00160485	0.00152904	0.0015236	0.00156007	0.00155423	0.00154562	0.00154059	1.28E-15	2.59E-15	1.42E-11	1.37E-11	7.97E-10	1.17E-09	3.44E-12	3.12E-12	1.56E-12	5.29E-13	3.65E-18	6.13E-18	-0.026	0.0159	0.1032
rs17789218	0.00892709	0.0087843	0.0118564	0.0118312	0.01158	0.0115088	0.00621315	0.00658713	0.00705289	0.00718102	0.0073975	0.00718052	0.00178702	0.00178966	0.00186002	0.0018479	0.00186072	0.00184808	0.00176087	0.00175461	0.0017966	0.0017899	0.00178002	0.00177421	5.87E-07	9.19E-07	1.84E-10	1.53E-10	4.87E-10	4.75E-10	0.000418052	0.000173936	8.65E-05	6.02E-05	3.24E-05	5.19E-05	0.0402	0.0197	0.0413
rs1789164	0.0104045	0.0103932	0.0121772	0.012047	0.0123479	0.0122503	0.00756271	0.00716037	0.00802303	0.00848495	0.00928467	0.00911502	0.00161599	0.00161837	0.00168205	0.00167109	0.00168271	0.00167128	0.00159246	0.00158681	0.00162476	0.00161869	0.00160973	0.0016045	1.21E-10	1.35E-10	4.51E-13	5.64E-13	2.17E-13	2.31E-13	2.04E-06	6.41E-06	7.90E-07	1.59E-07	8.04E-09	1.34E-08	0.0232	0.0184	0.2056
rs1805165	-0.00960932	-0.00945047	-0.00894804	-0.00866064	-0.00825432	-0.00815972	-0.0089283	-0.0089038	-0.00777634	-0.00796809	-0.0101355	-0.00995387	0.0017048	0.00170732	0.00177453	0.00176297	0.00177525	0.0017632	0.00167988	0.00167392	0.00171403	0.00170761	0.00169814	0.00169261	1.74E-08	3.11E-08	4.60E-07	9.00E-07	3.33E-06	3.70E-06	1.07E-07	1.04E-07	5.71E-06	3.07E-06	2.40E-09	4.09E-09	-0.0144	0.0169	0.3932
rs1813212	-0.00825958	-0.00818049	-0.00905896	-0.009152	-0.00827841	-0.008192	-0.00626921	-0.0065361	-0.00665684	-0.00673783	-0.00806128	-0.00788162	0.00154811	0.0015504	0.00161139	0.00160089	0.00161203	0.00160108	0.00152546	0.00152004	0.00155644	0.00155062	0.00154208	0.00153708	9.55E-08	1.32E-07	1.89E-08	1.09E-08	2.82E-07	3.11E-07	3.96E-05	1.71E-05	1.90E-05	1.39E-05	1.72E-07	2.94E-07	0.0047	0.0161	0.771299
rs1815518	0.0158613	0.0161287	0.0134284	0.0133336	0.0135871	0.0136104	0.0148696	0.0144595	0.0147284	0.0135654	0.016912	0.0168234	0.002027	0.00202997	0.00210997	0.00209622	0.00211082	0.0020965	0.00199744	0.00199035	0.002038	0.00203039	0.00201916	0.00201255	5.09E-15	1.94E-15	1.96E-10	2.01E-10	1.22E-10	8.49E-11	9.77E-14	3.74E-13	4.95E-13	2.37E-11	5.51E-17	6.34E-17	0.0048	0.0214	0.8217
rs1835009	-0.0172213	-0.0172204	-0.016784	-0.0167508	-0.0165441	-0.0164241	-0.0155898	-0.0159629	-0.0161476	-0.0166117	-0.0169701	-0.0168616	0.00182833	0.00183105	0.0019031	0.0018907	0.00190387	0.00189094	0.00180164	0.00179526	0.00183823	0.00183133	0.00182122	0.00181529	4.57E-21	5.25E-21	1.16E-18	8.07E-19	3.65E-18	3.78E-18	5.03E-18	6.05E-19	1.58E-18	1.19E-19	1.19E-20	1.57E-20	0.0379	0.0177	0.0324004
rs1837367	0.00912875	0.00894219	0.0102684	0.0100622	0.0101851	0.0100889	0.00751973	0.00724302	0.0072437	0.00718289	0.00831221	0.0083526	0.00154456	0.00154682	0.00160766	0.00159719	0.00160828	0.00159735	0.00152191	0.00151652	0.00155283	0.00154702	0.00153849	0.00153347	3.42E-09	7.43E-09	1.69E-10	2.98E-10	2.41E-10	2.69E-10	7.78E-07	1.79E-06	3.09E-06	3.43E-06	6.56E-08	5.13E-08	0.017	0.0159	0.2847
rs1878528	0.0127857	0.0126383	0.0120407	0.0119952	0.0118418	0.0117445	0.0124699	0.0122277	0.0125482	0.012714	0.0123029	0.0122404	0.0016603	0.00166275	0.00172824	0.00171698	0.00172891	0.00171717	0.00163604	0.00163024	0.00166927	0.00166302	0.00165388	0.0016485	1.36E-14	2.95E-14	3.24E-12	2.83E-12	7.44E-12	7.96E-12	2.50E-14	6.37E-14	5.61E-14	2.09E-14	1.02E-13	1.13E-13	-0.0119	0.0165	0.4716
rs1881975	-0.0140922	-0.01376	-0.0142831	-0.0141645	-0.0131588	-0.0131523	-0.0120352	-0.0118061	-0.011376	-0.0111372	-0.0138288	-0.0135573	0.00179615	0.00179882	0.00186963	0.00185745	0.00187039	0.00185768	0.00176993	0.00176366	0.00180588	0.00179913	0.00178911	0.00178329	4.31E-15	2.02E-14	2.19E-14	2.43E-14	1.99E-12	1.44E-12	1.05E-11	2.17E-11	2.99E-10	6.01E-10	1.08E-14	2.91E-14	-0.0011	0.0175	0.9511
rs1887855	-0.0101144	-0.00991637	-0.0087429	-0.00859385	-0.00885826	-0.00878817	-0.00900366	-0.00935475	-0.0095073	-0.00910694	-0.0107362	-0.010647	0.00173902	0.0017416	0.00181016	0.00179837	0.00181086	0.00179857	0.00171359	0.00170749	0.0017484	0.00174188	0.00173225	0.00172662	6.03E-09	1.24E-08	1.37E-06	1.77E-06	1.00E-06	1.03E-06	1.49E-07	4.29E-08	5.40E-08	1.71E-07	5.73E-10	7.00E-10	-0.0027	0.0173	0.8757
rs1927635	0.00979485	0.0100959	0.00894107	0.00869274	0.00833111	0.00829574	0.0101525	0.00987034	0.0113257	0.0111026	0.0101708	0.0101082	0.00162304	0.00162544	0.00168942	0.00167842	0.00169008	0.0016786	0.00159926	0.00159359	0.00163172	0.00162562	0.0016167	0.00161142	1.59E-09	5.26E-10	1.21E-07	2.23E-07	8.25E-07	7.73E-07	2.18E-10	5.88E-10	3.90E-12	8.52E-12	3.16E-10	3.55E-10	0.0014	0.0161	0.9283
rs1952527	-0.012222	-0.0123125	-0.0116248	-0.011528	-0.0112508	-0.0112444	-0.0104366	-0.0107916	-0.0111547	-0.0107278	-0.0125199	-0.0123867	0.00163888	0.0016413	0.00170589	0.00169478	0.00170655	0.00169497	0.00161488	0.00160916	0.00164765	0.00164151	0.00163242	0.00162709	8.83E-14	6.32E-14	9.48E-12	1.03E-11	4.33E-11	3.27E-11	1.03E-10	2.00E-11	1.29E-11	6.36E-11	1.73E-14	2.69E-14	0.0189	0.017	0.2657
rs197372	0.0100661	0.0101254	0.0107573	0.0107668	0.010844	0.0106984	0.00861716	0.0088954	0.00932453	0.00902204	0.00915067	0.00918122	0.00166032	0.00166279	0.0017282	0.00171694	0.00172889	0.00171717	0.00163609	0.00163028	0.00166927	0.00166306	0.0016539	0.00164853	1.34E-09	1.13E-09	4.84E-10	3.59E-10	3.56E-10	4.66E-10	1.39E-07	4.86E-08	2.33E-08	5.80E-08	3.15E-08	2.56E-08	-0.0052	0.0165	0.753199
rs1994147	0.00875944	0.00876362	0.00702353	0.00694323	0.00686937	0.00681857	0.00906722	0.00822784	0.00892026	0.0086913	0.00953646	0.00952342	0.00173396	0.00173652	0.00180491	0.00179315	0.00180563	0.00179337	0.00170863	0.00170257	0.00174334	0.00173682	0.0017272	0.00172159	4.38E-07	4.50E-07	9.97E-05	0.000107927	0.000142167	0.000143506	1.12E-07	1.35E-06	3.11E-07	5.61E-07	3.37E-08	3.17E-08	-0.0328	0.0183	0.0725705
rs2005172	0.0234559	0.0235828	0.0210419	0.0209196	0.01998	0.0198146	0.02148	0.0211271	0.0207088	0.0201853	0.0253859	0.0253446	0.0016186	0.00162098	0.00168491	0.00167393	0.00168562	0.00167418	0.00159503	0.00158937	0.00162745	0.0016214	0.00161229	0.00160704	1.42E-47	6.18E-48	8.79E-36	7.87E-36	2.10E-32	2.60E-32	2.51E-41	2.61E-40	4.40E-37	1.44E-35	7.76E-56	5.16E-56	-0.0151	0.0163	0.3535
rs2035901	0.01442	0.0141484	0.0138148	0.0135949	0.014046	0.0138961	0.0119838	0.0117872	0.0122371	0.0120628	0.0144474	0.0143435	0.00154218	0.00154443	0.00160524	0.00159479	0.00160584	0.00159494	0.00151962	0.00151424	0.00155047	0.00154468	0.00153611	0.0015311	8.78E-21	5.17E-20	7.59E-18	1.54E-17	2.20E-18	2.98E-18	3.13E-15	7.03E-15	2.97E-15	5.77E-15	5.22E-21	7.43E-21	-0.0385	0.0162	0.0174301
rs2038114	0.0124213	0.0122158	0.0106118	0.0105082	0.0100261	0.00991171	0.0121719	0.0116743	0.0110022	0.0100824	0.0133525	0.0132251	0.00155114	0.00155345	0.0016146	0.00160408	0.00161526	0.00160429	0.00152847	0.00152305	0.00155956	0.00155376	0.00154517	0.00154014	1.17E-15	3.74E-15	4.96E-11	5.73E-11	5.40E-10	6.49E-10	1.68E-15	1.79E-14	1.73E-12	8.65E-11	5.57E-18	8.97E-18	0.0052	0.016	0.7471
rs2058063	-0.0169049	-0.0169256	-0.0160822	-0.0160535	-0.0158824	-0.0156482	-0.0145047	-0.0151352	-0.0142502	-0.0144894	-0.0179167	-0.0176324	0.00242478	0.00242838	0.00252409	0.00250764	0.00252508	0.00250793	0.00238946	0.00238101	0.00243803	0.00242892	0.00241542	0.00240762	3.14E-12	3.18E-12	1.87E-10	1.54E-10	3.18E-10	4.39E-10	1.28E-09	2.07E-10	5.07E-09	2.44E-09	1.19E-13	2.42E-13	0.0211	0.0269	0.4328
rs2142331	-0.0133689	-0.0133875	-0.0120735	-0.0119477	-0.0125743	-0.0125791	-0.0129085	-0.0126285	-0.0135329	-0.0128199	-0.0135059	-0.0134584	0.00157097	0.00157329	0.00163525	0.0016246	0.00163588	0.00162476	0.00154801	0.00154253	0.00157948	0.0015736	0.00156485	0.00155975	1.75E-17	1.76E-17	1.55E-13	1.92E-13	1.52E-14	9.81E-15	7.53E-17	2.69E-16	1.06E-17	3.75E-16	6.12E-18	6.24E-18	0.0091	0.0175	0.6051
rs2145270	-0.0083295	-0.00814033	-0.00318694	-0.00324939	-0.00300231	-0.00296415	-0.00931692	-0.00967179	-0.00875391	-0.00806319	-0.0113813	-0.0114213	0.0015804	0.00158271	0.00164508	0.00163436	0.0016457	0.00163452	0.00155725	0.00155173	0.00158891	0.00158298	0.00157428	0.00156916	1.36E-07	2.70E-07	0.0527145	0.0467929	0.068102	0.0697606	2.19E-09	4.58E-10	3.60E-08	3.51E-07	4.86E-13	3.38E-13	0.0015	0.0172	0.9286
rs216193	-0.00932102	-0.00924644	-0.0105994	-0.0105431	-0.0107957	-0.010718	-0.00715671	-0.0069596	-0.00792024	-0.00754875	-0.00820596	-0.00831976	0.00158246	0.00158481	0.00164714	0.00163641	0.00164777	0.00163658	0.00155932	0.00155378	0.00159098	0.00158503	0.00157627	0.00157117	3.86E-09	5.40E-09	1.24E-10	1.17E-10	5.70E-11	5.80E-11	4.44E-06	7.50E-06	6.42E-07	1.91E-06	1.93E-07	1.19E-07	-0.0076	0.0165	0.6441
rs2181375	0.00764501	0.00770549	0.00885495	0.00894008	0.00972655	0.00964689	0.00726886	0.00729685	0.00815722	0.00815716	0.00630099	0.00624786	0.00156565	0.00156796	0.00162964	0.00161902	0.00163028	0.0016192	0.00154277	0.00153731	0.00157412	0.00156823	0.00155962	0.00155455	1.05E-06	8.91E-07	5.52E-08	3.36E-08	2.43E-09	2.56E-09	2.46E-06	2.07E-06	2.20E-07	1.98E-07	5.34E-05	5.84E-05	-0.0365	0.0162	0.0241602
rs2194411	0.0260298	0.0258029	0.0241814	0.0238692	0.0234426	0.0229561	0.023358	0.0238491	0.0233441	0.0236227	0.0267723	0.0266506	0.00232558	0.00232903	0.00242083	0.00240506	0.00242176	0.00240531	0.00229163	0.00228347	0.00233823	0.00232945	0.00231649	0.00230899	4.48E-29	1.61E-28	1.72E-23	3.28E-23	3.69E-22	1.38E-21	2.15E-24	1.57E-25	1.81E-23	3.67E-24	6.88E-31	8.20E-31	0.0239	0.0234	0.306
rs2197563	0.0108926	0.0106677	0.0104501	0.0103793	0.010084	0.00985906	0.00981469	0.00957051	0.00969012	0.00890987	0.0108203	0.0108379	0.00156778	0.0015701	0.00163188	0.00162125	0.00163251	0.00162143	0.00154487	0.00153939	0.00157623	0.00157037	0.00156171	0.00155662	3.72E-12	1.09E-11	1.52E-10	1.54E-10	6.54E-10	1.20E-09	2.11E-10	5.07E-10	7.87E-10	1.40E-08	4.26E-12	3.35E-12	-0.0084	0.018	0.6425
rs2229840	0.0215209	0.0215606	0.0218355	0.0216212	0.0219775	0.0219658	0.0188488	0.0194258	0.0191121	0.0185585	0.0206686	0.0208529	0.00209181	0.00209492	0.00217736	0.00216318	0.00217817	0.00216337	0.00206126	0.00205393	0.00210317	0.00209531	0.00208366	0.00207685	8.04E-25	7.74E-25	1.15E-23	1.61E-23	6.17E-24	3.22E-24	6.03E-20	3.16E-21	1.02E-19	8.25E-19	3.45E-23	1.02E-23	-0.0287	0.0225	0.2027
rs2230033	-0.0134986	-0.013477	-0.0137021	-0.0134231	-0.0127753	-0.0128039	-0.0113165	-0.0117379	-0.011063	-0.0106382	-0.0132455	-0.0132845	0.00154805	0.00155033	0.00161138	0.00160088	0.00161203	0.00160107	0.00152545	0.00152004	0.00155644	0.00155062	0.00154202	0.00153698	2.80E-18	3.54E-18	1.85E-17	5.10E-17	2.29E-15	1.28E-15	1.19E-13	1.15E-14	1.18E-12	6.87E-12	8.76E-18	5.49E-18	0.0176	0.0159	0.2689
rs2230793	0.0116267	0.0117236	0.012806	0.0127122	0.012712	0.0128478	0.0100124	0.0101026	0.0109003	0.010584	0.0106006	0.0106311	0.001956	0.00195889	0.00203595	0.00202269	0.00203678	0.00202294	0.0019274	0.00192055	0.00196657	0.00195921	0.00194848	0.0019421	2.78E-09	2.17E-09	3.18E-10	3.29E-10	4.35E-10	2.14E-10	2.05E-07	1.44E-07	2.98E-08	6.59E-08	5.32E-08	4.40E-08	0.0026	0.0191	0.8902
rs2240735	0.0156505	0.0156455	0.0161045	0.016087	0.0165064	0.0164298	0.013973	0.0141824	0.0144465	0.0142444	0.0148313	0.0145788	0.00176885	0.00177146	0.0018412	0.0018292	0.00184189	0.00182938	0.001743	0.00173682	0.0017784	0.00177179	0.00176201	0.00175627	8.97E-19	1.03E-18	2.21E-18	1.44E-18	3.22E-19	2.69E-19	1.09E-15	3.21E-16	4.55E-16	9.05E-16	3.87E-17	1.04E-16	-0.0012	0.0179	0.9472
rs2252720	-0.0140965	-0.013816	-0.0115405	-0.0114862	-0.0112394	-0.0111085	-0.0126165	-0.0126649	-0.0136745	-0.0141303	-0.0153973	-0.0154899	0.00165002	0.00165247	0.00171754	0.00170635	0.00171823	0.00170657	0.00162592	0.00162015	0.00165893	0.00165272	0.00164356	0.00163821	1.31E-17	6.25E-17	1.83E-11	1.68E-11	6.11E-11	7.56E-11	8.54E-15	5.42E-15	1.69E-16	1.24E-17	7.42E-21	3.24E-21	0.0222	0.0178	0.2104
rs2265309	-0.0116894	-0.0116521	-0.00998135	-0.00990791	-0.00994005	-0.00985892	-0.0110607	-0.0108782	-0.0114693	-0.0113997	-0.0126154	-0.0125355	0.00153766	0.00153991	0.00160054	0.00159012	0.00160117	0.00159028	0.00151514	0.00150977	0.00154592	0.00154014	0.00153161	0.00152666	2.92E-14	3.84E-14	4.49E-10	4.64E-10	5.37E-10	5.67E-10	2.88E-13	5.81E-13	1.18E-13	1.35E-13	1.78E-16	2.20E-16	0.0094	0.016	0.5571
rs2268762	0.0105329	0.0106452	0.00777321	0.00783086	0.00764306	0.00759356	0.0120766	0.0121843	0.011245	0.0112502	0.0117074	0.011599	0.00157535	0.00157767	0.00163981	0.00162913	0.00164045	0.0016293	0.00155225	0.00154673	0.00158378	0.00157787	0.00156913	0.00156403	2.30E-11	1.51E-11	2.13E-06	1.53E-06	3.18E-06	3.15E-06	7.27E-15	3.35E-15	1.25E-12	1.01E-12	8.60E-14	1.21E-13	0.0176	0.0162	0.2764
rs2270894	-0.0165302	-0.01643	-0.0163448	-0.0163277	-0.0155878	-0.0154687	-0.0132788	-0.0129594	-0.0136015	-0.0136749	-0.0167531	-0.0166042	0.0019748	0.00197771	0.00205556	0.00204217	0.00205638	0.0020424	0.00194596	0.00193905	0.00198545	0.00197806	0.00196701	0.00196058	5.75E-17	9.80E-17	1.85E-15	1.30E-15	3.46E-14	3.63E-14	8.88E-12	2.34E-11	7.37E-12	4.74E-12	1.64E-17	2.48E-17	0.02	0.0181	0.2708
rs2280940	0.011829	0.0116835	0.0119044	0.011802	0.0118945	0.0118679	0.011425	0.0115984	0.0112817	0.0115623	0.0114914	0.0113925	0.00168016	0.00168263	0.00174885	0.00173746	0.00174953	0.00173765	0.00165559	0.00164971	0.00168926	0.00168294	0.00167361	0.00166819	1.92E-12	3.83E-12	9.99E-12	1.10E-11	1.06E-11	8.52E-12	5.18E-12	2.06E-12	2.42E-11	6.42E-12	6.60E-12	8.55E-12	-0.007	0.0178	0.693499
rs2281175	0.0112435	0.0112834	0.0107113	0.010665	0.0103146	0.0101452	0.0100113	0.00976303	0.0106692	0.0108645	0.011263	0.0112104	0.00164578	0.00164824	0.00171313	0.00170197	0.0017138	0.00170216	0.00162176	0.001616	0.00165469	0.0016485	0.0016394	0.00163407	8.41E-12	7.62E-12	4.04E-10	3.70E-10	1.76E-09	2.52E-09	6.70E-10	1.53E-09	1.14E-10	4.39E-11	6.43E-12	6.88E-12	-0.0058	0.0162	0.7188
rs2282231	0.0148156	0.0147697	0.0182898	0.0180785	0.0186403	0.0184377	0.0108259	0.0112705	0.0109029	0.0114112	0.0127699	0.0124662	0.00188369	0.00188649	0.00196059	0.00194782	0.00196138	0.00194806	0.00185619	0.00184959	0.0018939	0.00188684	0.00187643	0.00187034	3.69E-15	4.92E-15	1.08E-20	1.68E-20	2.04E-21	2.96E-21	5.47E-09	1.11E-09	8.58E-09	1.47E-09	1.01E-11	2.65E-11	0.0113	0.0204	0.5798
rs2288671	0.00943847	0.00948826	0.0104325	0.0103579	0.0107887	0.0107443	0.00831859	0.00875597	0.00923246	0.00941474	0.00832166	0.00833485	0.00154676	0.00154904	0.00161	0.00159951	0.00161062	0.00159968	0.00152415	0.00151874	0.0015551	0.0015493	0.00154077	0.00153574	1.05E-09	9.06E-10	9.20E-11	9.46E-11	2.11E-11	1.86E-11	4.82E-08	8.16E-09	2.91E-09	1.23E-09	6.63E-08	5.73E-08	-0.009	0.0267	0.7357
rs2291256	0.0155328	0.0155463	0.01575	0.015474	0.0174416	0.0170744	0.013977	0.0147024	0.0141508	0.0137527	0.0142931	0.0141633	0.0027148	0.00271884	0.0028258	0.00280739	0.00282681	0.00280759	0.00267499	0.00266547	0.00272925	0.00271906	0.00270401	0.00269525	1.06E-08	1.08E-08	2.50E-08	3.55E-08	6.83E-10	1.19E-09	1.74E-07	3.47E-08	2.16E-07	4.24E-07	1.25E-07	1.48E-07	-0.0373	0.0379	0.3245
rs2296316	-0.0109644	-0.0107114	-0.00902219	-0.00896073	-0.00837385	-0.00822162	-0.0101362	-0.0100386	-0.00988366	-0.00983402	-0.0122085	-0.0121099	0.00155155	0.00155384	0.00161502	0.0016045	0.00161566	0.00160469	0.00152886	0.00152343	0.00155989	0.00155408	0.00154539	0.00154038	1.59E-12	5.45E-12	2.32E-08	2.34E-08	2.19E-07	3.00E-07	3.36E-11	4.42E-11	2.36E-10	2.49E-10	2.80E-15	3.80E-15	0.0013	0.016	0.9376
rs2305758	0.0100306	0.00989563	0.00991768	0.00983831	0.00918165	0.00926172	0.00908295	0.00834061	0.00815149	0.00775921	0.0100476	0.010142	0.00170087	0.00170337	0.00177041	0.00175888	0.00177115	0.00175912	0.00167602	0.00167008	0.0017101	0.00170373	0.00169427	0.00168877	3.70E-09	6.27E-09	2.12E-08	2.23E-08	2.17E-07	1.40E-07	5.99E-08	5.91E-07	1.87E-06	5.26E-06	3.03E-09	1.91E-09	-0.0527	0.018	0.00346497
rs2307111	-0.0181213	-0.0182283	-0.0191095	-0.0189689	-0.0198622	-0.0197574	-0.0178103	-0.0177119	-0.0185104	-0.0185383	-0.0162329	-0.0162287	0.00157384	0.00157618	0.0016382	0.00162753	0.00163881	0.00162767	0.00155085	0.00154534	0.00158236	0.00157644	0.00156784	0.00156273	1.14E-30	6.30E-31	1.95E-31	2.19E-31	8.43E-34	6.72E-34	1.60E-30	2.09E-30	1.32E-31	6.40E-32	4.06E-25	2.93E-25	0.0287	0.0161	0.0752004
rs237711	0.0114985	0.011384	0.00837623	0.00842211	0.00766694	0.00772173	0.0101466	0.010374	0.00998451	0.00980663	0.0137352	0.013512	0.00185249	0.00185523	0.00192825	0.00191569	0.00192901	0.0019159	0.00182536	0.00181887	0.00186245	0.00185549	0.00184521	0.00183922	5.41E-10	8.46E-10	1.40E-05	1.10E-05	7.05E-05	5.57E-05	2.72E-08	1.17E-08	8.28E-08	1.26E-07	9.82E-14	2.04E-13	0.0353	0.0197	0.0727897
rs2395792	-0.0339096	-0.03397	-0.0319384	-0.0317296	-0.031527	-0.0313256	-0.032114	-0.0308765	-0.0321528	-0.0306648	-0.0344848	-0.0336917	0.00382338	0.00382897	0.00397964	0.00395371	0.00398124	0.00395422	0.00376728	0.00375397	0.00384378	0.00382938	0.00380848	0.00379621	7.41E-19	7.23E-19	1.01E-15	1.02E-15	2.40E-15	2.34E-15	1.54E-17	1.96E-16	6.04E-17	1.17E-15	1.38E-19	7.02E-19	0.0029	0.0344	0.9322
rs2396348	0.0117789	0.0118885	0.00833034	0.00824614	0.00802788	0.00797214	0.0106629	0.0107255	0.011094	0.0111837	0.0139475	0.0137412	0.00167442	0.00167692	0.00174297	0.00173161	0.00174368	0.00173183	0.00164996	0.0016441	0.00168346	0.00167715	0.00166779	0.00166234	2.00E-12	1.35E-12	1.76E-06	1.92E-06	4.15E-06	4.16E-06	1.03E-10	6.87E-11	4.40E-11	2.59E-11	6.14E-17	1.39E-16	0.0159	0.0179	0.3754
rs2411453	-0.0124727	-0.0123217	-0.0166918	-0.0165765	-0.0173027	-0.017263	-0.00988893	-0.0100162	-0.0108882	-0.0107853	-0.00912922	-0.00905589	0.0015671	0.00156941	0.00163107	0.00162044	0.00163165	0.00162057	0.00154417	0.00153869	0.00157551	0.00156962	0.00156098	0.00155589	1.74E-15	4.14E-15	1.41E-24	1.47E-24	2.87E-26	1.72E-26	1.52E-10	7.55E-11	4.82E-12	6.37E-12	4.97E-09	5.88E-09	-0.0049	0.016	0.759899
rs244711	0.0166738	0.0166047	0.0118025	0.0118266	0.0121523	0.0120471	0.0162455	0.0161753	0.0167742	0.0166442	0.0193504	0.0193124	0.00177396	0.00177658	0.00184665	0.00183461	0.00184736	0.00183481	0.00174803	0.00174182	0.00178348	0.00177683	0.00176693	0.0017612	5.53E-21	9.12E-21	1.65E-10	1.15E-10	4.77E-11	5.18E-11	1.50E-20	1.60E-20	5.22E-21	7.48E-21	6.61E-28	5.66E-28	-0.0289	0.0174	0.0967899
rs2455561	-0.0123297	-0.0124004	-0.0109035	-0.010851	-0.0105319	-0.0103748	-0.0116048	-0.011657	-0.0116802	-0.0118132	-0.0131897	-0.0130103	0.00153865	0.00154091	0.0016016	0.00159116	0.00160223	0.00159135	0.00151615	0.00151077	0.00154693	0.00154115	0.00153262	0.00152766	1.12E-15	8.48E-16	9.92E-12	9.15E-12	4.93E-11	7.06E-11	1.95E-14	1.20E-14	4.35E-14	1.79E-14	7.60E-18	1.65E-17	0.0221	0.016	0.1684
rs2457982	0.0105042	0.010207	0.00854554	0.00840693	0.00819907	0.00826461	0.00993088	0.00974689	0.00918681	0.00946437	0.0112739	0.0110743	0.00173285	0.0017354	0.00180375	0.001792	0.00180444	0.00179217	0.0017075	0.00170146	0.00174222	0.00173569	0.00172604	0.0017204	1.35E-09	4.07E-09	2.16E-06	2.72E-06	5.53E-06	4.00E-06	6.03E-09	1.01E-08	1.34E-07	4.96E-08	6.51E-11	1.22E-10	0.0224	0.0179	0.2121
rs246185	0.0103438	0.0102607	0.00774106	0.00755426	0.00790581	0.00784511	0.0105728	0.00990502	0.00927514	0.00932344	0.011776	0.0116655	0.00165822	0.00166067	0.00172608	0.00171484	0.00172674	0.00171502	0.00163396	0.00162817	0.00166718	0.00166094	0.00165177	0.00164641	4.44E-10	6.47E-10	7.30E-06	1.06E-05	4.69E-06	4.78E-06	9.77E-11	1.18E-09	2.65E-08	1.99E-08	1.01E-12	1.39E-12	0.0258	0.0167	0.1219
rs247008	0.015135	0.0151627	0.0153084	0.0151631	0.0156727	0.015698	0.0130906	0.0128727	0.0141477	0.0141009	0.014375	0.0140726	0.00164263	0.00164507	0.00170982	0.00169868	0.00171048	0.00169885	0.00161866	0.00161291	0.0016515	0.00164532	0.00163627	0.00163095	3.16E-20	3.07E-20	3.47E-19	4.42E-19	5.09E-20	2.47E-20	6.12E-16	1.46E-15	1.07E-17	1.04E-17	1.57E-18	6.24E-18	-0.0162	0.0163	0.3202
rs2476998	0.00955633	0.00964888	0.0105212	0.0104337	0.0108898	0.0107628	0.00864831	0.00854423	0.00857659	0.00839706	0.00872515	0.00864794	0.00170365	0.00170613	0.00177328	0.00176172	0.00177399	0.00176194	0.00167873	0.00167277	0.00171284	0.00170645	0.00169702	0.00169147	2.03E-08	1.56E-08	2.97E-09	3.17E-09	8.33E-10	1.01E-09	2.58E-07	3.26E-07	5.52E-07	8.62E-07	2.73E-07	3.18E-07	-0.012	0.0166	0.4687
rs2533879	-0.0221364	-0.0217897	-0.0237623	-0.0235772	-0.0240884	-0.0237013	-0.0185238	-0.0187425	-0.0179138	-0.0180458	-0.0207059	-0.0205813	0.0016742	0.0016767	0.00174267	0.00173132	0.00174336	0.00173153	0.00164991	0.00164405	0.00168344	0.00167714	0.0016678	0.00166241	6.70E-40	1.32E-38	2.52E-42	3.21E-42	2.06E-43	1.23E-42	3.04E-29	4.23E-30	1.94E-26	5.38E-27	2.20E-35	3.40E-35	-0.0107	0.0165	0.516
rs254963	-0.00972085	-0.00967402	-0.00912551	-0.00918929	-0.00835735	-0.00849999	-0.00914784	-0.00924952	-0.00921036	-0.00901186	-0.00985351	-0.00992098	0.00155605	0.00155833	0.00161967	0.00160911	0.00162032	0.00160931	0.00153328	0.00152783	0.00156445	0.0015586	0.00155001	0.00154495	4.19E-10	5.37E-10	1.76E-08	1.13E-08	2.50E-07	1.28E-07	2.43E-09	1.41E-09	3.93E-09	7.39E-09	2.06E-10	1.35E-10	0.0143	0.016	0.3701
rs25849	0.0169599	0.0169292	0.0150501	0.0148486	0.0144374	0.0142909	0.0165269	0.0161401	0.0169956	0.0168945	0.0174717	0.0174506	0.00170269	0.00170521	0.00177237	0.00176083	0.00177305	0.00176101	0.00167773	0.00167178	0.00171182	0.00170543	0.00169601	0.00169048	2.28E-23	3.17E-23	2.05E-17	3.39E-17	3.88E-16	4.87E-16	6.85E-23	4.74E-22	3.16E-23	3.94E-23	6.99E-25	5.60E-25	0.0355	0.0166	0.0321004
rs2592831	0.0131033	0.0129725	0.0124318	0.0124047	0.0122627	0.0121912	0.0112688	0.011343	0.0108106	0.0108789	0.0133544	0.0132817	0.00162535	0.00162774	0.0016918	0.00168078	0.00169248	0.00168098	0.0016016	0.00159591	0.00163417	0.00162805	0.00161903	0.00161376	7.54E-16	1.60E-15	2.01E-13	1.58E-13	4.32E-13	4.10E-13	1.98E-12	1.18E-12	3.71E-11	2.36E-11	1.61E-16	1.87E-16	0.0259	0.0161	0.1077
rs2602713	0.0103379	0.0103011	0.0088052	0.00872648	0.0078132	0.00769032	0.00789796	0.00844405	0.00837133	0.0083789	0.0118733	0.0117477	0.00156147	0.00156377	0.00162534	0.00161475	0.00162598	0.00161493	0.00153864	0.00153317	0.00156986	0.00156401	0.00155528	0.00155021	3.58E-11	4.48E-11	6.05E-08	6.51E-08	1.55E-06	1.92E-06	2.85E-07	3.64E-08	9.69E-08	8.45E-08	2.28E-14	3.51E-14	-0.0077	0.0165	0.6402
rs2647239	-0.017049	-0.0172125	-0.0151793	-0.0150218	-0.0151406	-0.0152094	-0.0139733	-0.0137261	-0.0150862	-0.0151199	-0.0181887	-0.0181472	0.00156059	0.0015629	0.0016245	0.00161392	0.00162514	0.00161409	0.00153789	0.00153243	0.00156913	0.00156326	0.0015545	0.00154943	8.88E-28	3.34E-28	9.33E-21	1.31E-20	1.21E-20	4.42E-21	1.03E-19	3.35E-19	7.00E-22	3.99E-22	1.28E-31	1.12E-31	-0.0011	0.0162	0.9476
rs2678204	0.0123906	0.0123815	0.0127304	0.0125501	0.0136489	0.013553	0.0124384	0.0128257	0.0136163	0.0133772	0.0112666	0.0111337	0.00162086	0.00162327	0.00168715	0.00167616	0.00168778	0.00167631	0.00159713	0.00159144	0.00162952	0.00162343	0.0016145	0.00160924	2.10E-14	2.40E-14	4.52E-14	7.04E-14	6.14E-16	6.24E-16	6.83E-15	7.71E-16	6.51E-17	1.73E-16	2.99E-12	4.57E-12	0.0172	0.0175	0.3259
rs2724423	0.00890723	0.00911551	0.00646837	0.00623713	0.00645409	0.0063834	0.00942335	0.00978343	0.0102025	0.0102226	0.00973515	0.00962117	0.0018579	0.00186063	0.00193388	0.00192128	0.0019346	0.00192148	0.00183064	0.00182414	0.00186776	0.00186077	0.00185049	0.00184449	1.63E-06	9.63E-07	0.000823607	0.00116912	0.00084963	0.000893429	2.64E-07	8.18E-08	4.70E-08	3.94E-08	1.43E-07	1.83E-07	0.0077	0.0192	0.6877
rs2733287	0.00924499	0.00924327	0.00864866	0.00845687	0.00908742	0.0090257	0.00859213	0.00836682	0.00977964	0.00976932	0.00907025	0.00911148	0.00153766	0.00153994	0.00160057	0.00159015	0.00160121	0.00159033	0.00151521	0.00150984	0.00154596	0.00154019	0.00153172	0.00152673	1.83E-09	1.95E-09	6.54E-08	1.05E-07	1.39E-08	1.39E-08	1.42E-08	3.00E-08	2.52E-10	2.26E-10	3.19E-09	2.40E-09	-0.0069	0.016	0.663399
rs2744965	0.039102	0.0389837	0.0395679	0.0392786	0.0398489	0.0393964	0.0361491	0.036125	0.0368091	0.036661	0.0371564	0.036963	0.00221467	0.00221792	0.00230523	0.00229021	0.00230619	0.00229053	0.00218245	0.00217469	0.00222677	0.00221842	0.00220614	0.00219896	9.87E-70	3.99E-69	5.24E-66	6.64E-66	7.23E-67	2.85E-66	1.35E-61	6.09E-62	2.35E-61	2.54E-61	1.27E-63	2.22E-63	0.0072	0.0203	0.7212
rs274677	-0.00879274	-0.00868356	-0.00783166	-0.00779442	-0.00838951	-0.0084001	-0.00884774	-0.00916622	-0.00953157	-0.00900163	-0.00908423	-0.00897092	0.00163246	0.00163486	0.00169922	0.00168815	0.00169985	0.00168831	0.00160854	0.00160282	0.00164119	0.00163508	0.00162607	0.00162076	7.20E-08	1.09E-07	4.05E-06	3.89E-06	8.00E-07	6.51E-07	3.79E-08	1.07E-08	6.34E-09	3.69E-08	2.32E-08	3.11E-08	-0.0289	0.0165	0.0797609
rs2803888	-0.00859602	-0.0084975	-0.00874963	-0.00853548	-0.0081446	-0.00801511	-0.00755799	-0.0073005	-0.00678725	-0.00681675	-0.00856586	-0.00849515	0.00156023	0.00156254	0.00162403	0.00161345	0.00162468	0.00161364	0.00153741	0.00153197	0.00156865	0.0015628	0.00155416	0.00154911	3.60E-08	5.38E-08	7.15E-08	1.22E-07	5.36E-07	6.80E-07	8.84E-07	1.89E-06	1.51E-05	1.29E-05	3.56E-08	4.16E-08	0.0069	0.0159	0.6638
rs2812208	0.0759708	0.0758365	0.0711488	0.0708037	0.0713763	0.071226	0.0670334	0.0648831	0.0674752	0.0652737	0.076771	0.0768008	0.00531112	0.00531898	0.00552872	0.0054927	0.00553065	0.00549303	0.00523335	0.00521481	0.00533955	0.00531974	0.00528993	0.00527295	2.13E-46	4.14E-46	6.87E-38	5.20E-38	4.28E-38	1.93E-38	1.49E-37	1.57E-35	1.35E-36	1.33E-34	1.04E-47	4.85E-48	0.0753	0.0546	0.168
rs281385	-0.0137548	-0.0137171	-0.010898	-0.0108306	-0.0110541	-0.0111367	-0.0138308	-0.0136887	-0.0139318	-0.0138076	-0.01473	-0.0148209	0.00235667	0.00236016	0.00245308	0.0024371	0.002454	0.00243734	0.00232217	0.00231391	0.00236925	0.00236041	0.00234737	0.00233976	5.33E-09	6.18E-09	8.89E-06	8.83E-06	6.65E-06	4.90E-06	2.59E-09	3.31E-09	4.10E-09	4.93E-09	3.50E-10	2.39E-10	-0.009	0.0211	0.668499
rs2815753	0.0096427	0.00974532	0.010817	0.0107513	0.0111759	0.0110068	0.0107416	0.0110359	0.0106481	0.0106379	0.00790939	0.00793783	0.00156614	0.00156844	0.00163012	0.0016195	0.00163074	0.00161966	0.00154313	0.00153764	0.00157448	0.00156859	0.00155998	0.00155491	7.42E-10	5.19E-10	3.23E-11	3.17E-11	7.23E-12	1.08E-11	3.39E-12	7.13E-13	1.35E-11	1.19E-11	3.98E-07	3.31E-07	0.0027	0.0167	0.87
rs28391281	-0.00962609	-0.00962359	-0.0103313	-0.0100849	-0.00983422	-0.00972777	-0.0083907	-0.00788308	-0.00820776	-0.00825268	-0.00936625	-0.00919113	0.00154173	0.00154401	0.00160478	0.00159433	0.00160542	0.00159452	0.0015192	0.00151381	0.00155005	0.00154424	0.00153572	0.00153073	4.28E-10	4.59E-10	1.21E-10	2.53E-10	9.04E-10	1.06E-09	3.33E-08	1.92E-07	1.19E-07	9.09E-08	1.07E-09	1.92E-09	0.0075	0.016	0.6399
rs284324	-0.010389	-0.0104435	-0.00803373	-0.00796686	-0.00845398	-0.00829514	-0.0103829	-0.0109629	-0.0108312	-0.0112334	-0.0113787	-0.0112538	0.00155371	0.00155601	0.0016173	0.00160676	0.00161792	0.00160692	0.00153097	0.00152553	0.00156208	0.00155622	0.00154765	0.00154262	2.29E-11	1.93E-11	6.79E-07	7.11E-07	1.74E-07	2.44E-07	1.19E-11	6.67E-13	4.10E-12	5.27E-13	1.95E-13	2.99E-13	0.0131	0.0164	0.4231
rs2856666	-0.0210659	-0.0213674	-0.0201526	-0.0200299	-0.0196761	-0.019631	-0.0181599	-0.0178553	-0.0189808	-0.0187208	-0.0215775	-0.0214567	0.00156361	0.00156589	0.0016276	0.001617	0.00162826	0.00161719	0.00154083	0.00153537	0.00157207	0.00156619	0.0015574	0.00155234	2.33E-41	2.20E-42	3.34E-35	3.13E-35	1.30E-33	6.68E-34	4.69E-32	2.96E-31	1.48E-33	6.35E-33	1.22E-43	1.92E-43	-0.0252	0.0191	0.1874
rs28575622	0.0170487	0.0172532	0.0130489	0.0127776	0.0147644	0.0146585	0.0166337	0.0164345	0.0165311	0.0161188	0.0186446	0.0184476	0.00319214	0.00319674	0.00332267	0.00330102	0.00332399	0.00330145	0.00314539	0.00313421	0.0032093	0.00319731	0.00317938	0.00316902	9.26E-08	6.78E-08	8.59E-05	0.000108505	8.93E-06	9.00E-06	1.24E-07	1.58E-07	2.59E-07	4.62E-07	4.52E-09	5.85E-09	0.025	0.0348	0.472
rs28690107	-0.0108053	-0.0106978	-0.0102399	-0.0100243	-0.0106556	-0.0106738	-0.0102873	-0.0106166	-0.010848	-0.0107986	-0.0106066	-0.0105705	0.00185312	0.00185587	0.00192889	0.00191633	0.00192963	0.00191653	0.001826	0.00181951	0.00186313	0.00185619	0.00184593	0.00183995	5.52E-09	8.21E-09	1.10E-07	1.69E-07	3.35E-08	2.56E-08	1.76E-08	5.39E-09	5.81E-09	5.97E-09	9.15E-09	9.20E-09	-0.0117	0.0185	0.5283
rs2885697	-0.0199927	-0.0200651	-0.0169381	-0.0167011	-0.0165685	-0.0164681	-0.0189635	-0.0191297	-0.0196152	-0.0195219	-0.0217951	-0.021757	0.00162604	0.00162842	0.00169267	0.00168165	0.00169334	0.00168183	0.00160227	0.00159658	0.0016348	0.00162869	0.00161957	0.00161431	9.77E-35	7.04E-35	1.44E-23	3.06E-23	1.32E-22	1.23E-22	2.60E-32	4.50E-33	3.68E-33	4.26E-33	2.86E-41	2.17E-41	-0.0355	0.0168	0.03422
rs28929474	0.034223	0.0341754	0.028117	0.0278271	0.0299272	0.0293441	0.0275015	0.0267206	0.0286751	0.0272821	0.038038	0.0383316	0.00543293	0.00544114	0.00565593	0.00561908	0.00565808	0.0056198	0.00535466	0.00533563	0.00546348	0.00544298	0.00541319	0.00539529	3.00E-10	3.37E-10	6.66E-07	7.34E-07	1.23E-07	1.78E-07	2.81E-07	5.50E-07	1.53E-07	5.38E-07	2.12E-12	1.21E-12	-0.0027	0.0576	0.962
rs2900208	0.0137622	0.0134274	0.00982556	0.00987396	0.00958312	0.00963822	0.0142245	0.0138973	0.0135568	0.0136159	0.0154114	0.015252	0.00160709	0.00160948	0.0016729	0.001662	0.00167357	0.0016622	0.00158357	0.00157795	0.00161574	0.00160971	0.00160073	0.00159554	1.10E-17	7.29E-17	4.27E-09	2.84E-09	1.03E-08	6.70E-09	2.66E-19	1.29E-18	4.86E-17	2.72E-17	6.15E-22	1.19E-21	-0.0089	0.0164	0.589
rs2979655	0.0121103	0.0121365	0.0129813	0.0128333	0.0131749	0.0129386	0.0119965	0.0111339	0.0123953	0.0121705	0.0107023	0.0105881	0.00210366	0.00210678	0.00218966	0.00217539	0.00219053	0.00217566	0.00207289	0.00206554	0.002115	0.00210713	0.00209558	0.00208882	8.58E-09	8.38E-09	3.06E-09	3.65E-09	1.81E-09	2.73E-09	7.16E-09	7.04E-08	4.61E-09	7.66E-09	3.27E-07	4.00E-07	0.0237	0.0237	0.3166
rs2985313	-0.00824561	-0.00825603	-0.00701038	-0.00691944	-0.0063015	-0.00634896	-0.00714028	-0.00701723	-0.00741514	-0.00766989	-0.00949922	-0.00947839	0.00172255	0.00172512	0.00179303	0.00178134	0.00179372	0.00178153	0.00169736	0.00169133	0.00173181	0.00172532	0.00171577	0.00171018	1.69E-06	1.70E-06	9.24E-05	0.000102605	0.000442986	0.00036562	2.59E-05	3.34E-05	1.86E-05	8.77E-06	3.09E-08	2.99E-08	-0.0171	0.0175	0.3278
rs310302	-0.00878405	-0.00887743	-0.00671743	-0.00669145	-0.00709312	-0.00692233	-0.00888744	-0.00855769	-0.00915096	-0.00939242	-0.00957777	-0.00940023	0.00156037	0.00156266	0.00162419	0.0016136	0.0016248	0.00161378	0.00153755	0.00153209	0.00156877	0.0015629	0.0015543	0.00154924	1.81E-08	1.34E-08	3.54E-05	3.37E-05	1.27E-05	1.79E-05	7.46E-09	2.33E-08	5.44E-09	1.86E-09	7.19E-10	1.30E-09	-0.0055	0.0164	0.738401
rs310792	0.0116414	0.0115168	0.010903	0.0108096	0.0116284	0.0113376	0.0105877	0.0102028	0.0104369	0.0105754	0.0117412	0.0116067	0.00169202	0.00169454	0.00176122	0.00174974	0.00176191	0.00174994	0.0016673	0.0016614	0.00170122	0.00169485	0.00168547	0.00168001	5.99E-12	1.07E-11	6.00E-10	6.51E-10	4.12E-11	9.26E-11	2.15E-10	8.21E-10	8.53E-10	4.39E-10	3.26E-12	4.90E-12	0.0183	0.0186	0.3253
rs3110416	-0.0107289	-0.0108494	-0.0122713	-0.0120945	-0.0113189	-0.011298	-0.00893974	-0.00869602	-0.00902171	-0.00878049	-0.00979847	-0.00981798	0.0017053	0.00170782	0.00177499	0.00176343	0.00177571	0.00176364	0.00168034	0.00167439	0.00171451	0.0017081	0.00169866	0.00169312	3.15E-10	2.12E-10	4.74E-12	6.97E-12	1.84E-10	1.50E-10	1.04E-07	2.06E-07	1.43E-07	2.74E-07	8.01E-09	6.69E-09	-0.0054	0.0175	0.757
rs3110496	0.00962359	0.0093671	0.00905656	0.008881	0.00867471	0.00874368	0.00831711	0.00806539	0.00804608	0.00826123	0.00999573	0.00982865	0.00165608	0.00165851	0.00172379	0.00171256	0.00172445	0.00171272	0.00163182	0.00162603	0.00166495	0.00165872	0.00164965	0.00164432	6.21E-09	1.63E-08	1.49E-07	2.15E-07	4.90E-07	3.31E-07	3.46E-07	7.05E-07	1.35E-06	6.35E-07	1.37E-09	2.27E-09	-0.0077	0.0164	0.6381
rs3118903	-0.0313342	-0.0313984	-0.0310618	-0.0308542	-0.0298957	-0.0294589	-0.0268129	-0.0260115	-0.0265857	-0.0262997	-0.0318592	-0.0315177	0.00185346	0.00185622	0.00192935	0.00191678	0.00193013	0.00191703	0.00182653	0.0018201	0.00186372	0.00185677	0.00184622	0.00184023	4.34E-64	3.70E-64	2.70E-58	2.82E-58	4.30E-54	2.84E-53	9.02E-49	2.56E-46	3.74E-46	1.57E-45	1.07E-66	9.96E-66	0.0671	0.0182	0.000232498
rs3212260	0.0131807	0.0134153	0.0122897	0.0122055	0.0119993	0.0118282	0.0114966	0.0109551	0.012131	0.0123871	0.0136098	0.0134209	0.00175386	0.00175643	0.00182557	0.00181368	0.00182629	0.00181388	0.00172817	0.00172207	0.00176329	0.00175668	0.00174701	0.00174133	5.70E-14	2.22E-14	1.68E-11	1.70E-11	5.03E-11	7.00E-11	2.89E-11	2.00E-10	6.01E-12	1.77E-12	6.70E-15	1.29E-14	-0.0266	0.0191	0.1644
rs332115	-0.00900251	-0.00892103	-0.00715942	-0.00723662	-0.00680816	-0.00665201	-0.00827229	-0.00783077	-0.00714053	-0.00694974	-0.00995083	-0.00993499	0.00171869	0.00172121	0.00178895	0.0017773	0.00178966	0.00177751	0.00169353	0.00168753	0.00172796	0.00172151	0.001712	0.00170643	1.62E-07	2.18E-07	6.28E-05	4.67E-05	0.000142305	0.000182356	1.04E-06	3.48E-06	3.59E-05	5.42E-05	6.16E-09	5.82E-09	-0.008	0.0164	0.623199
rs33967909	0.0152941	0.0150482	0.0145867	0.0146476	0.0150255	0.0148204	0.0140369	0.0135738	0.0144903	0.0135991	0.0150912	0.0150807	0.00187266	0.00187545	0.00194927	0.00193656	0.00195005	0.0019368	0.0018453	0.00183878	0.00188279	0.00187578	0.00186543	0.00185935	3.17E-16	1.03E-15	7.27E-14	3.93E-14	1.31E-14	1.98E-14	2.82E-14	1.56E-13	1.41E-14	4.18E-13	5.99E-16	5.05E-16	-0.0084	0.018	0.6401
rs34060476	0.0181014	0.0182568	0.0162447	0.0160721	0.0149696	0.0149425	0.0195569	0.0195922	0.0181527	0.0187266	0.0186773	0.0186609	0.00225439	0.00225771	0.00234661	0.00233132	0.00234753	0.00233157	0.00222132	0.00221343	0.00226651	0.00225803	0.00224577	0.0022384	9.83E-16	6.17E-16	4.44E-12	5.44E-12	1.81E-10	1.47E-10	1.32E-18	8.67E-19	1.16E-15	1.11E-16	9.08E-17	7.67E-17	0.0017	0.0234	0.9431
rs34073859	-0.0126896	-0.0128079	-0.0104978	-0.0102411	-0.0109817	-0.0111344	-0.012012	-0.0120404	-0.012471	-0.0125081	-0.0137321	-0.013967	0.0024338	0.00243743	0.00253336	0.00251686	0.00253431	0.00251708	0.00239813	0.00238962	0.00244692	0.00243781	0.00242433	0.00241637	1.85E-07	1.48E-07	3.42E-05	4.72E-05	1.47E-05	9.71E-06	5.48E-07	4.69E-07	3.46E-07	2.89E-07	1.48E-08	7.47E-09	-0.0303	0.029	0.2954
rs34517439	0.0358562	0.0357399	0.036854	0.0367086	0.0368739	0.0363612	0.0323097	0.0318602	0.0334712	0.0332889	0.0339593	0.0337628	0.00235487	0.00235836	0.00245118	0.00243521	0.00245212	0.00243547	0.0023206	0.00231239	0.00236771	0.00235885	0.00234584	0.00233816	2.46E-52	7.36E-52	4.49E-51	2.49E-51	4.33E-51	2.19E-50	4.73E-44	3.55E-43	2.33E-45	3.29E-45	1.77E-47	3.00E-47	0.0165	0.024	0.4913
rs34693680	0.0137895	0.0134122	0.0123909	0.0122739	0.0122086	0.0121483	0.0124613	0.013059	0.0122667	0.0129494	0.0140613	0.0138798	0.00225596	0.00225933	0.00234822	0.00233292	0.00234912	0.00233318	0.00222291	0.002215	0.00226804	0.00225956	0.0022471	0.00223989	9.82E-10	2.92E-09	1.32E-07	1.43E-07	2.03E-07	1.92E-07	2.07E-08	3.73E-09	6.36E-08	1.00E-08	3.92E-10	5.77E-10	0.003	0.0243	0.9029
rs34776209	-0.0184334	-0.0183028	-0.0168408	-0.0167665	-0.0165809	-0.0163789	-0.0156583	-0.0152202	-0.0153731	-0.0152482	-0.0192227	-0.0190395	0.00178016	0.00178279	0.00185302	0.00184094	0.00185376	0.00184117	0.00175421	0.00174799	0.00178988	0.00178321	0.00177324	0.00176744	4.01E-25	1.01E-24	1.01E-19	8.47E-20	3.76E-19	5.82E-19	4.43E-19	3.13E-18	8.82E-18	1.23E-17	2.24E-27	4.70E-27	0.0033	0.0196	0.8678
rs34879158	-0.0212877	-0.0213421	-0.0207439	-0.0205839	-0.0200746	-0.0199612	-0.0189919	-0.0188187	-0.0186184	-0.0185876	-0.0214362	-0.0212307	0.00174919	0.00175178	0.00182079	0.00180893	0.00182151	0.00180913	0.00172365	0.00171754	0.0017587	0.00175211	0.00174232	0.00173664	4.56E-34	3.89E-34	4.60E-30	5.39E-30	3.07E-28	2.66E-28	3.15E-28	6.23E-28	3.48E-26	2.74E-26	8.85E-35	2.32E-34	-0.0509	0.0189	0.00698506
rs35182096	0.00930444	0.00925091	0.00693528	0.0070509	0.00654178	0.00649108	0.00923137	0.00943536	0.00974636	0.00942384	0.0102505	0.0103208	0.00177213	0.00177476	0.00184464	0.00183262	0.00184536	0.00183284	0.00174621	0.00174	0.00178168	0.00177503	0.00176525	0.00175955	1.52E-07	1.86E-07	0.000170149	0.000119382	0.000392699	0.000397851	1.25E-07	5.88E-08	4.50E-08	1.10E-07	6.37E-09	4.48E-09	0.015	0.0181	0.4056
rs35233301	0.0111889	0.0112632	0.0105402	0.0104441	0.00982472	0.00964754	0.0109673	0.0108693	0.0101962	0.0101984	0.0115652	0.0114881	0.00170291	0.0017054	0.00177254	0.00176099	0.00177323	0.00176119	0.00167798	0.00167202	0.00171207	0.00170566	0.00169622	0.00169069	5.02E-11	4.00E-11	2.74E-09	3.02E-09	3.02E-08	4.31E-08	6.33E-11	8.01E-11	2.60E-09	2.25E-09	9.23E-12	1.09E-11	7.00E-04	0.0171	0.9669
rs35506085	-0.0195237	-0.0193812	-0.0160653	-0.0158962	-0.0160785	-0.0160717	-0.0178991	-0.0185058	-0.0183951	-0.0182773	-0.0210644	-0.020766	0.00200678	0.00200976	0.00208892	0.00207531	0.0020897	0.00207549	0.00197747	0.00197043	0.00201761	0.00201005	0.00199892	0.0019925	2.29E-22	5.27E-22	1.47E-14	1.87E-14	1.43E-14	9.70E-15	1.42E-19	5.94E-21	7.75E-20	9.69E-20	5.83E-26	1.98E-25	0.0189	0.0212	0.373
rs35629473	0.0109379	0.0106107	0.0108839	0.010953	0.0113391	0.0112049	0.0118165	0.0112551	0.0104473	0.0105093	0.0103615	0.0105302	0.00210282	0.00210594	0.00218878	0.00217452	0.00218963	0.00217474	0.00207203	0.00206468	0.00211409	0.00210618	0.00209454	0.00208773	1.98E-07	4.70E-07	6.61E-07	4.73E-07	2.24E-07	2.57E-07	1.18E-08	5.00E-08	7.75E-07	6.05E-07	7.54E-07	4.57E-07	-0.0383	0.0216	0.0761097
rs35665085	-0.0189857	-0.0190626	-0.0151138	-0.0146862	-0.014952	-0.015285	-0.0190389	-0.0190077	-0.0182917	-0.0186922	-0.0205409	-0.0205104	0.00332795	0.00333286	0.00346405	0.00344149	0.00346564	0.00344207	0.00327931	0.00326772	0.00334595	0.00333349	0.00331512	0.00330425	1.17E-08	1.07E-08	1.28E-05	1.98E-05	1.60E-05	8.97E-06	6.41E-09	6.00E-09	4.59E-08	2.06E-08	5.79E-10	5.40E-10	-0.0299	0.0352	0.3953
rs35710322	0.0124761	0.0123008	0.0103395	0.0103179	0.0102016	0.00999651	0.0129382	0.0126771	0.012642	0.0123252	0.0131485	0.013	0.00154689	0.00154919	0.00161017	0.00159968	0.0016108	0.00159986	0.00152422	0.00151882	0.00155522	0.00154941	0.00154084	0.00153583	7.33E-16	2.03E-15	1.35E-10	1.12E-10	2.40E-10	4.15E-10	2.10E-17	7.05E-17	4.35E-16	1.80E-15	1.43E-17	2.58E-17	0.0245	0.0176	0.1636
rs357501	0.0106965	0.0106497	0.0108555	0.010843	0.0113807	0.0110506	0.00954675	0.00989709	0.0102149	0.0103349	0.00975207	0.00983729	0.00159238	0.00159473	0.00165749	0.00164669	0.00165812	0.00164686	0.0015691	0.00156352	0.00160094	0.00159495	0.00158615	0.001581	1.85E-11	2.42E-11	5.78E-11	4.56E-11	6.73E-12	1.95E-11	1.17E-09	2.45E-10	1.77E-10	9.20E-11	7.84E-10	4.91E-10	0.0048	0.0162	0.7651
rs357561	0.0185965	0.0187196	0.0178233	0.0174304	0.0174557	0.0172827	0.015152	0.0149372	0.0153628	0.0160082	0.0196285	0.0194073	0.00261474	0.00261859	0.00272165	0.00270393	0.00272272	0.00270423	0.00257653	0.00256739	0.00262881	0.00261894	0.00260456	0.00259608	1.14E-12	8.77E-13	5.81E-11	1.15E-10	1.45E-10	1.65E-10	4.09E-09	5.96E-09	5.10E-09	9.82E-10	4.85E-14	7.70E-14	0.0453	0.0259	0.08
rs35756741	-0.0188346	-0.0187868	-0.0170956	-0.0168004	-0.0167599	-0.0164674	-0.0161042	-0.0162499	-0.0151397	-0.0158217	-0.0200379	-0.0198485	0.00266849	0.00267242	0.00277764	0.00275955	0.00277881	0.00275992	0.00262952	0.00262018	0.00268289	0.00267292	0.00265808	0.00264941	1.69E-12	2.07E-12	7.53E-10	1.14E-09	1.63E-09	2.42E-09	9.11E-10	5.59E-10	1.67E-08	3.24E-09	4.77E-14	6.82E-14	-8.00E-04	0.0264	0.9771
rs35804313	-0.0115511	-0.0114399	-0.0102019	-0.0101716	-0.0102381	-0.0102183	-0.0112361	-0.0108296	-0.0112475	-0.010807	-0.0123292	-0.0122338	0.00188137	0.00188417	0.00195837	0.00194561	0.00195914	0.00194583	0.00185392	0.00184734	0.00189165	0.00188457	0.00187414	0.00186801	8.27E-10	1.27E-09	1.90E-07	1.72E-07	1.74E-07	1.51E-07	1.36E-09	4.57E-09	2.75E-09	9.79E-09	4.76E-11	5.80E-11	-0.0481	0.0191	0.01166
rs35811052	-0.0103463	-0.0105842	-0.0102523	-0.0101525	-0.0104163	-0.0102541	-0.009316	-0.00912124	-0.00924412	-0.00917985	-0.0101489	-0.0100184	0.00175808	0.00176069	0.00182999	0.00181807	0.00183067	0.00181823	0.00173239	0.00172624	0.00176755	0.00176094	0.00175118	0.00174547	3.98E-09	1.84E-09	2.12E-08	2.35E-08	1.27E-08	1.71E-08	7.56E-08	1.27E-07	1.70E-07	1.86E-07	6.82E-09	9.49E-09	-0.0205	0.0184	0.2671
rs35874463	0.0222816	0.0214922	0.0205941	0.0201918	0.0215752	0.0211846	0.0189667	0.0191514	0.0187934	0.0182008	0.02312	0.0229452	0.00328619	0.00329106	0.00342053	0.00339825	0.00342191	0.00339865	0.00323817	0.00322669	0.00330388	0.00329152	0.0032732	0.00326243	1.20E-11	6.56E-11	1.74E-09	2.82E-09	2.89E-10	4.57E-10	4.71E-09	2.94E-09	1.28E-08	3.21E-08	1.63E-12	2.02E-12	0.0449	0.0413	0.2764
rs36000545	-0.0151243	-0.0148077	-0.0140365	-0.0138527	-0.0142259	-0.0141604	-0.0137292	-0.0133877	-0.0141683	-0.0137517	-0.0151892	-0.0151016	0.00159118	0.00159354	0.00165628	0.00164549	0.00165695	0.00164569	0.00156795	0.00156239	0.0015998	0.00159383	0.00158499	0.00157983	2.01E-21	1.52E-20	2.37E-17	3.83E-17	9.07E-18	7.69E-18	2.03E-18	1.05E-17	8.31E-19	6.27E-18	9.48E-22	1.20E-21	-0.0091	0.017	0.591701
rs36012032	0.0167325	0.0167908	0.0166565	0.0163069	0.0168059	0.0168164	0.0143806	0.0139639	0.0144349	0.013509	0.0168182	0.0169746	0.0026703	0.00267425	0.00277947	0.00276136	0.00278054	0.00276165	0.00263126	0.00262195	0.00268473	0.00267469	0.00265988	0.0026512	3.71E-10	3.42E-10	2.07E-09	3.52E-09	1.50E-09	1.14E-09	4.62E-08	1.01E-07	7.59E-08	4.41E-07	2.57E-10	1.53E-10	-0.002	0.0287	0.9443
rs36063247	-0.0381871	-0.0381758	-0.0338153	-0.0336605	-0.0340097	-0.0339743	-0.0334521	-0.0330857	-0.0329922	-0.0324525	-0.0407065	-0.0405496	0.00246841	0.00247206	0.00256955	0.00255281	0.00257055	0.00255309	0.00243246	0.00242384	0.00248183	0.00247261	0.00245859	0.00245056	5.75E-54	8.80E-54	1.53E-39	1.09E-39	5.99E-40	2.16E-40	5.06E-43	2.07E-42	2.59E-40	2.43E-39	1.51E-61	1.78E-61	-0.0707	0.0254	0.00541502
rs36100359	-0.012612	-0.0124045	-0.0127344	-0.0127781	-0.0123174	-0.012263	-0.00857622	-0.00905331	-0.00955078	-0.00956098	-0.0131052	-0.0131533	0.00220478	0.00220801	0.00229494	0.00227999	0.00229583	0.00228024	0.00217254	0.00216483	0.00221671	0.00220846	0.00219618	0.002189	1.06E-08	1.93E-08	2.88E-08	2.09E-08	8.10E-08	7.54E-08	7.90E-05	2.89E-05	1.64E-05	1.50E-05	2.41E-09	1.87E-09	0.0388	0.0224	0.0830004
rs365352	-0.017046	-0.0168469	-0.0172426	-0.016949	-0.0179789	-0.0178911	-0.0157686	-0.0151452	-0.0152481	-0.0154501	-0.0159427	-0.0157811	0.00178067	0.00178334	0.00185352	0.00184145	0.00185423	0.00184163	0.00175465	0.00174844	0.00179026	0.00178357	0.00177369	0.00176795	1.05E-21	3.51E-21	1.38E-20	3.46E-20	3.15E-22	2.63E-22	2.56E-19	4.65E-18	1.64E-17	4.64E-18	2.52E-19	4.43E-19	-0.0131	0.0205	0.5231
rs3738449	-0.0115912	-0.0117182	-0.0119728	-0.0119354	-0.0116309	-0.0115548	-0.0103395	-0.0103909	-0.0107282	-0.0109103	-0.0114404	-0.0113378	0.00163	0.00163242	0.00169667	0.00168562	0.00169733	0.00168579	0.00160616	0.00160045	0.00163877	0.00163264	0.00162361	0.00161835	1.15E-12	7.06E-13	1.71E-12	1.44E-12	7.27E-12	7.18E-12	1.22E-10	8.45E-11	5.90E-11	2.35E-11	1.84E-12	2.46E-12	-0.0246	0.0177	0.1662
rs3740591	0.012963	0.0130495	0.0108864	0.0107801	0.0104728	0.0103353	0.0126602	0.0129937	0.0124758	0.0120046	0.0140183	0.0139741	0.00156001	0.00156232	0.00162385	0.00161327	0.00162449	0.00161345	0.00153719	0.00153172	0.00156844	0.0015626	0.0015539	0.00154885	9.64E-17	6.70E-17	2.03E-11	2.36E-11	1.14E-10	1.50E-10	1.79E-16	2.20E-17	1.81E-15	1.56E-14	1.87E-19	1.85E-19	0.0079	0.0169	0.6409
rs3742716	-0.0108373	-0.0111054	-0.0095634	-0.00959116	-0.00930035	-0.00932725	-0.00842276	-0.00843019	-0.0091594	-0.00930771	-0.0115628	-0.0114858	0.00164009	0.00164249	0.00170718	0.00169606	0.00170786	0.00169626	0.00161612	0.00161038	0.00164892	0.00164275	0.00163367	0.00162837	3.91E-11	1.37E-11	2.12E-08	1.56E-08	5.17E-08	3.83E-08	1.87E-07	1.65E-07	2.78E-08	1.46E-08	1.47E-12	1.75E-12	-0.0012	0.0162	0.942
rs37978	0.00854198	0.00850349	0.0066895	0.00667465	0.00667445	0.00674155	0.00673909	0.00658601	0.00720647	0.0075384	0.00988808	0.00975922	0.00154161	0.00154389	0.00160465	0.0015942	0.0016053	0.00159439	0.00151908	0.00151368	0.00154993	0.00154414	0.00153558	0.00153059	3.01E-08	3.64E-08	3.06E-05	2.83E-05	3.21E-05	2.36E-05	9.15E-06	1.36E-05	3.33E-06	1.05E-06	1.20E-10	1.82E-10	0.0046	0.0161	0.7755
rs3798519	0.0209179	0.0210874	0.022529	0.0224265	0.0235901	0.0235474	0.0195895	0.0197526	0.0199783	0.0198696	0.018076	0.0179026	0.00200949	0.00201244	0.00209161	0.00207798	0.00209235	0.00207813	0.00198003	0.00197302	0.00202027	0.00201271	0.0020017	0.0019952	2.26E-25	1.09E-25	4.76E-27	3.77E-27	1.78E-29	9.33E-30	4.47E-23	1.37E-23	4.68E-23	5.54E-23	1.72E-19	2.90E-19	-0.0147	0.0195	0.451
rs3809570	0.0133983	0.0134113	0.0120826	0.0118838	0.0112424	0.0112298	0.0135339	0.0129208	0.0133072	0.013723	0.0139311	0.013837	0.00179551	0.00179815	0.00186894	0.00185676	0.00186967	0.00185696	0.00176919	0.00176292	0.00180509	0.00179833	0.00178834	0.00178249	8.54E-14	8.78E-14	1.01E-10	1.55E-10	1.82E-09	1.47E-09	2.02E-14	2.32E-13	1.68E-13	2.34E-14	6.72E-15	8.34E-15	-0.0177	0.0192	0.3556
rs3810291	0.0169347	0.0171036	0.0184617	0.0181755	0.018857	0.018699	0.0161419	0.0158974	0.0167046	0.0172247	0.014576	0.0144836	0.00164181	0.00164423	0.00170891	0.00169778	0.00170955	0.00169794	0.00161779	0.00161205	0.00165061	0.00164441	0.00163543	0.00163012	6.10E-25	2.44E-25	3.36E-27	9.69E-27	2.76E-28	3.35E-28	1.92E-23	6.15E-23	4.53E-24	1.14E-25	5.01E-19	6.42E-19	0.0276	0.0165	0.0942106
rs3814877	0.0233818	0.0235538	0.0234999	0.0233111	0.0230036	0.0229316	0.0211841	0.0211564	0.0224655	0.0223744	0.0225649	0.022502	0.00156507	0.00156738	0.00162909	0.00161848	0.00162975	0.00161867	0.00154225	0.00153677	0.00157355	0.00156767	0.00155902	0.00155394	1.89E-50	5.04E-51	3.71E-47	5.11E-47	3.18E-45	1.51E-45	6.37E-43	4.15E-43	3.14E-46	3.36E-46	1.84E-47	1.66E-47	0.006	0.0164	0.714399
rs3818416	0.0156488	0.015979	0.0173334	0.017232	0.0168179	0.0165379	0.0125996	0.0123741	0.0124251	0.0120467	0.014574	0.0145222	0.00182	0.00182267	0.00189435	0.00188201	0.00189511	0.00188225	0.00179339	0.00178703	0.00182981	0.001823	0.00181297	0.00180704	8.13E-18	1.85E-18	5.72E-20	5.41E-20	7.07E-19	1.55E-18	2.14E-12	4.39E-12	1.12E-11	3.90E-11	9.11E-16	9.28E-16	-0.0118	0.0193	0.5401
rs3824491	0.015745	0.0153934	0.0131954	0.0131245	0.0130053	0.0130882	0.0152737	0.0152376	0.0153384	0.0139419	0.0167132	0.0165106	0.00268695	0.00269095	0.00279693	0.00277871	0.00279811	0.00277908	0.00264778	0.00263837	0.00270158	0.00269154	0.00267667	0.00266792	4.64E-09	1.06E-08	2.38E-06	2.32E-06	3.35E-06	2.48E-06	8.01E-09	7.68E-09	1.37E-08	2.22E-07	4.27E-10	6.08E-10	0.0017	0.0276	0.9499
rs38311	-0.00709909	-0.00725391	-0.00776304	-0.00771678	-0.00793752	-0.00775395	-0.00701928	-0.00720133	-0.00789082	-0.00839362	-0.00621883	-0.00612459	0.00153636	0.00153865	0.00159918	0.00158876	0.0015998	0.00158892	0.00151388	0.0015085	0.00154461	0.00153884	0.0015304	0.00152543	3.83E-06	2.42E-06	1.21E-06	1.19E-06	7.00E-07	1.06E-06	3.54E-06	1.81E-06	3.25E-07	4.91E-08	4.83E-05	5.95E-05	-0.0044	0.0159	0.781399
rs3843751	-0.0137485	-0.0136704	-0.0126151	-0.0126176	-0.0124276	-0.0124148	-0.0126425	-0.0122162	-0.0128391	-0.0130315	-0.0142959	-0.0143411	0.00162768	0.00163008	0.00169427	0.00168323	0.00169492	0.00168342	0.00160386	0.00159817	0.00163642	0.0016303	0.00162124	0.00161597	3.01E-17	5.04E-17	9.66E-14	6.59E-14	2.27E-13	1.65E-13	3.22E-15	2.11E-14	4.31E-15	1.32E-15	1.17E-18	7.05E-19	-0.0112	0.0178	0.5276
rs3845344	0.00874379	0.00904904	0.00970006	0.00964573	0.0100472	0.00971196	0.00837267	0.00841215	0.00866458	0.00873901	0.00773557	0.00778072	0.00157231	0.00157462	0.00163659	0.00162593	0.00163724	0.00162612	0.00154933	0.00154382	0.00158079	0.00157486	0.00156619	0.00156107	2.68E-08	9.10E-09	3.09E-09	2.99E-09	8.44E-10	2.34E-09	6.52E-08	5.07E-08	4.23E-08	2.87E-08	7.85E-07	6.22E-07	0.0184	0.016	0.25
rs3853252	0.0158995	0.0161298	0.0151024	0.0149019	0.0154939	0.0151989	0.0144077	0.0144511	0.0149921	0.014759	0.0160202	0.0159373	0.00154801	0.0015503	0.00161137	0.00160088	0.00161199	0.00160104	0.0015254	0.00151998	0.00155636	0.00155055	0.00154195	0.00153692	9.61E-25	2.39E-25	7.13E-21	1.30E-20	7.18E-22	2.26E-21	3.57E-21	1.97E-21	5.85E-22	1.77E-21	2.79E-25	3.44E-25	-0.0072	0.0162	0.655
rs395980	-0.00878535	-0.00876441	-0.0110741	-0.0110794	-0.0104866	-0.0103923	-0.00488946	-0.00482229	-0.00644584	-0.00659147	-0.00768031	-0.00753068	0.00174739	0.00174995	0.00181878	0.00180693	0.00181952	0.00180716	0.00172183	0.00171572	0.00175679	0.00175021	0.00174053	0.00173488	4.97E-07	5.49E-07	1.14E-09	8.71E-10	8.25E-09	8.90E-09	0.00451606	0.00494447	0.000243433	0.00016584	1.02E-05	1.42E-05	-0.0217	0.0179	0.2261
rs4076108	0.0100362	0.0102232	0.00865699	0.00853914	0.00778153	0.00775561	0.00965435	0.00988474	0.0100279	0.0103558	0.0111137	0.0109589	0.00179049	0.0017931	0.00186373	0.00185159	0.00186447	0.0018518	0.00176428	0.00175803	0.00180016	0.00179342	0.0017835	0.00177772	2.08E-08	1.19E-08	3.40E-06	3.99E-06	3.00E-05	2.81E-05	4.45E-08	1.88E-08	2.54E-08	7.73E-09	4.63E-10	7.07E-10	0.0137	0.018	0.4485
rs41268621	0.0169982	0.0171095	0.0134621	0.0136332	0.0140407	0.0137541	0.0158723	0.0163764	0.0174064	0.0164469	0.0188661	0.018502	0.00307576	0.0030802	0.00320149	0.00318063	0.00320287	0.00318113	0.00303083	0.00302013	0.00309244	0.00308098	0.00306411	0.00305412	3.27E-08	2.78E-08	2.61E-05	1.82E-05	1.17E-05	1.54E-05	1.63E-07	5.88E-08	1.82E-08	9.39E-08	7.42E-10	1.38E-09	0.0783	0.0291	0.007193
rs41271299	0.0437447	0.0427021	0.0365788	0.0362993	0.0368841	0.0364135	0.0389825	0.039263	0.0422097	0.041189	0.0478434	0.047486	0.00346953	0.00347472	0.00361174	0.00358822	0.00361305	0.00358854	0.00341891	0.00340687	0.00348831	0.00347529	0.00345567	0.00344439	1.94E-36	1.05E-34	4.20E-24	4.72E-24	1.83E-24	3.44E-24	4.14E-30	1.00E-30	1.07E-33	2.13E-32	1.40E-43	3.16E-43	0.0087	0.0636	0.8912
rs41311445	-0.0242739	-0.0238964	-0.0224023	-0.0219287	-0.0211481	-0.0208176	-0.0243724	-0.0239713	-0.024103	-0.0234098	-0.0246154	-0.0244844	0.00259758	0.0026015	0.00270389	0.00268628	0.00270497	0.0026866	0.00255957	0.00255048	0.00261161	0.00260187	0.00258747	0.00257913	9.26E-21	4.11E-20	1.18E-16	3.27E-16	5.37E-15	9.31E-15	1.71E-21	5.56E-21	2.74E-20	2.33E-19	1.86E-21	2.25E-21	-0.0335	0.0235	0.1534
rs42044	0.0285721	0.0281779	0.0259944	0.0259156	0.0257552	0.0257074	0.0240711	0.0245085	0.0259301	0.0257651	0.0298433	0.0297005	0.00173044	0.00173298	0.00180132	0.00178958	0.00180205	0.0017898	0.00170527	0.00169919	0.0017398	0.00173332	0.0017236	0.001718	3.21E-61	2.01E-59	3.43E-47	1.64E-47	2.53E-46	9.08E-47	3.13E-45	3.80E-47	3.22E-50	5.81E-50	3.92E-67	6.21E-67	0.0094	0.0182	0.6032
rs4282339	-0.0173145	-0.0173175	-0.013829	-0.0138063	-0.014235	-0.0140957	-0.0170256	-0.0163537	-0.0169864	-0.016395	-0.0187176	-0.018551	0.00189324	0.00189604	0.00197076	0.00195792	0.00197152	0.00195812	0.00186553	0.00185892	0.00190338	0.00189627	0.0018857	0.00187955	5.97E-20	6.67E-20	2.27E-12	1.77E-12	5.20E-13	6.10E-13	7.12E-20	1.41E-18	4.51E-19	5.36E-18	3.23E-23	5.66E-23	0.0039	0.0203	0.8488
rs4341996	-0.0107507	-0.0109268	-0.012114	-0.0121158	-0.0126157	-0.012394	-0.0103868	-0.0104888	-0.00909711	-0.00890081	-0.00953386	-0.00948512	0.00188876	0.00189155	0.00196596	0.00195315	0.00196669	0.00195335	0.0018611	0.00185449	0.00189888	0.00189179	0.0018814	0.00187527	1.26E-08	7.63E-09	7.20E-10	5.54E-10	1.41E-10	2.23E-10	2.39E-08	1.55E-08	1.66E-06	2.54E-06	4.03E-07	4.24E-07	0.0032	0.0201	0.8752
rs4472800	0.0100163	0.0100657	0.0105518	0.0104599	0.0108691	0.0107678	0.00866463	0.00827838	0.00939783	0.00954411	0.00931449	0.00933711	0.00157792	0.00158025	0.00164247	0.00163178	0.00164311	0.00163196	0.00155489	0.00154937	0.00158645	0.00158052	0.00157189	0.00156676	2.19E-10	1.90E-10	1.33E-10	1.46E-10	3.72E-11	4.17E-11	2.51E-08	9.14E-08	3.15E-09	1.56E-09	3.11E-09	2.53E-09	0.0222	0.0163	0.1718
rs4517716	0.00940101	0.00933829	0.011687	0.0115533	0.0115779	0.0116575	0.00856201	0.00827022	0.00852146	0.00843111	0.0071353	0.00698527	0.00194464	0.00194753	0.00202412	0.00201094	0.0020249	0.00201113	0.00191615	0.00190935	0.00195504	0.00194775	0.00193697	0.00193064	1.34E-06	1.63E-06	7.75E-09	9.19E-09	1.08E-08	6.78E-09	7.89E-06	1.48E-05	1.31E-05	1.50E-05	0.000229879	0.000296804	-0.0098	0.0203	0.630199
rs4540769	-0.007967	-0.00800344	-0.00750505	-0.00750593	-0.00731112	-0.00728646	-0.00730647	-0.00690545	-0.00699485	-0.00699976	-0.00829414	-0.00832812	0.00153786	0.00154011	0.00160072	0.00159029	0.00160135	0.00159047	0.00151535	0.00150998	0.00154611	0.00154034	0.00153179	0.00152681	2.21E-07	2.03E-07	2.75E-06	2.36E-06	4.98E-06	4.62E-06	1.42E-06	4.80E-06	6.07E-06	5.51E-06	6.14E-08	4.91E-08	0.0082	0.0165	0.617701
rs4627713	0.0323356	0.0318107	0.0301914	0.0299681	0.0302119	0.0300927	0.0287946	0.0284702	0.0305728	0.0302533	0.0320463	0.0317439	0.00467622	0.00468329	0.00486743	0.00483572	0.00486926	0.00483626	0.00460761	0.00459123	0.00470122	0.00468356	0.00465764	0.00464237	4.69E-12	1.10E-11	5.56E-10	5.75E-10	5.49E-10	4.91E-10	4.13E-10	5.62E-10	7.88E-11	1.05E-10	5.98E-12	8.05E-12	0.0037	0.0642	0.9545
rs4680	0.0084564	0.00834878	0.00824169	0.00800013	0.00766938	0.00741174	0.00848564	0.00882533	0.00817099	0.00845875	0.00854661	0.00861884	0.00153604	0.00153832	0.00159883	0.00158842	0.00159944	0.00158859	0.00151352	0.00150814	0.00154425	0.00153846	0.00152995	0.00152497	3.69E-08	5.73E-08	2.54E-07	4.74E-07	1.63E-06	3.08E-06	2.07E-08	4.87E-09	1.22E-07	3.84E-08	2.32E-08	1.59E-08	-0.0222	0.016	0.1653
rs473902	-0.0279896	-0.0272662	-0.0223701	-0.0221644	-0.0220788	-0.0221439	-0.0240709	-0.024403	-0.0234417	-0.0242813	-0.0319524	-0.0317604	0.00268631	0.00269034	0.00279637	0.00277815	0.00279752	0.00277853	0.00264717	0.00263776	0.00270108	0.00269095	0.0026758	0.00266703	2.04E-25	3.90E-24	1.25E-15	1.49E-15	2.98E-15	1.60E-15	9.68E-20	2.23E-20	4.02E-18	1.83E-19	7.33E-33	1.09E-32	0.0235	0.0267	0.3787
rs4752689	0.0113279	0.0114439	0.0109752	0.0108359	0.0106229	0.010654	0.0109007	0.0106966	0.0105586	0.0101861	0.011252	0.0111773	0.00155708	0.00155936	0.00162074	0.00161018	0.00162137	0.00161035	0.00153427	0.00152882	0.00156541	0.00155956	0.00155095	0.00154591	3.47E-13	2.16E-13	1.27E-11	1.70E-11	5.69E-11	3.70E-11	1.21E-12	2.63E-12	1.53E-11	6.53E-11	4.03E-13	4.83E-13	-0.0031	0.0175	0.8605
rs475591	0.0108992	0.0109187	0.0112268	0.011184	0.0105301	0.0106177	0.00906245	0.00877887	0.0094216	0.0094889	0.0103423	0.010225	0.0015568	0.00155909	0.00162047	0.00160991	0.0016211	0.00161008	0.00153406	0.00152862	0.00156524	0.00155937	0.00155078	0.00154572	2.55E-12	2.51E-12	4.27E-12	3.74E-12	8.28E-11	4.27E-11	3.48E-09	9.31E-09	1.75E-09	1.17E-09	2.58E-11	3.72E-11	0.0123	0.0161	0.4454
rs4800670	-0.00880547	-0.00888054	-0.00787769	-0.00785966	-0.0079572	-0.00777514	-0.00814297	-0.00848816	-0.00914551	-0.0093089	-0.00913678	-0.00917634	0.0015808	0.00158312	0.00164547	0.00163475	0.00164611	0.00163492	0.00155768	0.00155215	0.00158931	0.00158338	0.00157465	0.00156954	2.55E-08	2.03E-08	1.69E-06	1.53E-06	1.34E-06	1.98E-06	1.72E-07	4.54E-08	8.70E-09	4.13E-09	6.54E-09	5.02E-09	-0.0115	0.0163	0.4833
rs4815932	-0.00820647	-0.00814229	-0.00628498	-0.00627553	-0.00641358	-0.00622135	-0.00801576	-0.0076169	-0.00767684	-0.00731997	-0.00937066	-0.00910037	0.00162377	0.00162615	0.00169017	0.00167916	0.00169082	0.00167933	0.00159997	0.0015943	0.0016325	0.0016264	0.00161744	0.00161217	4.33E-07	5.53E-07	0.000200401	0.000186033	0.000148758	0.0002117	5.45E-07	1.77E-06	2.57E-06	6.78E-06	6.90E-09	1.65E-08	0.0161	0.0161	0.3181
rs4819021	-0.0100328	-0.0100104	-0.0114947	-0.0114969	-0.0113841	-0.011274	-0.00862099	-0.00889958	-0.00860318	-0.00892693	-0.00876771	-0.00845212	0.00155115	0.00155343	0.00161453	0.00160401	0.00161517	0.00160421	0.00152848	0.00152305	0.0015595	0.00155367	0.00154512	0.00154008	9.95E-11	1.16E-10	1.08E-12	7.65E-13	1.82E-12	2.10E-12	1.70E-08	5.12E-09	3.46E-08	9.16E-09	1.39E-08	4.07E-08	-0.0097	0.016	0.5441
rs4845852	-0.0152448	-0.0153989	-0.0155486	-0.015331	-0.0150748	-0.0148868	-0.014145	-0.0139662	-0.0136699	-0.0138213	-0.0148902	-0.0147951	0.00175619	0.0017588	0.00182801	0.0018161	0.00182874	0.00181631	0.00173049	0.00172437	0.00176572	0.00175911	0.00174935	0.00174364	3.95E-18	2.04E-18	1.81E-17	3.14E-17	1.68E-16	2.49E-16	2.99E-16	5.55E-16	9.83E-15	3.95E-15	1.72E-17	2.16E-17	0.0115	0.0177	0.516901
rs485554	0.0182434	0.0180982	0.0142744	0.0140439	0.0145549	0.0145384	0.0169141	0.0171148	0.016227	0.0165535	0.0199446	0.019822	0.00165488	0.00165733	0.00172272	0.0017115	0.00172337	0.00171167	0.00163072	0.00162493	0.00166388	0.00165767	0.00164842	0.00164304	2.96E-28	9.34E-28	1.18E-16	2.30E-16	3.04E-17	2.01E-17	3.35E-25	6.17E-26	1.81E-22	1.77E-23	1.08E-33	1.66E-33	0.0129	0.0169	0.4445
rs4865956	-0.0113788	-0.0109322	-0.00840756	-0.00841017	-0.00860027	-0.00856779	-0.00981671	-0.00995884	-0.0102021	-0.00990817	-0.0126387	-0.0126797	0.00167541	0.0016779	0.00174397	0.00173261	0.00174464	0.00173279	0.00165092	0.00164506	0.00168448	0.00167819	0.00166887	0.0016634	1.11E-11	7.26E-11	1.43E-06	1.21E-06	8.25E-07	7.64E-07	2.75E-09	1.42E-09	1.39E-09	3.55E-09	3.65E-14	2.49E-14	0.0076	0.0178	0.669599
rs4946936	0.0201162	0.0201969	0.0179865	0.0179254	0.0178765	0.0177137	0.0190021	0.0189226	0.0207823	0.0203923	0.0203019	0.0203272	0.00171471	0.00171723	0.00178495	0.00177332	0.00178562	0.00177349	0.00168962	0.00168363	0.00172387	0.00171745	0.00170796	0.00170239	8.91E-32	6.27E-32	7.05E-24	5.11E-24	1.37E-23	1.73E-23	2.44E-29	2.65E-29	1.84E-33	1.65E-32	1.41E-32	7.40E-33	0.0436	0.0166	0.0086139
rs4980067	-0.0116636	-0.0117815	-0.0104649	-0.0103324	-0.0104746	-0.0103792	-0.0101537	-0.010524	-0.0102954	-0.0100961	-0.0119042	-0.0118886	0.00153673	0.00153901	0.0015996	0.00158918	0.00160023	0.00158937	0.00151429	0.0015089	0.00154505	0.00153928	0.00153077	0.00152581	3.21E-14	1.93E-14	6.07E-11	7.95E-11	5.93E-11	6.57E-11	2.01E-11	3.07E-12	2.68E-11	5.43E-11	7.47E-15	6.63E-15	0.0199	0.0161	0.2171
rs4980826	0.00863854	0.00861605	0.00796543	0.00797945	0.0082042	0.00809109	0.00624027	0.00618625	0.00712923	0.00671035	0.00900058	0.00888942	0.00156999	0.00157229	0.0016342	0.00162355	0.00163486	0.00162375	0.00154706	0.00154157	0.00157845	0.00157258	0.00156386	0.00155878	3.75E-08	4.26E-08	1.09E-06	8.89E-07	5.22E-07	6.26E-07	5.49E-05	6.00E-05	6.29E-06	1.98E-05	8.65E-09	1.18E-08	-0.0119	0.0164	0.467599
rs508347	-0.0131896	-0.0128801	-0.0104081	-0.0103504	-0.0103208	-0.0103181	-0.0126396	-0.0128053	-0.0123186	-0.0122198	-0.0145507	-0.014473	0.00167709	0.00167955	0.00174569	0.00173431	0.00174636	0.00173451	0.00165253	0.00164665	0.00168613	0.00167984	0.00167059	0.00166517	3.71E-15	1.74E-14	2.49E-09	2.40E-09	3.43E-09	2.71E-09	2.04E-14	7.47E-15	2.76E-13	3.49E-13	3.05E-18	3.59E-18	-0.0183	0.0168	0.2756
rs540652	0.0127525	0.0128122	0.0113622	0.0111951	0.0104858	0.0104435	0.010711	0.0102761	0.0117696	0.0121035	0.0138145	0.0138723	0.00153569	0.00153797	0.00159854	0.00158812	0.00159917	0.0015883	0.00151325	0.00150788	0.00154397	0.00153819	0.00152969	0.00152472	1.01E-16	8.07E-17	1.18E-12	1.80E-12	5.50E-11	4.87E-11	1.46E-12	9.45E-12	2.49E-14	3.60E-15	1.71E-19	9.23E-20	0.0155	0.0159	0.3293
rs543874	0.026243	0.0263495	0.0298931	0.0297379	0.0299362	0.0297095	0.0230022	0.0231678	0.0258478	0.0260004	0.0226437	0.0225084	0.00189081	0.00189363	0.00196803	0.0019552	0.00196877	0.00195539	0.00186321	0.00185659	0.00190105	0.00189397	0.00188366	0.00187754	8.71E-44	5.30E-44	4.33E-52	3.18E-52	3.38E-52	4.06E-52	5.25E-35	9.94E-36	4.31E-42	7.09E-43	2.80E-33	4.16E-33	0.0253	0.0208	0.2251
rs55681913	0.0277588	0.027963	0.0235271	0.0233828	0.022854	0.0228837	0.0264153	0.0265996	0.0268377	0.0270429	0.0296521	0.0294877	0.00250741	0.00251109	0.00261008	0.00259308	0.00261118	0.00259344	0.0024708	0.00246202	0.00252086	0.00251143	0.0024975	0.0024894	1.76E-28	8.50E-29	2.00E-19	1.94E-19	2.10E-18	1.11E-18	1.13E-26	3.33E-27	1.83E-26	4.93E-27	1.67E-32	2.31E-32	-0.0211	0.0244	0.3869
rs55726687	0.0147236	0.0148579	0.015188	0.0151678	0.0154709	0.0152886	0.0141156	0.0138144	0.0148921	0.0149622	0.0132828	0.0132457	0.00188083	0.00188362	0.00195783	0.00194507	0.0019586	0.00194529	0.00185341	0.00184683	0.00189098	0.0018839	0.00187349	0.00186741	4.96E-15	3.08E-15	8.68E-15	6.31E-15	2.82E-15	3.87E-15	2.62E-14	7.45E-14	3.41E-15	1.99E-15	1.35E-12	1.31E-12	-0.0015	0.0195	0.9371
rs55758152	0.0119131	0.0117712	0.0100364	0.010073	0.0101564	0.010021	0.0113899	0.011593	0.0107408	0.0112092	0.0123066	0.0121611	0.00165581	0.00165826	0.00172359	0.00171236	0.00172425	0.00171254	0.00163159	0.0016258	0.00166472	0.0016585	0.00164933	0.00164396	6.27E-13	1.26E-12	5.79E-09	4.04E-09	3.86E-09	4.87E-09	2.94E-12	1.00E-12	1.11E-10	1.40E-11	8.57E-14	1.39E-13	-0.0197	0.017	0.2453
rs55831773	-0.0158542	-0.0159788	-0.0162903	-0.0163748	-0.0159479	-0.0160584	-0.0130481	-0.0128234	-0.0145756	-0.0139426	-0.015649	-0.0155976	0.00196388	0.0019668	0.00204421	0.00203088	0.00204499	0.00203108	0.00193518	0.00192831	0.00197442	0.00196704	0.00195612	0.00194975	6.89E-16	4.52E-16	1.60E-15	7.48E-16	6.28E-15	2.66E-15	1.56E-11	2.93E-11	1.56E-13	1.36E-12	1.25E-15	1.25E-15	-0.0178	0.0229	0.4392
rs56130943	0.00922473	0.00925734	0.00773387	0.00765493	0.00767538	0.00780036	0.0102783	0.0103846	0.0092283	0.00986213	0.00959617	0.00946384	0.00186115	0.0018639	0.00193725	0.00192462	0.00193798	0.00192481	0.00183383	0.00182732	0.00187106	0.00186407	0.00185372	0.00184766	7.18E-07	6.82E-07	6.55E-05	6.97E-05	7.48E-05	5.07E-05	2.09E-08	1.33E-08	8.14E-07	1.22E-07	2.26E-07	3.02E-07	-0.0048	0.0201	0.8096
rs56141370	0.0129251	0.0131537	0.0104523	0.010198	0.0101828	0.0101107	0.0153408	0.0156207	0.0165034	0.0161825	0.0133895	0.0137045	0.00239434	0.00239788	0.00249239	0.00247615	0.00249335	0.00247639	0.00235929	0.0023509	0.00240716	0.00239816	0.00238495	0.00237716	6.74E-08	4.12E-08	2.74E-05	3.81E-05	4.43E-05	4.45E-05	7.92E-11	3.05E-11	7.10E-12	1.50E-11	1.98E-08	8.17E-09	-0.0399	0.0253	0.1151
rs56146644	-0.0153189	-0.0151415	-0.0174676	-0.0173444	-0.0162324	-0.0159144	-0.0125856	-0.0125159	-0.0136034	-0.0133913	-0.0144139	-0.0144635	0.00288713	0.00289145	0.00300517	0.00298559	0.00300637	0.00298593	0.00284502	0.00283491	0.00290274	0.00289191	0.00287598	0.00286655	1.12E-07	1.64E-07	6.16E-09	6.28E-09	6.69E-08	9.84E-08	9.70E-06	1.01E-05	2.78E-06	3.65E-06	5.39E-07	4.52E-07	0.0025	0.0339	0.9417
rs56303154	0.010205	0.0103059	0.00861885	0.00853083	0.00749708	0.00772944	0.00955881	0.00937005	0.00865741	0.00945194	0.0114888	0.0114925	0.00207443	0.00207747	0.00215924	0.00214517	0.00216006	0.00214538	0.00204399	0.00203673	0.00208552	0.00207771	0.0020662	0.00205948	8.68E-07	7.02E-07	6.56E-05	6.99E-05	0.000519027	0.000314811	2.92E-06	4.22E-06	3.31E-05	5.39E-06	2.69E-08	2.40E-08	0.0168	0.0199	0.3978
rs57126421	-0.0104898	-0.0103413	-0.0111631	-0.010925	-0.0103566	-0.0103439	-0.00896957	-0.00897641	-0.0100872	-0.0100583	-0.00999435	-0.00990776	0.00181992	0.00182261	0.00189431	0.00188198	0.00189506	0.00188218	0.00179329	0.00178692	0.0018297	0.00182285	0.00181274	0.00180684	8.23E-09	1.40E-08	3.80E-09	6.44E-09	4.63E-08	3.89E-08	5.68E-07	5.08E-07	3.53E-08	3.43E-08	3.52E-08	4.17E-08	-0.0207	0.019	0.2751
rs57153895	-0.0116315	-0.0118157	-0.00970053	-0.00949766	-0.00884968	-0.0087596	-0.0103066	-0.0101887	-0.0100704	-0.00975655	-0.012826	-0.0127703	0.0015341	0.00153639	0.00159688	0.00158648	0.0015975	0.00158664	0.00151166	0.0015063	0.00154239	0.00153663	0.00152811	0.00152315	3.41E-14	1.47E-14	1.24E-09	2.14E-09	3.03E-08	3.38E-08	9.24E-12	1.34E-11	6.63E-11	2.17E-10	4.74E-17	5.13E-17	0.0074	0.0159	0.6404
rs5742915	0.00955607	0.0092877	0.00679251	0.00689178	0.00706278	0.00695929	0.00785282	0.00772049	0.00789395	0.00771742	0.0112047	0.0112048	0.0015405	0.00154276	0.00160352	0.00159307	0.00160413	0.00159323	0.00151795	0.00151256	0.00154878	0.001543	0.00153443	0.00152941	5.54E-10	1.74E-09	2.28E-05	1.52E-05	1.07E-05	1.25E-05	2.30E-07	3.32E-07	3.46E-07	5.69E-07	2.84E-13	2.37E-13	0.02	0.0161	0.2164
rs5752989	-0.0102385	-0.0102372	-0.0106084	-0.0105712	-0.0098531	-0.00979742	-0.00967453	-0.00958838	-0.0100791	-0.00982061	-0.01016	-0.0100576	0.00155151	0.0015538	0.00161492	0.0016044	0.00161557	0.0016046	0.00152879	0.00152337	0.00155981	0.00155399	0.00154545	0.00154043	4.14E-11	4.45E-11	5.07E-11	4.44E-11	1.07E-09	1.02E-09	2.48E-10	3.09E-10	1.04E-10	2.63E-10	4.90E-11	6.63E-11	-0.028	0.0159	0.07873
rs57635800	0.012596	0.012878	0.0127086	0.0125887	0.0137896	0.0136152	0.0123723	0.0122877	0.0134626	0.0133801	0.0112803	0.0112956	0.00170186	0.00170438	0.00177146	0.00175992	0.00177211	0.00176007	0.00167696	0.001671	0.00171097	0.00170457	0.00169519	0.00168968	1.35E-13	4.17E-14	7.29E-13	8.51E-13	7.19E-15	1.03E-14	1.61E-13	1.94E-13	3.60E-15	4.19E-15	2.85E-11	2.31E-11	-0.014	0.0175	0.4252
rs57636386	-0.0245839	-0.0247446	-0.0272553	-0.0269919	-0.0274535	-0.0271972	-0.0231432	-0.0232868	-0.0247302	-0.0247623	-0.0212008	-0.0212301	0.00278217	0.00278629	0.00289589	0.00287703	0.00289705	0.00287736	0.00274152	0.00273177	0.00279712	0.00278668	0.00277137	0.00276235	9.95E-19	6.67E-19	4.91E-21	6.52E-21	2.65E-21	3.34E-21	3.14E-17	1.54E-17	9.51E-19	6.37E-19	2.02E-14	1.53E-14	-0.0085	0.0366	0.8156
rs577282	0.0145539	0.0149138	0.0128232	0.0127414	0.0133107	0.0132965	0.0144685	0.0143349	0.0143831	0.0145408	0.0151522	0.0152399	0.00234309	0.00234653	0.00243887	0.00242298	0.00243976	0.00242318	0.00230873	0.00230053	0.00235556	0.00234674	0.0023339	0.00232625	5.26E-10	2.08E-10	1.46E-07	1.45E-07	4.88E-08	4.09E-08	3.69E-10	4.64E-10	1.02E-09	5.79E-10	8.47E-11	5.71E-11	-0.023	0.0225	0.3069
rs578366	-0.00949122	-0.00962892	-0.00644717	-0.00640695	-0.00649354	-0.00629011	-0.0096267	-0.00943549	-0.00993031	-0.00998438	-0.0112691	-0.0111855	0.00155396	0.00155625	0.00161758	0.00160704	0.00161821	0.00160723	0.00153123	0.00152579	0.00156233	0.0015565	0.00154789	0.00154284	1.01E-09	6.13E-10	6.73E-05	6.70E-05	6.00E-05	9.09E-05	3.24E-10	6.26E-10	2.07E-10	1.41E-10	3.34E-13	4.18E-13	0.0202	0.016	0.2082
rs58584712	0.010189	0.0101486	0.0115302	0.0114467	0.0114921	0.0114173	0.00760697	0.00706739	0.0070534	0.00682595	0.0091779	0.0091581	0.00188466	0.00188743	0.00196168	0.0019489	0.00196247	0.00194913	0.00185713	0.00185054	0.00189486	0.00188781	0.00187734	0.00187122	6.44E-08	7.58E-08	4.16E-09	4.27E-09	4.75E-09	4.70E-09	4.20E-05	0.000133965	0.000197379	0.000299447	1.02E-06	9.88E-07	-0.0079	0.0211	0.7067
rs594694	-0.0104939	-0.0106482	-0.00846791	-0.00842488	-0.00834217	-0.00831332	-0.010452	-0.0103261	-0.0100661	-0.0103937	-0.0114998	-0.0114161	0.00156082	0.00156313	0.00162467	0.00161409	0.00162529	0.00161425	0.00153795	0.00153249	0.00156919	0.00156331	0.00155469	0.00154962	1.78E-11	9.63E-12	1.87E-07	1.79E-07	2.86E-07	2.61E-07	1.08E-11	1.61E-11	1.41E-10	2.97E-11	1.40E-13	1.75E-13	-0.0037	0.0171	0.8285
rs59985551	-0.0179793	-0.0177351	-0.0176752	-0.0176146	-0.0183952	-0.0184166	-0.0139462	-0.0136484	-0.0140604	-0.013582	-0.0182647	-0.0181357	0.00183999	0.00184272	0.00191526	0.00190278	0.00191598	0.00190295	0.00181315	0.00180671	0.00184996	0.00184304	0.00183271	0.00182673	1.50E-22	6.35E-22	2.76E-20	2.11E-20	7.97E-22	3.77E-22	1.46E-14	4.22E-14	2.96E-14	1.72E-13	2.17E-23	3.17E-23	-0.0306	0.0191	0.1098
rs60077625	0.0143338	0.0142973	0.01168	0.0114963	0.0123395	0.0122843	0.0135864	0.0134337	0.0135008	0.0133706	0.0154507	0.0152331	0.00165196	0.00165441	0.00171958	0.00170838	0.00172024	0.00170856	0.00162781	0.00162204	0.00166088	0.00165469	0.00164549	0.00164017	4.09E-18	5.55E-18	1.11E-11	1.71E-11	7.35E-13	6.50E-13	7.06E-17	1.22E-16	4.35E-16	6.48E-16	6.05E-21	1.59E-20	-0.0242	0.0181	0.1805
rs6032233	0.0123455	0.0126779	0.0120186	0.0121225	0.0117108	0.0117125	0.0117176	0.0118703	0.0119537	0.0120202	0.0123412	0.0121321	0.00195267	0.00195557	0.00203257	0.00201932	0.00203341	0.0020196	0.0019242	0.00191737	0.00196324	0.0019559	0.00194503	0.00193874	2.58E-10	9.01E-11	3.36E-09	1.94E-09	8.46E-09	6.66E-09	1.13E-09	5.99E-10	1.14E-09	7.97E-10	2.23E-10	3.91E-10	0.0023	0.0174	0.8964
rs603321	-0.0151113	-0.0151395	-0.0126654	-0.012611	-0.0123773	-0.0122133	-0.0160792	-0.0160927	-0.0154549	-0.0154683	-0.016165	-0.0158885	0.00180194	0.00180461	0.00187569	0.00186347	0.00187644	0.00186369	0.00177557	0.00176926	0.00181162	0.00180487	0.00179489	0.00178907	5.04E-17	4.91E-17	1.46E-11	1.31E-11	4.23E-11	5.64E-11	1.36E-19	9.45E-20	1.46E-17	1.04E-17	2.15E-19	6.67E-19	-0.0347	0.021	0.0987097
rs6081869	-0.0101825	-0.0101581	-0.00788691	-0.00776994	-0.00803126	-0.00783	-0.00944359	-0.00926977	-0.00968185	-0.00966545	-0.0116345	-0.0115459	0.00159707	0.0015994	0.00166237	0.00165154	0.00166299	0.00165169	0.00157366	0.00156808	0.00160564	0.00159962	0.00159074	0.00158555	1.82E-10	2.14E-10	2.09E-06	2.54E-06	1.37E-06	2.13E-06	1.96E-09	3.39E-09	1.64E-09	1.52E-09	2.60E-13	3.30E-13	0.0143	0.0161	0.3724
rs6142059	0.0110158	0.0110302	0.0105288	0.0105977	0.0108357	0.0106112	0.0112553	0.0109271	0.011341	0.0117644	0.0107148	0.0107097	0.00153782	0.00154011	0.00160072	0.00159029	0.00160133	0.00159046	0.00151531	0.00150993	0.00154608	0.00154029	0.00153185	0.00152689	7.89E-13	7.97E-13	4.79E-11	2.67E-11	1.32E-11	2.53E-11	1.11E-13	4.60E-13	2.22E-13	2.22E-14	2.66E-12	2.32E-12	0.019	0.0159	0.2324
rs61729527	-0.0251753	-0.0251117	-0.0253399	-0.0250437	-0.0250173	-0.0250803	-0.0204418	-0.0219761	-0.0220986	-0.021486	-0.0246721	-0.0242384	0.0034898	0.00349498	0.0036326	0.00360894	0.00363394	0.00360922	0.00343874	0.00342653	0.00350848	0.00349536	0.00347592	0.00346462	5.45E-13	6.73E-13	3.05E-12	3.95E-12	5.82E-12	3.69E-12	2.77E-09	1.42E-10	3.01E-10	7.90E-10	1.27E-12	2.64E-12	0.0846	0.032	0.00812606
rs61862463	0.0297563	0.0290963	0.0274524	0.0267697	0.0279004	0.0279749	0.027208	0.0268947	0.0280735	0.0286668	0.0289432	0.0292561	0.00515992	0.00516773	0.00537106	0.00533608	0.0053731	0.00533656	0.0050844	0.00506648	0.00518784	0.0051685	0.00514037	0.00512384	8.09E-09	1.80E-08	3.20E-07	5.26E-07	2.08E-07	1.59E-07	8.74E-08	1.11E-07	6.26E-08	2.92E-08	1.80E-08	1.13E-08	-0.0452	0.0428	0.2915
rs61941043	0.048816	0.0489423	0.0458862	0.0458255	0.0422781	0.0418943	0.0448757	0.0444739	0.0482909	0.0501293	0.0498702	0.0487121	0.00794424	0.00795625	0.00826905	0.00821517	0.008272	0.00821575	0.0078278	0.00779997	0.00798601	0.00795597	0.00791322	0.00788735	8.01E-10	7.69E-10	2.87E-08	2.43E-08	3.21E-07	3.41E-07	9.88E-09	1.19E-08	1.48E-09	2.96E-10	2.94E-10	6.58E-10	0.0943	0.0791	0.233
rs62070645	-0.0241368	-0.0238885	-0.0216828	-0.0216092	-0.0207993	-0.0207028	-0.0219098	-0.0217557	-0.0216243	-0.0218345	-0.0252049	-0.0251727	0.00173036	0.00173292	0.00180125	0.00178951	0.00180198	0.00178974	0.00170511	0.00169907	0.0017398	0.00173329	0.00172359	0.001718	3.28E-44	3.22E-43	2.29E-33	1.45E-33	8.17E-31	6.10E-31	8.84E-38	1.58E-37	1.85E-35	2.23E-36	2.06E-48	1.35E-48	-0.0498	0.0177	0.00479899
rs62106258	-0.0542941	-0.0542732	-0.0629101	-0.0625492	-0.0630757	-0.0627741	-0.0480925	-0.0475825	-0.0497361	-0.0493069	-0.0462925	-0.0459092	0.00357639	0.00358165	0.00372212	0.00369787	0.00372357	0.0036983	0.00352427	0.00351175	0.00359566	0.00358221	0.00356285	0.00355132	4.90E-52	7.52E-52	4.65E-64	3.72E-64	2.45E-64	1.37E-64	2.19E-42	8.18E-42	1.67E-43	4.29E-43	1.37E-38	3.22E-38	0.0713	0.0564	0.2062
rs62246314	0.0139023	0.0140569	0.0141519	0.0140662	0.0159438	0.015796	0.012551	0.0118532	0.0135484	0.0138569	0.0128712	0.0127841	0.00254552	0.00254924	0.00264952	0.00263226	0.0026505	0.00263248	0.0025082	0.00249931	0.0025591	0.00254952	0.00253549	0.00252725	4.72E-08	3.51E-08	9.23E-08	9.11E-08	1.80E-09	1.97E-09	5.62E-07	2.11E-06	1.20E-07	5.48E-08	3.85E-07	4.23E-07	-0.0827	0.0323	0.01046
rs62275882	-0.0141446	-0.0140022	-0.0139647	-0.0138212	-0.0140308	-0.0140891	-0.0128933	-0.0127799	-0.0120632	-0.0123073	-0.0134907	-0.0131848	0.00221268	0.00221596	0.00230318	0.00228818	0.00230405	0.00228839	0.00218031	0.00217257	0.00222456	0.00221624	0.00220415	0.00219696	1.63E-10	2.64E-10	1.34E-09	1.54E-09	1.13E-09	7.43E-10	3.35E-09	4.05E-09	5.87E-08	2.81E-08	9.33E-10	1.96E-09	0.0203	0.0241	0.4
rs6235	0.0159229	0.0160082	0.0157674	0.0156459	0.0158297	0.0158118	0.0138093	0.0139889	0.0150736	0.0147918	0.0156106	0.0154118	0.00173357	0.00173607	0.00180445	0.00179269	0.00180514	0.00179287	0.00170821	0.00170215	0.00174287	0.00173636	0.00172679	0.00172116	4.14E-20	2.96E-20	2.38E-18	2.61E-18	1.81E-18	1.16E-18	6.28E-16	2.07E-16	5.23E-18	1.62E-17	1.57E-19	3.44E-19	-0.019	0.0176	0.2814
rs62378779	-0.0129437	-0.0128573	-0.0140257	-0.0140473	-0.013678	-0.0137079	-0.00998944	-0.0105372	-0.0106394	-0.0110796	-0.0121227	-0.011968	0.0017004	0.00170292	0.00176991	0.00175837	0.00177062	0.00175858	0.00167562	0.00166965	0.00170962	0.00170321	0.00169374	0.00168822	2.70E-14	4.36E-14	2.30E-15	1.37E-15	1.12E-14	6.47E-15	2.50E-09	2.78E-10	4.88E-10	7.77E-11	8.24E-13	1.35E-12	-0.0067	0.0169	0.692299
rs62621197	-0.0364857	-0.0362979	-0.0340562	-0.03371	-0.0366702	-0.0361201	-0.0307688	-0.0319823	-0.0313938	-0.0325553	-0.0370204	-0.036832	0.0042511	0.00425744	0.00442499	0.00439616	0.00442657	0.00439648	0.00418887	0.00417395	0.00427391	0.00425785	0.00423467	0.00422077	9.31E-18	1.52E-17	1.40E-14	1.75E-14	1.19E-16	2.12E-16	2.06E-13	1.83E-14	2.06E-13	2.08E-14	2.30E-18	2.64E-18	0.0146	0.0561	0.7942
rs62621812	0.0490339	0.0493727	0.0504144	0.049542	0.0489756	0.0490943	0.0435413	0.0437382	0.043963	0.0428438	0.0467875	0.0468459	0.00556216	0.0055704	0.00579017	0.00575247	0.00579261	0.0057532	0.00548166	0.00546216	0.00559364	0.00557265	0.0055419	0.00552378	1.20E-18	7.80E-19	3.14E-18	7.19E-18	2.81E-17	1.43E-17	1.98E-15	1.17E-15	3.87E-15	1.50E-14	3.12E-17	2.25E-17	-0.0256	0.0397	0.5198
rs6442019	0.00740567	0.00740989	0.00615013	0.00625287	0.00569402	0.00547647	0.0081596	0.00763046	0.00890559	0.0093055	0.00761252	0.00757713	0.00165225	0.00165468	0.00171981	0.0017086	0.00172049	0.00170881	0.00162803	0.00162227	0.00166108	0.00165486	0.00164576	0.00164037	7.39E-06	7.53E-06	0.000348867	0.000252604	0.000934588	0.00135148	5.39E-07	2.56E-06	8.27E-08	1.88E-08	3.74E-06	3.85E-06	0.008	0.0167	0.6316
rs646370	0.015041	0.0151225	0.0138658	0.0139695	0.0134934	0.0133597	0.0154862	0.0146473	0.0138581	0.0139158	0.0154153	0.0152878	0.00217919	0.00218242	0.00226838	0.0022536	0.00226924	0.00225383	0.00214728	0.00213967	0.00219086	0.00218264	0.0021706	0.00216352	5.13E-12	4.24E-12	9.81E-10	5.70E-10	2.75E-09	3.08E-09	5.53E-13	7.63E-12	2.53E-10	1.82E-10	1.23E-12	1.60E-12	0.0048	0.022	0.8266
rs6470764	-0.0172093	-0.0170442	-0.0136123	-0.0136198	-0.0142613	-0.0141027	-0.0157173	-0.0153883	-0.0161007	-0.014958	-0.0189895	-0.0188849	0.00190752	0.00191036	0.00198562	0.00197268	0.00198637	0.00197287	0.00187963	0.00187298	0.00191779	0.00191068	0.00190002	0.00189385	1.86E-19	4.60E-19	7.12E-12	5.06E-12	7.01E-13	8.80E-13	6.19E-17	2.11E-16	4.66E-17	4.95E-15	1.63E-23	2.04E-23	-0.0285	0.021	0.1735
rs6497409	-0.0122225	-0.0122742	-0.0133991	-0.0131049	-0.0136066	-0.0133964	-0.0104215	-0.0106483	-0.0109002	-0.0107279	-0.0110894	-0.0109025	0.00188702	0.0018898	0.00196413	0.00195133	0.00196488	0.00195153	0.00185942	0.00185281	0.0018972	0.0018901	0.00187966	0.00187359	9.36E-11	8.32E-11	9.00E-12	1.87E-11	4.37E-12	6.68E-12	2.09E-08	9.09E-09	9.18E-09	1.38E-08	3.65E-09	5.92E-09	0.0323	0.0212	0.127
rs6502119	-0.00982511	-0.00984083	-0.0091331	-0.00896106	-0.00891709	-0.00875554	-0.00806266	-0.0078721	-0.00865158	-0.00917753	-0.0103789	-0.0103519	0.00159376	0.00159611	0.00165893	0.00164813	0.00165956	0.00164829	0.00157044	0.00156487	0.00160231	0.00159632	0.00158749	0.00158233	7.07E-10	7.03E-10	3.69E-08	5.42E-08	7.74E-08	1.09E-07	2.84E-07	4.89E-07	6.69E-08	8.98E-09	6.25E-11	6.07E-11	0.0076	0.0162	0.6387
rs6505781	-0.00977825	-0.00972453	-0.00905244	-0.00903306	-0.00927812	-0.00915939	-0.00915329	-0.00914761	-0.00939506	-0.00912769	-0.0100435	-0.0101679	0.0017576	0.00176019	0.00182945	0.00181753	0.00183015	0.00181773	0.00173185	0.0017257	0.00176703	0.00176043	0.00175072	0.00174499	2.65E-08	3.30E-08	7.50E-07	6.70E-07	3.99E-07	4.68E-07	1.26E-07	1.15E-07	1.06E-07	2.16E-07	9.66E-09	5.65E-09	-0.0415	0.0196	0.0342602
rs6570509	-0.0177903	-0.0176228	-0.016854	-0.0167499	-0.0165823	-0.0162339	-0.0153602	-0.0152111	-0.0163283	-0.0161218	-0.0181878	-0.0181942	0.00170312	0.00170565	0.00177281	0.00176126	0.00177353	0.00176148	0.00167828	0.00167233	0.00171233	0.00170592	0.00169641	0.00169092	1.55E-25	5.09E-25	1.98E-21	1.92E-21	8.83E-21	3.10E-20	5.60E-20	9.44E-20	1.50E-21	3.39E-21	8.17E-27	5.38E-27	-0.0055	0.0181	0.760901
rs662115	0.00967176	0.00978267	0.00696816	0.00682453	0.00703315	0.00686224	0.00891503	0.00917127	0.0088	0.00870811	0.0111595	0.0110424	0.00154854	0.00155082	0.00161188	0.00160138	0.0016125	0.00160154	0.00152585	0.00152043	0.00155683	0.00155101	0.00154246	0.00153743	4.22E-10	2.83E-10	1.54E-05	2.03E-05	1.29E-05	1.83E-05	5.14E-09	1.62E-09	1.58E-08	1.97E-08	4.67E-13	6.86E-13	0.0058	0.0161	0.718399
rs66922415	0.0439119	0.0440473	0.0435919	0.0435419	0.0444903	0.0442076	0.0399134	0.0392635	0.0422089	0.0415904	0.0423672	0.0420505	0.00180978	0.00181242	0.0018839	0.00187161	0.00188458	0.00187177	0.00178352	0.00177723	0.00181967	0.0018129	0.00180288	0.00179699	6.18E-130	2.37E-130	2.32E-118	1.27E-119	4.08E-123	3.18E-123	7.60E-111	4.47E-108	6.22E-119	2.22E-116	5.18E-122	5.31E-121	-0.0169	0.0206	0.4103
rs67220311	0.00936034	0.0092652	0.00728689	0.00706022	0.006868	0.00685393	0.00853255	0.00861062	0.00939106	0.00905268	0.0109686	0.0107976	0.00171486	0.00171738	0.00178498	0.00177335	0.00178567	0.00177355	0.00168973	0.00168373	0.00172402	0.00171758	0.00170806	0.00170249	4.81E-08	6.86E-08	4.46E-05	6.86E-05	0.000120002	0.000111329	4.43E-07	3.16E-07	5.12E-08	1.36E-07	1.35E-10	2.27E-10	0.003	0.0184	0.8724
rs67551338	0.025235	0.0253903	0.0247306	0.0247192	0.0240457	0.0241216	0.0204213	0.0204416	0.0175595	0.0183472	0.0258621	0.0257719	0.00322968	0.0032343	0.00336157	0.00333967	0.00336309	0.00334028	0.00318263	0.00317138	0.0032472	0.00323506	0.00321694	0.00320652	5.58E-15	4.16E-15	1.89E-13	1.35E-13	8.70E-13	5.15E-13	1.40E-10	1.15E-10	6.39E-08	1.42E-08	9.06E-16	9.21E-16	0.0237	0.0406	0.5598
rs6762578	0.0164818	0.0162886	0.015903	0.0156613	0.0154816	0.0153417	0.0152392	0.0146852	0.0140507	0.014401	0.0170425	0.016849	0.00185592	0.00185869	0.00193183	0.00191925	0.00193259	0.00191945	0.00182876	0.0018223	0.00186597	0.00185903	0.00184872	0.00184271	6.68E-19	1.90E-18	1.85E-16	3.36E-16	1.14E-15	1.32E-15	7.90E-17	7.74E-16	5.09E-14	9.47E-15	3.03E-20	6.07E-20	-0.0072	0.0214	0.7363
rs6762851	-0.0135198	-0.0133521	-0.011923	-0.0118524	-0.0122834	-0.012309	-0.0116189	-0.0117318	-0.0124947	-0.0119316	-0.0145495	-0.0144562	0.00160449	0.00160685	0.00167014	0.00165926	0.00167078	0.00165943	0.00158104	0.00157543	0.00161313	0.00160712	0.00159821	0.00159302	3.59E-17	9.64E-17	9.43E-13	9.14E-13	1.96E-13	1.20E-13	2.00E-13	9.59E-14	9.54E-15	1.14E-13	8.78E-20	1.15E-19	0.0038	0.0161	0.8135
rs6779752	-0.0145169	-0.0145741	-0.0132131	-0.0131048	-0.0135722	-0.0134318	-0.0146496	-0.0141635	-0.0155205	-0.0149374	-0.0144462	-0.0143478	0.00161166	0.00161402	0.00167758	0.00166665	0.00167822	0.00166682	0.00158804	0.00158241	0.00162029	0.00161426	0.00160538	0.00160015	2.12E-19	1.73E-19	3.38E-15	3.76E-15	6.12E-16	7.76E-16	2.85E-20	3.55E-19	9.88E-22	2.19E-20	2.30E-19	3.08E-19	-0.0185	0.0177	0.2958
rs6840229	-0.00851041	-0.00856466	-0.00998778	-0.00999673	-0.00989968	-0.00986702	-0.00676483	-0.00726809	-0.00690416	-0.00728387	-0.0073481	-0.00739814	0.00154811	0.0015504	0.00161135	0.00160085	0.001612	0.00160105	0.00152546	0.00152004	0.00155641	0.0015506	0.00154205	0.00153703	3.86E-08	3.31E-08	5.71E-10	4.25E-10	8.20E-10	7.15E-10	9.23E-06	1.74E-06	9.17E-06	2.64E-06	1.89E-06	1.49E-06	-0.0139	0.016	0.386
rs6860245	0.0171368	0.0169748	0.0259986	0.025649	0.0245785	0.0242714	0.00658369	0.00641191	0.00639825	0.00627212	0.0127136	0.0125121	0.00178166	0.00178431	0.00185423	0.00184216	0.00185504	0.00184244	0.0017558	0.00174961	0.00179149	0.0017848	0.00177487	0.00176914	6.73E-22	1.86E-21	1.19E-44	4.71E-44	4.64E-40	1.27E-39	0.000177092	0.000247605	0.000355042	0.000441174	7.90E-13	1.53E-12	-0.0187	0.0219	0.3938
rs6873192	-0.0120941	-0.0122729	-0.0110056	-0.0109971	-0.0107989	-0.0107811	-0.0108838	-0.0107544	-0.0116656	-0.0118725	-0.0126674	-0.0125647	0.00153899	0.00154125	0.00160193	0.00159149	0.00160258	0.0015917	0.00151649	0.0015111	0.00154729	0.0015415	0.00153299	0.00152802	3.90E-15	1.69E-15	6.42E-12	4.86E-12	1.60E-11	1.26E-11	7.14E-13	1.11E-12	4.73E-14	1.34E-14	1.42E-16	1.99E-16	0.0263	0.016	0.0994993
rs6874142	0.0202163	0.0201449	0.0181083	0.0183635	0.0182299	0.0179658	0.0173481	0.0174909	0.0188674	0.0180921	0.0208215	0.020982	0.002548	0.0025518	0.00265226	0.00263497	0.00265331	0.00263527	0.00251076	0.00250183	0.0025617	0.00255211	0.00253798	0.00252966	2.13E-15	2.93E-15	8.66E-12	3.20E-12	6.40E-12	9.28E-12	4.87E-12	2.73E-12	1.77E-13	1.35E-12	2.33E-16	1.10E-16	0.0201	0.0276	0.4679
rs6898801	-0.00835291	-0.00845063	-0.00856597	-0.00846041	-0.00840308	-0.00836695	-0.00776104	-0.00799484	-0.00895399	-0.00833368	-0.00782086	-0.00775653	0.00162661	0.00162899	0.00169308	0.00168205	0.00169375	0.00168224	0.00160277	0.00159709	0.0016353	0.0016292	0.0016202	0.00161494	2.82E-07	2.13E-07	4.21E-07	4.91E-07	7.01E-07	6.57E-07	1.28E-06	5.56E-07	4.37E-08	3.14E-07	1.39E-06	1.56E-06	-0.0273	0.0161	0.0901198
rs6902789	0.0103123	0.00981781	0.00944807	0.00924213	0.00988233	0.00996989	0.00679353	0.00658257	0.00751388	0.00679357	0.0109742	0.0110617	0.00159806	0.00160043	0.00166342	0.00165258	0.00166406	0.00165275	0.00157473	0.00156913	0.00160673	0.00160073	0.00159181	0.00158663	1.10E-10	8.55E-10	1.35E-08	2.24E-08	2.88E-09	1.62E-09	1.60E-05	2.73E-05	2.92E-06	2.20E-05	5.43E-12	3.13E-12	-0.0218	0.0165	0.1871
rs6995599	-0.0193376	-0.019177	-0.0176706	-0.0175066	-0.0180877	-0.0179309	-0.0181654	-0.018387	-0.0181409	-0.0179392	-0.0194319	-0.0192961	0.00166587	0.00166833	0.00173407	0.00172277	0.00173473	0.00172294	0.00164149	0.00163566	0.00167485	0.00166861	0.00165934	0.00165392	3.80E-31	1.42E-30	2.21E-24	2.96E-24	1.89E-25	2.32E-25	1.85E-28	2.59E-29	2.47E-27	5.93E-27	1.14E-31	1.91E-31	-0.0387	0.017	0.0225699
rs7047694	0.0112039	0.0115334	0.0112726	0.011071	0.0120576	0.0120481	0.0106842	0.0107024	0.011188	0.0112616	0.0102977	0.0102876	0.00165514	0.00165756	0.00172281	0.00171159	0.00172344	0.00171174	0.00163088	0.0016251	0.001664	0.00165778	0.0016487	0.00164332	1.30E-11	3.46E-12	6.03E-11	9.92E-11	2.63E-12	1.95E-12	5.72E-11	4.53E-11	1.78E-11	1.10E-11	4.22E-10	3.85E-10	0.0054	0.0163	0.7411
rs705698	-0.010715	-0.0106254	-0.0108763	-0.0107995	-0.0107143	-0.0105708	-0.00990006	-0.0100841	-0.0109203	-0.011277	-0.0101934	-0.0101719	0.00162528	0.00162768	0.00169173	0.00168071	0.00169237	0.00168087	0.00160147	0.0015958	0.00163397	0.00162785	0.00161891	0.00161364	4.32E-11	6.68E-11	1.29E-10	1.32E-10	2.44E-10	3.20E-10	6.34E-10	2.63E-10	2.34E-11	4.29E-12	3.05E-10	2.91E-10	0.0104	0.0174	0.55
rs7107076	-0.0100509	-0.0100426	-0.0109345	-0.0110481	-0.0114694	-0.011502	-0.00866825	-0.0085434	-0.00798573	-0.00806562	-0.00922618	-0.00920458	0.00175662	0.00175922	0.00182846	0.00181655	0.00182918	0.00181675	0.00173097	0.00172483	0.0017661	0.00175951	0.00174975	0.00174407	1.06E-08	1.14E-08	2.23E-09	1.19E-09	3.61E-10	2.44E-10	5.51E-07	7.30E-07	6.14E-06	4.56E-06	1.34E-07	1.31E-07	-0.0197	0.0191	0.3039
rs7129320	-0.0233148	-0.0235202	-0.0217298	-0.0217863	-0.021867	-0.021655	-0.0208757	-0.0204452	-0.020886	-0.0210519	-0.0238176	-0.0237165	0.00205305	0.00205608	0.00213707	0.00212314	0.00213789	0.00212336	0.00202306	0.00201588	0.00206412	0.00205639	0.00204492	0.00203832	7.00E-30	2.69E-30	2.78E-24	1.06E-24	1.49E-24	2.03E-24	5.84E-25	3.62E-24	4.61E-24	1.36E-24	2.41E-31	2.76E-31	-0.01	0.0286	0.7257
rs7132908	0.0166188	0.0165129	0.0193197	0.0192166	0.019656	0.0194411	0.0148546	0.0153413	0.0158898	0.0154253	0.0140079	0.0137372	0.00158064	0.00158299	0.00164519	0.00163447	0.00164584	0.00163466	0.00155756	0.00155201	0.00158918	0.00158327	0.00157462	0.00156951	7.52E-26	1.80E-25	7.77E-32	6.59E-32	7.19E-33	1.31E-32	1.48E-21	4.88E-23	1.56E-23	2.00E-22	5.82E-19	2.10E-18	-0.0227	0.0164	0.167
rs7134283	-0.0125574	-0.0123681	-0.0126193	-0.012518	-0.0123003	-0.0121197	-0.0115582	-0.0119863	-0.0111695	-0.0115478	-0.0122965	-0.0122766	0.0017084	0.00171091	0.00177824	0.00176666	0.00177895	0.00176687	0.00168344	0.00167744	0.00171761	0.00171118	0.00170168	0.00169613	1.98E-13	4.88E-13	1.28E-12	1.39E-12	4.71E-12	6.93E-12	6.62E-12	8.98E-13	7.89E-11	1.50E-11	4.98E-13	4.56E-13	7.00E-04	0.0177	0.9682
rs71373536	-0.0162317	-0.0162291	-0.0141753	-0.0140708	-0.0132492	-0.0129786	-0.0143493	-0.0139097	-0.0142794	-0.0137206	-0.0176444	-0.0174117	0.00176768	0.0017703	0.00184003	0.00182805	0.00184083	0.00182834	0.00174196	0.00173578	0.00177735	0.00177073	0.00176087	0.00175514	4.24E-20	4.87E-20	1.32E-14	1.40E-14	6.15E-13	1.26E-12	1.77E-16	1.12E-15	9.46E-16	9.32E-15	1.25E-23	3.42E-23	0.0015	0.0185	0.9344
rs71385734	-0.0239137	-0.0240063	-0.0217227	-0.0213787	-0.0214916	-0.0215199	-0.0240106	-0.0243533	-0.024983	-0.0247317	-0.0239512	-0.0237176	0.00205917	0.00206222	0.00214345	0.00212949	0.00214426	0.00212969	0.00202895	0.00202174	0.00207012	0.00206237	0.00205107	0.00204441	3.58E-31	2.59E-31	3.92E-24	1.03E-23	1.22E-23	5.31E-24	2.64E-32	2.08E-33	1.58E-33	3.98E-33	1.69E-31	4.12E-31	0.0246	0.021	0.2402
rs7141420	0.0118712	0.011669	0.0128508	0.012886	0.0136189	0.0135317	0.0109124	0.0107282	0.0118329	0.0119255	0.0106352	0.0104115	0.00154656	0.00154884	0.00160979	0.0015993	0.00161038	0.00159944	0.00152395	0.00151855	0.00155492	0.00154909	0.00154058	0.00153557	1.65E-14	4.93E-14	1.43E-15	7.83E-16	2.76E-17	2.68E-17	8.05E-13	1.61E-12	2.75E-14	1.38E-14	5.09E-12	1.20E-11	0.0059	0.0162	0.717399
rs71414738	0.0113937	0.0115849	0.00983376	0.00958562	0.0102124	0.0103186	0.0100698	0.00986498	0.0105317	0.0105415	0.011854	0.0118875	0.00201439	0.00201733	0.00209672	0.00208307	0.00209751	0.00208325	0.00198485	0.00197781	0.00202523	0.00201765	0.00200648	0.00199996	1.55E-08	9.33E-09	2.73E-06	4.19E-06	1.12E-06	7.31E-07	3.91E-07	6.11E-07	1.99E-07	1.75E-07	3.47E-09	2.79E-09	-0.0642	0.0231	0.00544302
rs723149	-0.0128718	-0.0128193	-0.0125584	-0.0126699	-0.0125615	-0.0125844	-0.0112573	-0.0110919	-0.0107155	-0.0107603	-0.0125745	-0.0124607	0.00154847	0.00155076	0.00161181	0.0016013	0.00161244	0.00160147	0.00152583	0.00152042	0.00155687	0.00155105	0.00154245	0.00153741	9.40E-17	1.38E-16	6.64E-15	2.54E-15	6.70E-15	3.91E-15	1.61E-13	2.99E-13	5.88E-12	4.00E-12	3.58E-16	5.29E-16	0.0079	0.016	0.62
rs7235010	0.0269162	0.026424	0.0200681	0.0197132	0.0210197	0.0207467	0.0253145	0.0253845	0.0259765	0.0255345	0.0299909	0.0296759	0.00186323	0.00186597	0.00193968	0.00192705	0.0019404	0.00192722	0.00183597	0.00182945	0.00187324	0.00186624	0.00185572	0.00184973	2.75E-47	1.65E-45	4.40E-25	1.47E-24	2.44E-27	5.08E-27	3.09E-43	9.17E-44	1.03E-43	1.33E-42	9.96E-59	6.69E-58	-0.0131	0.0191	0.4923
rs7238301	0.00876826	0.00878914	0.00987552	0.00974582	0.0102523	0.0102226	0.00813028	0.0088521	0.00906676	0.00897771	0.00711693	0.00698901	0.0017725	0.00177512	0.00184496	0.00183295	0.00184567	0.00183312	0.00174659	0.00174037	0.00178206	0.00177542	0.00176563	0.00175986	7.55E-07	7.38E-07	8.67E-08	1.06E-07	2.78E-08	2.45E-08	3.24E-06	3.65E-07	3.62E-07	4.27E-07	5.56E-05	7.15E-05	0.0088	0.0163	0.5914
rs7250927	-0.0107331	-0.0107125	-0.0108277	-0.010746	-0.0108207	-0.0105914	-0.00912261	-0.0091074	-0.00942661	-0.00953437	-0.0108988	-0.0108996	0.00161727	0.00161966	0.00168344	0.00167247	0.00168408	0.00167264	0.00159363	0.00158798	0.00162602	0.00161994	0.00161099	0.00160575	3.22E-11	3.75E-11	1.26E-10	1.32E-10	1.32E-10	2.42E-10	1.04E-08	9.75E-09	6.74E-09	3.97E-09	1.33E-11	1.14E-11	-0.0116	0.0172	0.4993
rs72675793	-0.0110962	-0.0112115	-0.0114545	-0.0113835	-0.0100551	-0.010158	-0.0115703	-0.0110267	-0.0127287	-0.0123773	-0.0104894	-0.0105736	0.00188344	0.00188624	0.00196048	0.00194771	0.00196126	0.00194793	0.00185592	0.00184933	0.00189355	0.00188647	0.00187609	0.00186999	3.83E-09	2.79E-09	5.14E-09	5.08E-09	2.95E-07	1.84E-07	4.54E-10	2.49E-09	1.79E-11	5.35E-11	2.26E-08	1.57E-08	-0.014	0.022	0.525
rs72697614	0.00818694	0.00805979	0.00897921	0.00897626	0.00891965	0.00888619	0.00940921	0.00903089	0.00858596	0.00839831	0.00684687	0.00683358	0.00166593	0.00166839	0.00173405	0.00172275	0.00173473	0.00172295	0.00164155	0.00163573	0.00167491	0.00166863	0.00165943	0.00165401	8.91E-07	1.36E-06	2.24E-07	1.89E-07	2.72E-07	2.50E-07	9.94E-09	3.37E-08	2.96E-07	4.83E-07	3.69E-05	3.60E-05	-0.0179	0.0175	0.3072
rs72740637	0.0110141	0.0108409	0.00932439	0.00938454	0.00910693	0.00898594	0.0100151	0.0103007	0.00981497	0.0100176	0.0116171	0.0114291	0.00172762	0.00173018	0.0017983	0.00178659	0.00179899	0.00178677	0.00170234	0.00169629	0.00173688	0.00173037	0.00172079	0.00171518	1.83E-10	3.71E-10	2.16E-07	1.50E-07	4.15E-07	4.93E-07	4.03E-09	1.26E-09	1.60E-08	7.08E-09	1.47E-11	2.68E-11	-0.0045	0.0185	0.8081
rs72755233	-0.0138263	-0.0137167	-0.00889604	-0.00876659	-0.00993966	-0.00984963	-0.0119922	-0.0120909	-0.0129298	-0.0127231	-0.0164609	-0.0166332	0.00242358	0.00242722	0.00252294	0.0025065	0.00252388	0.00250674	0.00238842	0.00237992	0.00243686	0.00242775	0.0024144	0.00240654	1.17E-08	1.59E-08	0.000421842	0.000469635	8.21E-05	8.52E-05	5.14E-07	3.77E-07	1.12E-07	1.60E-07	9.26E-12	4.80E-12	0.0135	0.0251	0.5897
rs72769971	-0.01779	-0.0177378	-0.0168145	-0.0167061	-0.0157278	-0.015677	-0.0165476	-0.0161446	-0.0165832	-0.0158989	-0.0176334	-0.0178712	0.00240858	0.00241218	0.00250707	0.00249074	0.00250803	0.00249099	0.00237331	0.00236489	0.00242151	0.00241247	0.00239929	0.00239147	1.52E-13	1.94E-13	1.99E-11	1.99E-11	3.59E-10	3.11E-10	3.12E-12	8.70E-12	7.49E-12	4.40E-11	2.00E-13	7.86E-14	-0.0135	0.0236	0.5668
rs72885917	-0.0222634	-0.0224054	-0.0228315	-0.0227141	-0.0221802	-0.0219911	-0.0192698	-0.0194847	-0.0194714	-0.0199053	-0.0217737	-0.0217746	0.00176943	0.00177205	0.00184178	0.00182978	0.00184251	0.00183001	0.00174368	0.00173748	0.0017791	0.00177244	0.00176254	0.00175679	2.70E-36	1.23E-36	2.78E-35	2.25E-35	2.28E-33	2.94E-33	2.19E-28	3.51E-29	7.14E-28	2.92E-29	4.74E-35	2.85E-35	-0.0063	0.0202	0.752899
rs73004967	-0.0154059	-0.0151293	-0.0211737	-0.0208725	-0.0204252	-0.0203825	-0.00899546	-0.00865172	-0.00911687	-0.00862608	-0.0122881	-0.012052	0.0030231	0.00302756	0.00314658	0.00312609	0.00314788	0.00312647	0.00297884	0.00296825	0.00303926	0.00302795	0.00301125	0.0030014	3.47E-07	5.82E-07	1.71E-11	2.45E-11	8.68E-11	7.07E-11	0.00252971	0.00355992	0.00270265	0.00438854	4.49E-05	5.93E-05	-0.0102	0.0328	0.7556
rs73052033	-0.0162307	-0.0161202	-0.0190982	-0.0188837	-0.018282	-0.0182257	-0.0141947	-0.0143383	-0.0160574	-0.0155087	-0.0136565	-0.0135238	0.00198663	0.00198951	0.00206774	0.00205427	0.00206857	0.00205451	0.00195752	0.00195058	0.00199722	0.00198979	0.00197896	0.00197252	3.10E-16	5.40E-16	2.57E-20	3.86E-20	9.79E-19	7.28E-19	4.14E-13	1.97E-13	9.02E-16	6.50E-15	5.18E-12	7.09E-12	0.0284	0.0216	0.1882
rs7305516	-0.0108563	-0.0106859	-0.00961852	-0.00962051	-0.00965913	-0.0095454	-0.010065	-0.010116	-0.0103239	-0.0102726	-0.0111847	-0.0110146	0.00154597	0.00154824	0.0016092	0.00159872	0.00160982	0.00159888	0.00152336	0.00151796	0.0015543	0.00154849	0.00153993	0.00153494	2.19E-12	5.14E-12	2.27E-09	1.77E-09	1.97E-09	2.37E-09	3.92E-11	2.67E-11	3.10E-11	3.27E-11	3.79E-13	7.20E-13	0.0067	0.0163	0.680201
rs73057193	-0.0267859	-0.0269498	-0.026754	-0.026785	-0.0251132	-0.0250998	-0.0236273	-0.0229725	-0.0225869	-0.021636	-0.0269459	-0.0270523	0.00483265	0.00483995	0.00503054	0.00499776	0.00503246	0.00499824	0.00476206	0.00474513	0.00485837	0.00484026	0.00481284	0.00479732	2.98E-08	2.58E-08	1.05E-07	8.36E-08	6.03E-07	5.12E-07	7.00E-07	1.29E-06	3.34E-06	7.82E-06	2.16E-08	1.71E-08	0.0295	0.0975	0.7625
rs73092108	-0.0169236	-0.0168159	-0.0139076	-0.0139154	-0.0138467	-0.0138146	-0.016471	-0.0164642	-0.0163617	-0.0164986	-0.0184688	-0.0185449	0.00243054	0.00243412	0.00253007	0.00251359	0.00253112	0.00251393	0.00239509	0.00238662	0.00244388	0.00243479	0.00242125	0.0024133	3.34E-12	4.91E-12	3.87E-08	3.10E-08	4.49E-08	3.90E-08	6.12E-12	5.26E-12	2.16E-11	1.24E-11	2.39E-14	1.54E-14	0.0198	0.0349	0.5714
rs73490624	-0.0101401	-0.0101151	-0.0109508	-0.0110013	-0.0104998	-0.0104298	-0.00766034	-0.00816823	-0.00861684	-0.0082935	-0.0103189	-0.0103313	0.00194844	0.00195134	0.00202812	0.0020149	0.00202894	0.00201516	0.00191997	0.00191314	0.00195892	0.00195161	0.00194073	0.00193438	1.95E-07	2.18E-07	6.69E-08	4.77E-08	2.28E-07	2.27E-07	6.61E-05	1.96E-05	1.09E-05	2.14E-05	1.06E-07	9.25E-08	-0.0273	0.0202	0.1769
rs73601548	0.013579	0.0134606	0.0137504	0.0137305	0.0135047	0.0132003	0.0128135	0.0122019	0.0139646	0.0136023	0.0129115	0.0126366	0.00242417	0.00242776	0.00252328	0.00250684	0.0025242	0.00250706	0.00238865	0.00238017	0.00243721	0.00242811	0.00241472	0.00240687	2.13E-08	2.95E-08	5.06E-08	4.32E-08	8.80E-08	1.40E-07	8.13E-08	2.95E-07	1.01E-08	2.12E-08	8.95E-08	1.52E-07	-0.014	0.0326	0.668599
rs73619441	-0.0163486	-0.0164832	-0.015624	-0.0156449	-0.0161773	-0.0159515	-0.0155614	-0.0154678	-0.016139	-0.0160392	-0.0159706	-0.015729	0.00221276	0.00221597	0.00230317	0.00228816	0.00230407	0.00228845	0.0021804	0.00217265	0.00222466	0.00221636	0.00220413	0.00219697	1.49E-13	1.02E-13	1.17E-11	8.08E-12	2.20E-12	3.17E-12	9.56E-13	1.09E-12	4.04E-13	4.61E-13	4.31E-13	8.12E-13	0.0418	0.0252	0.0978408
rs7377083	0.00835238	0.00828137	0.00952638	0.00952332	0.00991582	0.00974749	0.00793066	0.00787197	0.00860518	0.00834057	0.00671381	0.00659871	0.00156116	0.00156346	0.00162495	0.00161436	0.00162559	0.00161456	0.0015383	0.00153284	0.00156951	0.00156363	0.00155509	0.00155005	8.80E-08	1.18E-07	4.56E-09	3.66E-09	1.06E-09	1.57E-09	2.53E-07	2.81E-07	4.19E-08	9.61E-08	1.58E-05	2.07E-05	0.0393	0.0161	0.01434
rs73966422	0.0128019	0.0127456	0.0150784	0.0150832	0.0151362	0.0148095	0.0111648	0.0108104	0.0109066	0.010733	0.0106182	0.0104278	0.00234319	0.00234659	0.00243891	0.00242301	0.00243987	0.00242329	0.00230886	0.00230067	0.00235577	0.00234697	0.00233397	0.00232632	4.67E-08	5.59E-08	6.32E-10	4.82E-10	5.52E-10	9.89E-10	1.33E-06	2.62E-06	3.66E-06	4.81E-06	5.38E-06	7.38E-06	-0.0236	0.0303	0.4359
rs74494415	-0.0300363	-0.0301577	-0.0291844	-0.0290212	-0.028448	-0.0284773	-0.0282852	-0.0290785	-0.0286678	-0.0291022	-0.0295533	-0.0293376	0.00394135	0.00394717	0.00410243	0.00407571	0.0041041	0.00407626	0.00388386	0.00387009	0.00396288	0.00394805	0.0039263	0.00391333	2.53E-14	2.17E-14	1.13E-12	1.08E-12	4.17E-12	2.83E-12	3.28E-13	5.77E-14	4.70E-13	1.69E-13	5.20E-14	6.55E-14	-0.0084	0.0304	0.782699
rs7460093	0.00932439	0.00923236	0.00865257	0.00848636	0.00894101	0.00888966	0.00892981	0.00921104	0.00985257	0.00933083	0.00936206	0.00942549	0.00155309	0.0015554	0.00161662	0.00160609	0.00161726	0.00160627	0.00153039	0.00152495	0.00156144	0.00155562	0.001547	0.00154196	1.93E-09	2.93E-09	8.69E-08	1.27E-07	3.23E-08	3.13E-08	5.38E-09	1.54E-09	2.80E-10	2.00E-09	1.43E-09	9.81E-10	-0.0101	0.0162	0.5315
rs74828610	0.0152675	0.015123	0.0139424	0.0137414	0.0125179	0.0122585	0.0125928	0.0123501	0.0117269	0.0129603	0.0164762	0.0165707	0.00283634	0.00284055	0.00295246	0.00293322	0.00295361	0.00293353	0.00279494	0.00278502	0.00285164	0.00284093	0.00282532	0.0028161	7.34E-08	1.02E-07	2.33E-06	2.80E-06	2.25E-05	2.93E-05	6.62E-06	9.23E-06	3.92E-05	5.07E-06	5.49E-09	4.00E-09	0.0337	0.0345	0.3278
rs74841302	-0.0318556	-0.0315869	-0.0274314	-0.027015	-0.0269604	-0.0264083	-0.0325421	-0.0328257	-0.0309621	-0.0308127	-0.0334675	-0.033672	0.00590448	0.00591316	0.00614591	0.00610587	0.00614858	0.00610678	0.00581818	0.00579772	0.00593683	0.00591478	0.0058826	0.00586315	6.85E-08	9.21E-08	8.07E-06	9.67E-06	1.16E-05	1.53E-05	2.23E-08	1.50E-08	1.84E-07	1.90E-07	1.28E-08	9.31E-09	-0.1324	0.0567	0.01957
rs748457	0.00942558	0.00960303	0.0105611	0.0105599	0.0108463	0.0107906	0.0098257	0.00998247	0.00993539	0.0104964	0.00773103	0.00772385	0.00156147	0.00156375	0.00162529	0.0016147	0.00162592	0.00161487	0.00153859	0.00153312	0.00156983	0.00156395	0.00155539	0.00155033	1.58E-09	8.21E-10	8.15E-11	6.17E-11	2.55E-11	2.36E-11	1.70E-10	7.46E-11	2.47E-10	1.93E-11	6.68E-07	6.29E-07	-0.0183	0.016	0.2522
rs75247868	-0.0140517	-0.0141358	-0.0130267	-0.0130227	-0.0130706	-0.0129002	-0.0141602	-0.0149278	-0.0153876	-0.0150084	-0.0135385	-0.0132294	0.00275034	0.00275444	0.00286283	0.00284418	0.00286404	0.00284456	0.00271012	0.00270048	0.00276518	0.00275484	0.00273962	0.00273066	3.24E-07	2.87E-07	5.36E-06	4.68E-06	5.03E-06	5.76E-06	1.74E-07	3.24E-08	2.63E-08	5.10E-08	7.75E-07	1.27E-06	-0.0106	0.0296	0.7198
rs7547268	-0.0115664	-0.0116166	-0.0127797	-0.0129294	-0.0122825	-0.0122917	-0.0105822	-0.0105454	-0.0103777	-0.0106763	-0.0102007	-0.0101476	0.00229298	0.00229644	0.00238675	0.0023712	0.00238772	0.00237149	0.00225951	0.00225148	0.00230536	0.00229678	0.00228415	0.00227674	4.56E-07	4.23E-07	8.59E-08	4.97E-08	2.69E-07	2.18E-07	2.82E-06	2.82E-06	6.75E-06	3.35E-06	7.98E-06	8.31E-06	0.005	0.0253	0.8421
rs7584391	-0.0115512	-0.0114329	-0.0122078	-0.0120723	-0.0126724	-0.0127573	-0.010548	-0.0108137	-0.0112968	-0.0110985	-0.0102293	-0.0101861	0.00197428	0.00197719	0.00205496	0.00204157	0.00205573	0.00204176	0.00194534	0.00193843	0.00198485	0.00197745	0.00196657	0.00196015	4.90E-09	7.37E-09	2.84E-09	3.36E-09	7.08E-10	4.16E-10	5.89E-08	2.43E-08	1.26E-08	2.00E-08	1.98E-07	2.03E-07	0.0098	0.0194	0.6148
rs7621352	-0.0136935	-0.0139608	-0.0135969	-0.0134541	-0.014696	-0.0145407	-0.0149744	-0.0152258	-0.0159616	-0.0161142	-0.0121102	-0.0118953	0.00153771	0.00153996	0.00160057	0.00159015	0.00160116	0.00159028	0.00151515	0.00150976	0.00154591	0.00154012	0.00153171	0.00152673	5.36E-19	1.25E-19	1.99E-17	2.66E-17	4.40E-20	6.08E-20	4.96E-23	6.50E-24	5.48E-25	1.29E-25	2.66E-15	6.65E-15	-0.013	0.016	0.4144
rs7624428	0.0106855	0.010614	0.0118496	0.0116901	0.0128086	0.0126654	0.0101228	0.00965699	0.0103747	0.0103444	0.00916594	0.00904175	0.00174072	0.00174326	0.00181184	0.00180004	0.00181253	0.00180023	0.00171526	0.00170918	0.00175011	0.00174357	0.00173398	0.0017283	8.34E-10	1.14E-09	6.16E-11	8.35E-11	1.59E-12	1.99E-12	3.60E-09	1.61E-08	3.07E-09	2.98E-09	1.25E-07	1.68E-07	0.0155	0.0181	0.3897
rs76520574	-0.0252314	-0.0252109	-0.019774	-0.01968	-0.0202327	-0.0198689	-0.0261504	-0.0250306	-0.0260137	-0.0257055	-0.0268663	-0.0267428	0.00395534	0.00396118	0.00411706	0.00409024	0.00411878	0.00409077	0.00389744	0.0038836	0.0039766	0.00396177	0.00393991	0.00392715	1.78E-10	1.96E-10	1.56E-06	1.50E-06	9.00E-07	1.19E-06	1.95E-11	1.16E-10	6.09E-11	8.69E-11	9.18E-12	9.79E-12	0.0226	0.038	0.5516
rs7669124	0.00883003	0.00881989	0.00878052	0.00873071	0.00868885	0.00868634	0.00954991	0.00934859	0.0102233	0.00984929	0.00812911	0.00799729	0.00159851	0.00160087	0.00166388	0.00165304	0.00166452	0.00165321	0.0015751	0.00156951	0.00160705	0.00160106	0.00159226	0.00158707	3.32E-08	3.60E-08	1.31E-07	1.28E-07	1.79E-07	1.49E-07	1.34E-09	2.58E-09	2.00E-10	7.67E-10	3.30E-07	4.68E-07	0.0366	0.0168	0.0295999
rs76798800	0.0225895	0.0228731	0.0237867	0.0236612	0.0231001	0.0229036	0.0202798	0.0203684	0.0202258	0.0204741	0.0213759	0.0212622	0.00173779	0.00174032	0.00180881	0.00179703	0.00180956	0.00179726	0.00171241	0.00170632	0.00174717	0.00174063	0.00173103	0.00172538	1.27E-38	1.91E-39	1.73E-39	1.39E-39	2.60E-37	3.45E-37	2.38E-32	7.71E-33	5.51E-31	6.18E-32	5.04E-35	6.92E-35	-0.0358	0.0189	0.05754
rs76895963	0.102938	0.102526	0.105096	0.104215	0.104087	0.10302	0.0933274	0.0911113	0.0917808	0.0905232	0.0988989	0.0990866	0.00595743	0.00596594	0.00620052	0.00616014	0.00620299	0.00616083	0.00586978	0.005849	0.00598924	0.00596679	0.00593447	0.0059155	7.25E-67	3.66E-66	2.06E-64	3.55E-64	3.62E-63	9.66E-63	6.69E-57	1.09E-54	5.49E-53	5.71E-52	2.49E-62	5.98E-63	0.075	0.0482	0.12
rs7709075	-0.00856904	-0.00836569	-0.0117947	-0.0118725	-0.0106213	-0.0107646	-0.00571791	-0.00595057	-0.00601731	-0.0061389	-0.00661631	-0.00660326	0.00192837	0.00193124	0.0020072	0.00199412	0.002008	0.00199435	0.00190018	0.00189343	0.00193878	0.00193154	0.00192086	0.00191462	8.85E-06	1.48E-05	4.20E-09	2.62E-09	1.23E-07	6.76E-08	0.00262005	0.00167382	0.00191157	0.0014818	0.000572269	0.000563028	0.0165	0.02	0.4096
rs7728690	-0.0109879	-0.0111135	-0.00753511	-0.0074692	-0.00742309	-0.00764331	-0.0117637	-0.0118077	-0.0117184	-0.0113942	-0.012908	-0.0127343	0.00157733	0.00157966	0.0016419	0.0016312	0.00164255	0.00163139	0.00155425	0.00154873	0.00158583	0.00157992	0.00157117	0.00156606	3.26E-12	1.99E-12	4.45E-06	4.67E-06	6.21E-06	2.80E-06	3.78E-14	2.46E-14	1.48E-13	5.53E-13	2.12E-16	4.26E-16	0.0011	0.0171	0.9492
rs7730885	0.0147526	0.0149181	0.0153335	0.0152172	0.0153952	0.0151107	0.0132115	0.0136416	0.0144208	0.0142451	0.0140685	0.0138442	0.0016011	0.00160342	0.00166651	0.00165565	0.00166716	0.00165584	0.00157767	0.00157205	0.00160972	0.0016037	0.00159487	0.00158966	3.16E-20	1.36E-20	3.57E-20	3.91E-20	2.61E-20	7.16E-20	5.59E-17	4.06E-18	3.30E-19	6.56E-19	1.14E-18	3.08E-18	-0.0032	0.0171	0.8517
rs7731023	0.00955697	0.00967784	0.00842925	0.00832538	0.00846773	0.00851585	0.00788936	0.00750988	0.00759796	0.00781223	0.0101996	0.0102386	0.0015531	0.0015554	0.00161668	0.00160615	0.0016173	0.0016063	0.00153044	0.001525	0.00156153	0.0015557	0.00154709	0.00154209	7.59E-10	4.91E-10	1.85E-07	2.18E-07	1.64E-07	1.15E-07	2.54E-07	8.46E-07	1.14E-06	5.12E-07	4.33E-11	3.15E-11	0.009	0.0168	0.5927
rs77392989	-0.0135997	-0.01375	-0.0152802	-0.0152612	-0.014602	-0.0144927	-0.0122994	-0.0120288	-0.0128094	-0.0119112	-0.0125395	-0.0126253	0.00197295	0.00197589	0.00205362	0.00204023	0.00205445	0.00204049	0.00194412	0.00193723	0.00198361	0.00197622	0.00196534	0.00195895	5.47E-12	3.43E-12	1.00E-13	7.44E-14	1.18E-12	1.23E-12	2.51E-10	5.33E-10	1.07E-10	1.67E-09	1.77E-10	1.16E-10	0.0026	0.0196	0.8945
rs7740107	-0.0286602	-0.0287685	-0.0245464	-0.0243851	-0.0245994	-0.0241102	-0.0268138	-0.0265725	-0.0274269	-0.0274285	-0.0306899	-0.0304317	0.00173856	0.00174108	0.00180986	0.00179807	0.00181055	0.00179826	0.00171317	0.0017071	0.00174799	0.00174146	0.0017317	0.00172605	4.97E-61	2.64E-61	6.85E-42	6.92E-42	4.93E-42	5.60E-41	3.39E-55	1.30E-54	1.84E-55	7.16E-56	3.03E-70	1.54E-69	-0.0189	0.0179	0.2924
rs7780752	0.0120691	0.0120563	0.0131207	0.0130938	0.0125163	0.0125235	0.01045	0.0104068	0.0107502	0.0104844	0.0114531	0.0113661	0.00159574	0.00159811	0.00166095	0.00165013	0.0016616	0.00165031	0.00157239	0.00156682	0.00160433	0.00159832	0.00158947	0.00158432	3.94E-14	4.56E-14	2.81E-15	2.11E-15	4.98E-14	3.24E-14	3.02E-11	3.10E-11	2.08E-11	5.40E-11	5.79E-13	7.29E-13	0.0226	0.018	0.2096
rs7781021	0.0112617	0.0113137	0.0114143	0.0113313	0.0104312	0.0103454	0.0100898	0.00990575	0.00959623	0.00934358	0.0112708	0.0112048	0.00192596	0.00192878	0.00200465	0.00199159	0.00200545	0.00199183	0.00189775	0.00189101	0.00193632	0.00192907	0.00191835	0.00191212	5.00E-09	4.48E-09	1.24E-08	1.27E-08	1.98E-07	2.06E-07	1.06E-07	1.62E-07	7.20E-07	1.28E-06	4.23E-09	4.64E-09	0.0456	0.0215	0.0338501
rs78027553	0.0137486	0.013929	0.0121182	0.0121017	0.0120849	0.011847	0.0144227	0.0143079	0.0137547	0.0138516	0.0141683	0.0139383	0.0019188	0.0019216	0.00199726	0.00198424	0.00199801	0.00198444	0.00189064	0.00188392	0.0019291	0.00192187	0.00191122	0.00190498	7.78E-13	4.22E-13	1.30E-09	1.07E-09	1.46E-09	2.38E-09	2.38E-14	3.09E-14	1.00E-12	5.72E-13	1.24E-13	2.55E-13	-0.0111	0.0204	0.5866
rs78378222	0.0885949	0.0894865	0.0844497	0.0842587	0.0811558	0.0804063	0.0836407	0.0820949	0.0844913	0.0837057	0.0907091	0.09005	0.00699504	0.00700475	0.00728038	0.00723294	0.00728304	0.00723352	0.00689167	0.00686721	0.00703192	0.00700593	0.00696645	0.00694383	9.38E-37	2.30E-37	4.20E-31	2.35E-31	7.83E-29	1.06E-28	6.88E-34	6.24E-33	3.00E-33	6.77E-33	9.52E-39	1.89E-38	0.1376	0.0622	0.0270203
rs78812993	-0.0230187	-0.022563	-0.020846	-0.0209	-0.0217724	-0.0216595	-0.0208873	-0.0202709	-0.0197603	-0.0197498	-0.0232342	-0.0232707	0.00349216	0.00349726	0.00363487	0.00361119	0.00363623	0.0036115	0.00344088	0.00342866	0.00351093	0.00349792	0.00347857	0.00346726	4.36E-11	1.11E-10	9.76E-09	7.15E-09	2.13E-09	2.01E-09	1.28E-09	3.38E-09	1.82E-08	1.64E-08	2.41E-11	1.93E-11	0.0164	0.031	0.597
rs78818722	0.023243	0.0228718	0.0215122	0.0211833	0.0215886	0.0212224	0.0213731	0.0218608	0.0212611	0.0209248	0.0240775	0.0236617	0.00305944	0.00306397	0.0031845	0.00316375	0.00318571	0.00316405	0.00301455	0.00300382	0.00307581	0.00306432	0.00304764	0.00303767	3.03E-14	8.37E-14	1.43E-11	2.15E-11	1.23E-11	1.99E-11	1.34E-12	3.40E-13	4.78E-12	8.59E-12	2.79E-15	6.75E-15	0.0337	0.0365	0.3549
rs7910087	-0.0122729	-0.0121466	-0.0097215	-0.00954224	-0.00920741	-0.00925097	-0.0128377	-0.0127595	-0.0122022	-0.0122486	-0.0135191	-0.013367	0.00155358	0.00155589	0.00161716	0.00160663	0.0016178	0.00160681	0.00153081	0.00152538	0.00156194	0.0015561	0.00154751	0.00154247	2.80E-15	5.88E-15	1.84E-09	2.87E-09	1.26E-08	8.55E-09	5.04E-17	6.04E-17	5.64E-15	3.52E-15	2.42E-18	4.50E-18	0.0145	0.016	0.3634
rs79266482	0.00953661	0.00958031	0.00872872	0.00865168	0.00922524	0.00908685	0.00998716	0.00953489	0.0112176	0.0112128	0.00959942	0.00949184	0.00173748	0.00174004	0.00180854	0.00179676	0.00180921	0.00179693	0.00171202	0.00170595	0.00174681	0.00174027	0.00173073	0.00172512	4.05E-08	3.68E-08	1.39E-06	1.47E-06	3.42E-07	4.26E-07	5.43E-09	2.28E-08	1.35E-10	1.17E-10	2.92E-08	3.76E-08	-0.0366	0.0207	0.0774105
rs7930275	0.009672	0.00974422	0.0108976	0.010723	0.011251	0.0111142	0.00860728	0.00792961	0.00855868	0.00884003	0.00850998	0.00845135	0.00187856	0.00188132	0.00195535	0.00194261	0.00195612	0.00194282	0.00185109	0.00184454	0.00188879	0.00188172	0.00187138	0.00186529	2.63E-07	2.23E-07	2.50E-08	3.39E-08	8.84E-09	1.06E-08	3.32E-06	1.72E-05	5.86E-06	2.63E-06	5.43E-06	5.88E-06	-0.0148	0.0175	0.398
rs7952436	-0.0328722	-0.0325551	-0.0268325	-0.0268314	-0.0282618	-0.0282861	-0.0322036	-0.0318095	-0.0314774	-0.0314535	-0.035159	-0.0351774	0.00278083	0.00278497	0.00289485	0.00287599	0.00289592	0.00287622	0.00274013	0.00273044	0.0027958	0.00278531	0.0027697	0.00276063	3.09E-32	1.46E-31	1.89E-20	1.07E-20	1.70E-22	8.06E-23	6.95E-32	2.33E-31	2.12E-29	1.44E-29	6.50E-37	3.50E-37	0.0155	0.0359	0.6664
rs7961994	0.0155954	0.0155504	0.0142237	0.0141239	0.013611	0.0135967	0.0144837	0.0147648	0.0143469	0.0147445	0.015989	0.0157875	0.00157125	0.00157358	0.00163557	0.00162491	0.00163622	0.00162511	0.00154832	0.00154281	0.0015798	0.00157389	0.00156516	0.00156006	3.25E-23	5.01E-23	3.44E-18	3.57E-18	8.94E-17	5.95E-17	8.45E-21	1.08E-21	1.08E-19	7.42E-21	1.70E-24	4.55E-24	0.0131	0.0164	0.4246
rs7977788	0.0261789	0.0262057	0.0226877	0.0224732	0.0221308	0.0218289	0.0244813	0.0244749	0.0250963	0.0250958	0.0278027	0.0278262	0.0018387	0.00184142	0.00191405	0.00190158	0.00191486	0.00190186	0.00181192	0.00180548	0.00184873	0.0018418	0.00183147	0.00182552	5.52E-46	6.05E-46	2.10E-32	3.19E-32	6.87E-31	1.73E-30	1.38E-41	7.51E-42	5.79E-42	2.89E-42	4.95E-52	1.91E-52	-0.0078	0.0181	0.667699
rs79883557	-0.0179293	-0.0179512	-0.0173525	-0.017169	-0.0158151	-0.0157107	-0.0175936	-0.0168862	-0.0153146	-0.0154008	-0.0187657	-0.0184631	0.00281738	0.00282156	0.0029326	0.0029135	0.00293375	0.00291381	0.00277601	0.00276616	0.00283253	0.00282194	0.00280624	0.00279732	1.97E-10	1.99E-10	3.28E-09	3.80E-09	7.02E-08	6.98E-08	2.33E-10	1.03E-09	6.42E-08	4.83E-08	2.28E-11	4.11E-11	-0.0173	0.0328	0.5966
rs8007644	0.00950219	0.00937902	0.00954604	0.00942295	0.00917971	0.00901869	0.00922289	0.00921073	0.00964804	0.00885727	0.00908042	0.0090748	0.0015872	0.00158957	0.00165209	0.00164133	0.00165273	0.0016415	0.00156396	0.0015584	0.00159572	0.00158977	0.00158101	0.00157588	2.14E-09	3.63E-09	7.56E-09	9.42E-09	2.79E-08	3.93E-08	3.70E-09	3.42E-09	1.48E-09	2.53E-08	9.29E-09	8.49E-09	0.0029	0.0161	0.8564
rs8014483	0.00998051	0.0100669	0.0099523	0.00993173	0.00953309	0.00949127	0.00997065	0.010672	0.0105145	0.0105482	0.0094054	0.00941036	0.00183077	0.00183348	0.00190563	0.00189321	0.00190637	0.00189342	0.00180394	0.00179752	0.00184053	0.00183364	0.00182353	0.0018176	5.00E-08	4.01E-08	1.77E-07	1.56E-07	5.72E-07	5.37E-07	3.26E-08	2.90E-09	1.11E-08	8.80E-09	2.50E-07	2.25E-07	0.015	0.0181	0.4069
rs8054549	-0.0108331	-0.0109431	-0.010047	-0.00992032	-0.0094337	-0.00943486	-0.00899475	-0.00897932	-0.00926818	-0.00932373	-0.011179	-0.0113449	0.00155371	0.00155601	0.00161728	0.00160675	0.00161795	0.00160695	0.00153105	0.00152562	0.00156216	0.00155631	0.00154766	0.0015426	3.12E-12	2.03E-12	5.23E-10	6.66E-10	5.53E-09	4.33E-09	4.24E-09	3.97E-09	2.98E-09	2.09E-09	5.09E-13	1.92E-13	0.011	0.0163	0.5002
rs8126213	-0.0136377	-0.0137092	-0.0133409	-0.0134721	-0.0134746	-0.0133487	-0.0135527	-0.0139085	-0.0141177	-0.0139933	-0.013065	-0.0131813	0.00222828	0.00223159	0.00231938	0.00230427	0.00232033	0.00230455	0.00219567	0.00218786	0.00224023	0.00223185	0.00221956	0.00221233	9.35E-10	8.09E-10	8.83E-09	5.02E-09	6.36E-09	6.95E-09	6.73E-10	2.06E-10	2.94E-10	3.62E-10	3.95E-09	2.55E-09	-0.0203	0.0248	0.4147
rs822551	0.01302	0.0127517	0.00972223	0.00974449	0.0101933	0.0100891	0.0106313	0.0110521	0.0107769	0.0109309	0.014549	0.0144695	0.00198531	0.00198823	0.00206655	0.00205309	0.00206733	0.00205329	0.00195627	0.00194932	0.00199602	0.00198855	0.00197748	0.00197105	5.46E-11	1.42E-10	2.55E-06	2.07E-06	8.20E-07	8.95E-07	5.50E-08	1.43E-08	6.70E-08	3.87E-08	1.88E-13	2.12E-13	-0.0124	0.0215	0.563101
rs836525	0.0129965	0.0129575	0.0126268	0.0125888	0.0128642	0.0123778	0.0119324	0.0114798	0.0135566	0.0128102	0.0125385	0.0125188	0.00210834	0.00211146	0.00219463	0.00218033	0.00219544	0.00218052	0.00207749	0.00207011	0.0021197	0.00211182	0.00210014	0.00209327	7.09E-10	8.43E-10	8.75E-09	7.76E-09	4.65E-09	1.38E-08	9.27E-09	2.93E-08	1.60E-10	1.31E-09	2.37E-09	2.23E-09	-0.0195	0.0234	0.4046
rs876531	-0.0104353	-0.0105227	-0.0104462	-0.0104916	-0.0105069	-0.0104847	-0.00957995	-0.00958225	-0.00906445	-0.00891474	-0.0103696	-0.0101981	0.00154739	0.00154964	0.00161063	0.00160014	0.00161125	0.0016003	0.0015247	0.00151929	0.00155566	0.00154985	0.00154127	0.00153626	1.55E-11	1.12E-11	8.84E-11	5.51E-11	7.00E-11	5.70E-11	3.32E-10	2.85E-10	5.66E-09	8.83E-09	1.72E-11	3.18E-11	-0.0437	0.0163	0.00744801
rs9257319	-0.0193085	-0.0190282	-0.0190638	-0.0188305	-0.0185774	-0.0184692	-0.0178136	-0.0182077	-0.0181038	-0.0179476	-0.0186708	-0.0185935	0.0021371	0.00214026	0.00222452	0.00221003	0.00222541	0.00221028	0.00210587	0.00209841	0.00214866	0.00214066	0.00212882	0.00212193	1.65E-19	6.11E-19	1.04E-17	1.60E-17	6.98E-17	6.51E-17	2.71E-17	4.08E-18	3.60E-17	5.13E-17	1.79E-18	1.92E-18	0.0301	0.021	0.1514
rs9295	0.0105581	0.0103559	0.0119197	0.0120277	0.0124124	0.0123457	0.00913528	0.00895977	0.00896326	0.008823	0.00898617	0.00892412	0.00168904	0.00169152	0.00175807	0.00174661	0.00175876	0.00174681	0.00166432	0.00165843	0.00169813	0.00169179	0.00168247	0.00167703	4.08E-10	9.24E-10	1.20E-11	5.74E-12	1.70E-12	1.58E-12	4.05E-08	6.57E-08	1.30E-07	1.84E-07	9.25E-08	1.03E-07	0.0132	0.0174	0.4485
rs9314420	-0.00913415	-0.00894176	-0.0069554	-0.00690538	-0.00677182	-0.00686291	-0.00979868	-0.0100506	-0.00901545	-0.00876861	-0.00992248	-0.00971511	0.00155602	0.00155832	0.00161968	0.00160913	0.00162031	0.0016093	0.00153323	0.00152778	0.00156436	0.00155852	0.00154988	0.00154483	4.36E-09	9.58E-09	1.75E-05	1.78E-05	2.92E-05	2.00E-05	1.65E-10	4.76E-11	8.27E-09	1.84E-08	1.53E-10	3.20E-10	0.0086	0.0162	0.596499
rs931874	0.00933374	0.00942687	0.00744692	0.00738703	0.00765438	0.0075235	0.00941732	0.00961704	0.00984187	0.0102727	0.0100782	0.010293	0.00159828	0.00160064	0.00166368	0.00165284	0.00166432	0.001653	0.00157488	0.00156929	0.00160687	0.00160086	0.00159203	0.00158688	5.23E-09	3.88E-09	7.60E-06	7.85E-06	4.24E-06	5.33E-06	2.24E-09	8.89E-10	9.09E-10	1.39E-10	2.45E-10	8.81E-11	0.0121	0.017	0.4769
rs9327336	0.00994561	0.0098783	0.00910408	0.00891845	0.00917374	0.00900784	0.00934396	0.00974203	0.00999519	0.0101613	0.0101818	0.0102165	0.00161531	0.00161768	0.00168136	0.00167041	0.001682	0.00167058	0.00159163	0.00158598	0.00162396	0.0016179	0.001609	0.00160377	7.42E-10	1.02E-09	6.14E-08	9.35E-08	4.93E-08	6.97E-08	4.34E-09	8.13E-10	7.53E-10	3.38E-10	2.49E-10	1.89E-10	0.0155	0.0161	0.3361
rs9350850	0.0235117	0.0238407	0.0206733	0.0206501	0.0195055	0.0192763	0.0212486	0.0213986	0.021663	0.0220041	0.0257886	0.0255175	0.00282348	0.00282762	0.002939	0.00291985	0.00294015	0.00292016	0.00278213	0.00277223	0.00283857	0.00282802	0.0028122	0.00280303	8.31E-17	3.43E-17	2.01E-12	1.53E-12	3.27E-11	4.09E-11	2.22E-14	1.18E-14	2.32E-14	7.23E-15	4.75E-20	8.79E-20	0.025	0.0252	0.3223
rs9379084	-0.0150604	-0.0150024	-0.0114512	-0.0113861	-0.0113532	-0.0111605	-0.0158295	-0.0151176	-0.0137263	-0.0146148	-0.0165597	-0.0165284	0.0024797	0.00248339	0.00258113	0.00256432	0.0025822	0.00256466	0.00244345	0.00243478	0.00249319	0.00248391	0.00247017	0.00246213	1.25E-09	1.53E-09	9.15E-06	8.99E-06	1.10E-05	1.35E-05	9.29E-11	5.34E-10	3.68E-08	4.01E-09	2.03E-11	1.91E-11	0.0261	0.0257	0.3083
rs9381350	0.00953822	0.0096487	0.00953968	0.00942212	0.00945948	0.00950035	0.00829433	0.00815111	0.0077133	0.00746983	0.0095326	0.00950613	0.0016204	0.0016228	0.00168669	0.0016757	0.00168736	0.0016759	0.00159677	0.0015911	0.00162923	0.00162314	0.00161412	0.00160893	3.95E-09	2.76E-09	1.55E-08	1.88E-08	2.07E-08	1.44E-08	2.05E-07	3.01E-07	2.20E-06	4.18E-06	3.51E-09	3.46E-09	-0.0018	0.0173	0.9167
rs9479012	0.0133348	0.013212	0.0128311	0.0128454	0.0117608	0.0116848	0.00959643	0.0101135	0.0103044	0.0101922	0.014654	0.0148854	0.00264192	0.00264575	0.00274985	0.00273193	0.00275089	0.0027322	0.00260321	0.00259395	0.00265592	0.00264597	0.00263114	0.00262263	4.48E-07	5.93E-07	3.07E-06	2.58E-06	1.91E-05	1.90E-05	0.000227505	9.67E-05	0.000104573	0.000117198	2.56E-08	1.38E-08	-0.0102	0.0276	0.7117
rs9532642	-0.00999312	-0.0097281	-0.00989383	-0.0098255	-0.011232	-0.011154	-0.00805066	-0.00815935	-0.00954203	-0.00922564	-0.00915406	-0.00900864	0.00192089	0.00192374	0.00199944	0.00198641	0.00200022	0.00198663	0.00189282	0.0018861	0.00193123	0.001924	0.00191333	0.00190709	1.97E-07	4.26E-07	7.49E-07	7.57E-07	1.96E-08	1.97E-08	2.11E-05	1.52E-05	7.78E-07	1.63E-06	1.72E-06	2.32E-06	0.0539	0.0196	0.00607393
rs9540493	-0.00846577	-0.00871756	-0.00901515	-0.00893418	-0.00950083	-0.00915525	-0.00674147	-0.00647034	-0.00746555	-0.00776651	-0.00824502	-0.00813404	0.0015494	0.00155168	0.00161275	0.00160224	0.00161336	0.00160241	0.00152674	0.00152133	0.00155777	0.00155193	0.00154336	0.0015383	4.66E-08	1.93E-08	2.27E-08	2.46E-08	3.89E-09	1.11E-08	1.01E-05	2.11E-05	1.65E-06	5.61E-07	9.19E-08	1.24E-07	-0.0018	0.0161	0.9132
rs9549099	0.00976471	0.00980647	0.01123	0.0111392	0.0113242	0.0114511	0.00836435	0.00832379	0.00844113	0.00884457	0.00836368	0.00844031	0.00174604	0.00174861	0.0018174	0.00180556	0.00181815	0.00180581	0.00172052	0.00171442	0.00175548	0.00174892	0.00173926	0.00173358	2.24E-08	2.05E-08	6.45E-10	6.86E-10	4.72E-10	2.28E-10	1.17E-06	1.20E-06	1.52E-06	4.26E-07	1.52E-06	1.12E-06	0.0044	0.017	0.793201
rs9688977	0.0124109	0.0128339	0.0128709	0.0129847	0.0137981	0.0135877	0.0117264	0.0119868	0.013229	0.0130591	0.0115563	0.0113921	0.00217807	0.00218122	0.00226705	0.00225228	0.00226794	0.00225253	0.0021462	0.00213856	0.00218979	0.00218162	0.00216962	0.00216261	1.21E-08	4.01E-09	1.37E-08	8.17E-09	1.17E-09	1.62E-09	4.66E-08	2.08E-08	1.53E-09	2.15E-09	1.00E-07	1.38E-07	0.0092	0.0209	0.6604
rs9788443	0.0198116	0.0196351	0.0180497	0.0178599	0.0178496	0.0177344	0.0164742	0.0177699	0.0177609	0.0178625	0.0201035	0.0199852	0.00360003	0.00360532	0.00374722	0.00372281	0.0037487	0.00372326	0.00354733	0.00353475	0.0036193	0.00360575	0.00358571	0.00357449	3.73E-08	5.15E-08	1.46E-06	1.61E-06	1.92E-06	1.91E-06	3.42E-06	4.98E-07	9.24E-07	7.28E-07	2.07E-08	2.26E-08	-0.0112	0.0652	0.8641
rs9809116	-0.00834764	-0.00831587	-0.00715378	-0.00702234	-0.00669778	-0.00662474	-0.00763643	-0.00742722	-0.00722759	-0.00709851	-0.00934204	-0.00934261	0.00157526	0.00157757	0.00163966	0.00162898	0.00164032	0.00162918	0.00155219	0.00154669	0.0015837	0.00157777	0.00156902	0.00156393	1.16E-07	1.36E-07	1.28E-05	1.63E-05	4.44E-05	4.78E-05	8.67E-07	1.57E-06	5.03E-06	6.83E-06	2.62E-09	2.32E-09	-0.0159	0.0169	0.347
rs981002	-0.011261	-0.0111814	-0.00879446	-0.0089172	-0.00814956	-0.00824845	-0.0109292	-0.0108159	-0.0111596	-0.0111834	-0.0125392	-0.0126257	0.00173703	0.0017396	0.00180809	0.00179631	0.0018088	0.00179652	0.00171158	0.0017055	0.00174639	0.00173986	0.00173029	0.00172464	9.01E-11	1.30E-10	1.15E-06	6.90E-07	6.62E-06	4.41E-06	1.71E-10	2.27E-10	1.66E-10	1.30E-10	4.27E-13	2.47E-13	-0.0454	0.0186	0.01461
rs9813684	0.00776521	0.00770005	0.0102071	0.00999787	0.00966662	0.00949438	0.00641182	0.00651684	0.00719094	0.00741068	0.0060935	0.0060566	0.00154995	0.00155225	0.00161329	0.00160278	0.00161396	0.00160299	0.00152731	0.00152188	0.00155835	0.00155251	0.00154399	0.00153898	5.45E-07	7.03E-07	2.51E-10	4.44E-10	2.11E-09	3.17E-09	2.69E-05	1.85E-05	3.94E-06	1.81E-06	7.93E-05	8.31E-05	0.0095	0.0164	0.5602
rs9853018	0.0299034	0.0297488	0.0273652	0.0272213	0.0276019	0.0273817	0.02669	0.0263028	0.0275192	0.0272472	0.0308804	0.030797	0.00154316	0.00154546	0.00160649	0.00159602	0.00160711	0.00159619	0.00152075	0.00151537	0.00155159	0.00154581	0.00153706	0.00153204	1.32E-83	1.59E-82	4.89E-65	3.38E-65	4.38E-66	6.22E-66	6.33E-69	1.86E-67	2.38E-70	1.66E-69	1.01E-89	8.03E-90	0.0488	0.016	0.00226298
rs9858533	0.00855907	0.00850521	0.00847238	0.00840487	0.00882329	0.00885355	0.00815086	0.00787631	0.00902332	0.00868674	0.00798559	0.0079326	0.00154294	0.00154523	0.00160605	0.00159558	0.00160669	0.00159578	0.00152041	0.00151503	0.00155129	0.00154549	0.00153697	0.00153197	2.90E-08	3.71E-08	1.33E-07	1.38E-07	3.99E-08	2.89E-08	8.28E-08	2.01E-07	6.01E-09	1.90E-08	2.04E-07	2.24E-07	-0.0038	0.0164	0.8157
rs9861443	0.0119081	0.0118634	0.0121579	0.0120209	0.0126522	0.0125068	0.0122864	0.0123468	0.012496	0.012284	0.0108671	0.0108606	0.00170943	0.00171196	0.00177934	0.00176775	0.00178002	0.00176792	0.00168444	0.00167845	0.00171861	0.0017122	0.00170279	0.00169725	3.26E-12	4.22E-12	8.34E-12	1.05E-11	1.18E-12	1.50E-12	3.01E-13	1.90E-13	3.58E-13	7.28E-13	1.75E-10	1.57E-10	0.0018	0.0169	0.917
rs9892365	-0.0158746	-0.0159027	-0.0117351	-0.0115697	-0.0122537	-0.0120826	-0.0150386	-0.0147301	-0.0150552	-0.0150161	-0.0182629	-0.0180452	0.00163234	0.00163477	0.00169922	0.00168815	0.00169987	0.00168832	0.00160848	0.00160277	0.00164114	0.001635	0.00162589	0.0016206	2.37E-22	2.31E-22	4.99E-12	7.22E-12	5.67E-13	8.29E-13	8.85E-21	3.94E-20	4.60E-20	4.17E-20	2.86E-29	8.59E-29	0.0022	0.0178	0.9024
rs9925273	-0.0128212	-0.0128818	-0.0136966	-0.0135979	-0.013791	-0.0139622	-0.0116114	-0.0115946	-0.0113967	-0.011711	-0.0115397	-0.0114658	0.00198677	0.0019897	0.00206805	0.00205458	0.00206885	0.00205479	0.00195773	0.0019508	0.00199754	0.00199005	0.00197914	0.00197269	1.10E-10	9.54E-11	3.53E-11	3.64E-11	2.63E-11	1.09E-11	3.01E-09	2.79E-09	1.16E-08	3.99E-09	5.52E-09	6.17E-09	-0.0239	0.0217	0.2693
rs9944423	0.0150455	0.0149872	0.0110756	0.0110122	0.0102106	0.0102414	0.0147331	0.013782	0.0139674	0.013383	0.0178139	0.0179796	0.00323691	0.00324169	0.00336921	0.00334726	0.00337048	0.00334759	0.00318931	0.00317805	0.003254	0.00324182	0.00322418	0.00321373	3.35E-06	3.78E-06	0.00101165	0.00100233	0.00245053	0.00221855	3.85E-06	1.45E-05	1.77E-05	3.66E-05	3.30E-08	2.21E-08	-0.028	0.0297	0.3461
rs9951619	0.0128618	0.0131162	0.0138905	0.0137183	0.0131128	0.0132571	0.0103848	0.0102358	0.0112314	0.0107479	0.0121538	0.0122426	0.00183461	0.00183731	0.00190957	0.00189714	0.00191031	0.00189733	0.00180775	0.00180135	0.00184447	0.00183757	0.00182744	0.00182149	2.38E-12	9.43E-13	3.49E-13	4.80E-13	6.70E-12	2.81E-12	9.22E-09	1.33E-08	1.14E-09	4.95E-09	2.92E-11	1.81E-11	-0.0198	0.0171	0.2468
rs9960619	0.00917791	0.00904846	0.00835544	0.00817708	0.00747911	0.00752058	0.00798816	0.00783664	0.0080983	0.00791274	0.00990359	0.00984721	0.00161634	0.00161874	0.00168246	0.0016715	0.00168311	0.00167168	0.0015927	0.00158705	0.00162507	0.00161901	0.00161006	0.00160485	1.36E-08	2.27E-08	6.83E-07	9.98E-07	8.85E-06	6.84E-06	5.29E-07	7.90E-07	6.25E-07	1.02E-06	7.71E-10	8.48E-10	-0.005	0.017	0.7669
rs9985795	-0.00907241	-0.00909336	-0.00890803	-0.0088082	-0.00877116	-0.00883656	-0.00904299	-0.00871215	-0.00873134	-0.00842067	-0.00857989	-0.00855293	0.0015412	0.00154348	0.00160422	0.00159377	0.00160484	0.00159394	0.00151862	0.00151323	0.00154944	0.00154365	0.00153511	0.00153012	3.95E-09	3.83E-09	2.81E-08	3.27E-08	4.62E-08	2.96E-08	2.61E-09	8.55E-09	1.75E-08	4.90E-08	2.28E-08	2.28E-08	0.0055	0.016	0.7305
