# Supplementary material for: The causal relationship between sarcopenic obesity factors and benign prostate hyperplasia
Source: Front Endocrinol (Lausanne). 2023 Nov 8;14:1290639. doi: 10.3389/fendo.2023.1290639 (PMC10663947; doi:10.3389/fendo.2023.1290639)
Supplement: Supplementary file 10 [file DataSheet_11.csv]

Table S5 The SNPs selected for predicted mass related factors to perform Multivariable MR analysis
rownames.mv_dat_for_presso.exposure_beta.	ukb.a.266_beta	ukb.a.276_beta	ukb.a.280_beta	ukb.a.284_beta	ukb.a.288_beta	ukb.a.292_beta	ukb.a.266_se	ukb.a.276_se	ukb.a.280_se	ukb.a.284_se	ukb.a.288_se	ukb.a.292_se	ukb.a.266_pval	ukb.a.276_pval	ukb.a.280_pval	ukb.a.284_pval	ukb.a.288_pval	ukb.a.292_pval	outcome_beta	outcome_se	outcome_pval
rs10094200	-0.0128701	-0.0121446	-0.0119098	-0.0122741	-0.0115918	-0.0129132	0.0016858	0.00175473	0.00175542	0.00166111	0.00169485	0.00167919	2.27E-14	4.49E-12	1.17E-11	1.48E-13	7.97E-12	1.47E-14	0.0137	0.0176	0.4368
rs10203320	0.0120121	0.0118636	0.011369	0.0118105	0.0116882	0.0114391	0.00164751	0.00171489	0.00171555	0.00162341	0.00165637	0.00164106	3.08E-13	4.59E-12	3.43E-11	3.47E-13	1.71E-12	3.16E-12	-0.0089	0.0179	0.6173
rs10236214	0.0203812	0.0201843	0.019432	0.0182552	0.0188881	0.0202125	0.001611	0.00167692	0.00167758	0.00158748	0.00161974	0.00160477	1.12E-36	2.32E-33	5.08E-31	1.34E-30	2.04E-31	2.28E-36	0.0207	0.0173	0.2312
rs10237306	0.011275	0.0114773	0.0115327	0.00971256	0.0105299	0.0106719	0.00158156	0.00164624	0.00164689	0.00155845	0.00159012	0.00157544	1.01E-12	3.13E-12	2.52E-12	4.61E-10	3.55E-11	1.26E-11	0.0126	0.0163	0.4378
rs10257870	0.0157933	0.0158961	0.0149077	0.0141307	0.0146089	0.0150723	0.00288894	0.00300715	0.00300846	0.00284689	0.00290483	0.00287819	4.59E-08	1.25E-07	7.23E-07	6.93E-07	4.93E-07	1.64E-07	-0.0295	0.0291	0.3111
rs10260993	-0.012219	-0.0106014	-0.0110631	-0.0106757	-0.0106138	-0.0124985	0.00194571	0.00202534	0.0020261	0.0019173	0.00195623	0.00193812	3.39E-10	1.66E-07	4.76E-08	2.58E-08	5.78E-08	1.13E-10	0.0032	0.0182	0.8621
rs10282707	0.00880063	0.00660344	0.00634814	0.0091828	0.008995	0.00981892	0.00157108	0.00163536	0.00163598	0.00154808	0.00157954	0.00156493	2.12E-08	5.39E-05	0.000104335	3.00E-09	1.24E-08	3.52E-10	-0.013	0.017	0.4456
rs10404726	-0.0075656	-0.0080165	-0.00880561	-0.00746254	-0.00887112	-0.00655026	0.00153889	0.00160181	0.00160243	0.00151639	0.00154716	0.00153292	8.82E-07	5.60E-07	3.91E-08	8.60E-07	9.83E-09	1.93E-05	-0.0042	0.016	0.7916
rs1047891	0.0172515	0.0167492	0.0159822	0.0159128	0.0162919	0.0170617	0.00165115	0.00171869	0.00171939	0.00162704	0.00166007	0.00164471	1.51E-25	1.95E-22	1.48E-20	1.38E-22	9.87E-23	3.30E-25	0.0356	0.0171	0.0374999
rs10483727	-0.0218342	-0.019984	-0.0192995	-0.0191658	-0.0212539	-0.0226299	0.00157735	0.00164192	0.00164257	0.00155431	0.00158578	0.00157106	1.46E-43	4.50E-34	7.20E-32	6.30E-35	5.97E-41	5.03E-47	0.0226	0.0176	0.2
rs1064213	0.0115499	0.0112787	0.010656	0.0129036	0.0125292	0.0107757	0.00153771	0.00160055	0.00160117	0.0015151	0.0015459	0.00153166	5.88E-14	1.83E-12	2.83E-11	1.65E-17	5.30E-16	1.99E-12	0.0131	0.0163	0.4199
rs10738451	0.00820432	0.00985312	0.0102436	0.00727704	0.00777614	0.00676747	0.00171664	0.00178678	0.00178747	0.00169148	0.00172582	0.00170994	1.76E-06	3.50E-08	1.00E-08	1.69E-05	6.62E-06	7.57E-05	-0.0271	0.0175	0.1211
rs10740991	-0.0079272	-0.00786307	-0.00940529	-0.0100904	-0.0104598	-0.00645479	0.00170934	0.00177929	0.00177999	0.00168439	0.00171861	0.00170277	3.53E-06	9.91E-06	1.27E-07	2.09E-09	1.16E-09	0.00015021	-0.0559	0.018	0.00185302
rs10748128	0.011754	0.0115698	0.0110782	0.00959155	0.00875209	0.0123527	0.00161564	0.00168171	0.00168238	0.00159204	0.00162436	0.00160929	3.47E-13	6.00E-12	4.56E-11	1.70E-09	7.13E-08	1.65E-14	-0.0121	0.0167	0.4697
rs10770705	-0.00930602	-0.00829285	-0.00791237	-0.00845019	-0.00786257	-0.00978458	0.00162089	0.00168715	0.0016878	0.00159713	0.00162962	0.00161459	9.40E-09	8.87E-07	2.76E-06	1.22E-07	1.40E-06	1.36E-09	0.0145	0.0174	0.4049
rs10775348	0.0136785	0.0121849	0.0121068	0.0117457	0.0120168	0.014436	0.00168307	0.00175195	0.00175265	0.00165854	0.00169223	0.00167654	4.41E-16	3.53E-12	4.94E-12	1.42E-12	1.24E-12	7.30E-18	0.0035	0.0174	0.84
rs10822055	-0.0114218	-0.0102747	-0.0105289	-0.010209	-0.00978105	-0.0122804	0.00181268	0.00188688	0.0018876	0.0017862	0.00182248	0.00180563	2.96E-10	5.17E-08	2.44E-08	1.09E-08	8.02E-08	1.04E-11	-0.0017	0.0183	0.9251
rs10822361	0.0123452	0.0151429	0.0144005	0.0089568	0.010916	0.00997189	0.00232104	0.00241588	0.0024168	0.00228723	0.00233364	0.00231208	1.05E-07	3.66E-10	2.55E-09	9.00E-05	2.90E-06	1.61E-05	7.00E-04	0.0218	0.9727
rs10843139	-0.0132361	-0.0110653	-0.0110832	-0.0118242	-0.0126229	-0.0139756	0.00168547	0.00175442	0.0017551	0.00166081	0.00169452	0.00167883	4.07E-15	2.85E-10	2.71E-10	1.09E-12	9.41E-14	8.49E-17	0.0071	0.0182	0.6943
rs10873301	0.00669722	0.0104805	0.0106756	0.00262425	0.00414357	0.00438606	0.00167521	0.00174369	0.00174436	0.00165075	0.00168425	0.0016687	6.39E-05	1.85E-09	9.36E-10	0.111895	0.0138871	0.00857847	-0.0304	0.0172	0.0767591
rs10931008	-0.0126639	-0.0114567	-0.0102065	-0.0121317	-0.0128175	-0.0131271	0.0016185	0.00168469	0.00168535	0.00159477	0.00162714	0.00161211	5.11E-15	1.04E-11	1.40E-09	2.81E-14	3.36E-15	3.87E-16	-0.0082	0.0167	0.622499
rs10938398	0.0111934	0.0131618	0.0139397	0.0107101	0.0124386	0.00896562	0.00155439	0.00161792	0.00161854	0.00153167	0.00156276	0.0015484	5.98E-13	4.13E-16	7.18E-18	2.71E-12	1.73E-15	7.04E-09	0.0274	0.016	0.0869201
rs10943915	0.00884773	0.00730421	0.00714768	0.00872121	0.00889417	0.00949495	0.00168718	0.00175615	0.00175684	0.00166243	0.00169616	0.00168049	1.57E-07	3.19E-05	4.73E-05	1.55E-07	1.57E-07	1.60E-08	-0.0098	0.0175	0.5767
rs10956414	0.0117657	0.0108315	0.0104671	0.01112	0.00960842	0.0121544	0.00212814	0.0022151	0.00221593	0.0020969	0.0021396	0.0021198	3.23E-08	1.01E-06	2.32E-06	1.14E-07	7.10E-06	9.83E-09	0.0201	0.0283	0.479001
rs10958682	-0.0100563	-0.0110301	-0.0100663	-0.00838668	-0.00778986	-0.00961867	0.00181906	0.00189338	0.00189413	0.00179242	0.00182878	0.00181191	3.24E-08	5.70E-09	1.07E-07	2.88E-06	2.05E-05	1.11E-07	-3.00E-04	0.0209	0.987
rs10965694	-0.00909763	-0.010798	-0.0104318	-0.00772556	-0.008207	-0.00784812	0.00159991	0.00166529	0.00166594	0.00157646	0.00160845	0.00159361	1.30E-08	8.94E-11	3.81E-10	9.56E-07	3.36E-07	8.45E-07	0.0255	0.017	0.133
rs10990610	0.0178841	0.015391	0.0143716	0.015317	0.0142828	0.0199061	0.002088	0.00217341	0.00217431	0.00205747	0.00209929	0.00207987	1.08E-17	1.43E-12	3.86E-11	9.75E-14	1.02E-11	1.07E-21	0.0741	0.0233	0.00149899
rs11014285	0.0179611	0.0165218	0.0164026	0.015884	0.0159596	0.0186195	0.00209284	0.00217845	0.00217935	0.00206232	0.00210422	0.00208475	9.35E-18	3.36E-14	5.23E-14	1.34E-14	3.34E-14	4.23E-19	-0.0045	0.0266	0.8647
rs11023199	-0.00915728	-0.0103868	-0.0105838	-0.00613059	-0.00710123	-0.00807863	0.00160949	0.00167528	0.00167593	0.00158597	0.00161818	0.00160325	1.27E-08	5.65E-10	2.70E-10	0.000110879	1.14E-05	4.68E-07	-0.013	0.0164	0.428
rs11030119	0.016694	0.0182587	0.0190816	0.0152379	0.0168153	0.0150637	0.00166296	0.00173094	0.00173158	0.00163867	0.00167188	0.00165651	1.04E-23	5.21E-26	3.10E-28	1.43E-20	8.56E-24	9.62E-20	0.0118	0.0169	0.4861
rs11065979	-0.0149251	-0.0134171	-0.0127932	-0.0150842	-0.015922	-0.0151688	0.00155138	0.00161487	0.00161551	0.00152866	0.00155972	0.00154536	6.59E-22	9.73E-17	2.40E-15	5.79E-23	1.84E-24	9.70E-23	-0.0317	0.0164	0.0526502
rs11098675	-0.0157721	-0.0150105	-0.0147987	-0.0151475	-0.0150469	-0.0155846	0.00195247	0.00203235	0.00203315	0.00192394	0.00196304	0.00194493	6.61E-16	1.52E-13	3.38E-13	3.47E-15	1.79E-14	1.12E-15	-0.006	0.0209	0.774901
rs11125074	0.00856971	0.00740493	0.00703508	0.00727642	0.00776317	0.00920713	0.00154115	0.00160417	0.00160479	0.00151861	0.00154943	0.00153508	2.69E-08	3.91E-06	1.17E-05	1.66E-06	5.44E-07	2.00E-09	-0.0047	0.016	0.769699
rs111365325	-0.015268	-0.0151524	-0.0148783	-0.014142	-0.0135905	-0.0148772	0.00182407	0.00189869	0.00189941	0.00179738	0.00183393	0.00181698	5.77E-17	1.46E-15	4.77E-15	3.61E-15	1.26E-13	2.67E-16	-0.0102	0.0199	0.6075
rs11153171	-0.013703	-0.0141226	-0.0141669	-0.0124929	-0.0122755	-0.0133495	0.00161119	0.00167709	0.00167777	0.00158766	0.00161995	0.00160498	1.82E-17	3.75E-17	3.08E-17	3.59E-15	3.53E-14	9.01E-17	-0.0203	0.0162	0.2093
rs11154250	0.0099838	0.00831762	0.00915052	0.00908334	0.0116135	0.0104608	0.00208996	0.00217543	0.00217624	0.00205932	0.00210113	0.00208186	1.78E-06	0.000131629	2.61E-05	1.03E-05	3.26E-08	5.04E-07	0.0329	0.031	0.2884
rs11158820	-0.00997855	-0.00959611	-0.00905224	-0.00927615	-0.00910259	-0.00987609	0.00167294	0.00174136	0.00174206	0.00164847	0.00168197	0.00166643	2.45E-09	3.58E-08	2.03E-07	1.83E-08	6.24E-08	3.10E-09	0.0421	0.0181	0.0198999
rs111640872	0.015071	0.0162258	0.0164594	0.0142464	0.0141485	0.013786	0.00163589	0.00170274	0.00170339	0.00161193	0.00164468	0.00162953	3.20E-20	1.59E-21	4.37E-22	9.78E-19	7.83E-18	2.68E-17	0.0624	0.0167	0.0001942
rs11175891	-0.0111317	-0.0109929	-0.0106769	-0.0113269	-0.0104522	-0.0110161	0.00176091	0.00183294	0.00183365	0.00173512	0.0017704	0.00175405	2.59E-10	2.01E-09	5.79E-09	6.67E-11	3.55E-09	3.38E-10	0.0018	0.0219	0.9344
rs11185520	0.00757049	0.0080661	0.00874783	0.00774347	0.00781263	0.00660423	0.00153681	0.00159962	0.00160024	0.00151431	0.00154506	0.00153084	8.39E-07	4.60E-07	4.59E-08	3.16E-07	4.27E-07	1.60E-05	0.0157	0.016	0.3261
rs111901479	0.0242141	0.0221354	0.0218427	0.0205746	0.0212294	0.0252414	0.00270637	0.00281706	0.00281814	0.00266676	0.00272086	0.00269559	3.67E-19	3.93E-15	9.16E-15	1.21E-14	6.09E-15	7.73E-21	0.0385	0.0345	0.2638
rs111964059	0.0158218	0.0164681	0.0160247	0.0146152	0.014052	0.0148017	0.00276464	0.00287782	0.00287889	0.00272422	0.00277966	0.00275422	1.05E-08	1.05E-08	2.60E-08	8.10E-08	4.30E-07	7.70E-08	-0.0226	0.0321	0.481599
rs11217863	-0.0156791	-0.0174205	-0.0171759	-0.0132564	-0.0135692	-0.0141593	0.00239913	0.00249717	0.00249819	0.00236409	0.00241209	0.00238966	6.36E-11	3.04E-12	6.20E-12	2.06E-08	1.85E-08	3.12E-09	-0.035	0.024	0.1445
rs11240565	0.0140287	0.0138171	0.0132795	0.0127518	0.0122084	0.0137189	0.00156466	0.00162863	0.00162928	0.00154179	0.0015731	0.00155848	3.09E-19	2.19E-17	3.64E-16	1.34E-16	8.47E-15	1.34E-18	0.0191	0.0165	0.2461
rs11243202	0.0183858	0.0151359	0.0147581	0.0178496	0.0175003	0.0202017	0.0015432	0.00160646	0.00160709	0.00152067	0.00155157	0.00153714	1.02E-32	4.46E-21	4.21E-20	8.26E-32	1.69E-29	1.93E-39	0.0024	0.016	0.8785
rs11245450	-0.0101024	-0.0108874	-0.0104664	-0.0107124	-0.0102665	-0.00914185	0.00156867	0.00163275	0.0016334	0.00154566	0.00157709	0.00156253	1.20E-10	2.60E-11	1.48E-10	4.20E-12	7.54E-11	4.90E-09	-0.0288	0.0161	0.0728199
rs112544217	-0.0285782	-0.0211955	-0.0221599	-0.0267643	-0.0263615	-0.0330238	0.00532977	0.00554775	0.00554988	0.00525249	0.00535904	0.00530978	8.24E-08	0.000133177	6.53E-05	3.48E-07	8.70E-07	5.00E-10	0.0902	0.0662	0.1727
rs112957890	0.0118819	0.0130405	0.0129491	0.00931088	0.00997417	0.0114507	0.00175349	0.00182517	0.00182588	0.00172787	0.00176295	0.00174669	1.24E-11	9.03E-13	1.32E-12	7.10E-08	1.54E-08	5.55E-11	-0.0252	0.0191	0.1856
rs113061374	-0.0299759	-0.0291558	-0.026875	-0.0279083	-0.0271098	-0.0304142	0.00358294	0.00372954	0.00373091	0.00353039	0.00360215	0.00356909	5.97E-17	5.40E-15	5.89E-13	2.68E-15	5.24E-14	1.58E-17	-0.0242	0.0476	0.6112
rs114056237	-0.0666188	-0.0696192	-0.0694025	-0.0570128	-0.0600475	-0.0642305	0.00705223	0.00734092	0.00734484	0.00695063	0.00709153	0.00702548	3.53E-21	2.47E-21	3.44E-21	2.36E-16	2.52E-17	6.13E-20	-0.177	0.1238	0.1529
rs11540358	0.0157603	0.0173482	0.0166051	0.01223	0.0121251	0.0152763	0.00166319	0.00173116	0.00173188	0.00163894	0.00167225	0.0016567	2.66E-21	1.24E-23	9.04E-22	8.53E-14	4.15E-13	2.96E-20	0.0113	0.0181	0.5331
rs115736810	0.0165859	0.0134788	0.0149523	0.016646	0.0164408	0.0172721	0.00297244	0.00309417	0.0030953	0.002929	0.00298838	0.00296084	2.41E-08	1.32E-05	1.36E-06	1.32E-08	3.77E-08	5.43E-09	-0.0667	0.0355	0.0602005
rs115912456	0.0250574	0.0194117	0.0168251	0.0283222	0.0248866	0.0281077	0.00386531	0.00402336	0.00402522	0.00380887	0.0038861	0.00384984	9.03E-11	1.40E-06	2.92E-05	1.04E-13	1.52E-10	2.86E-13	0.0074	0.0591	0.9002
rs11594322	-0.0167836	-0.0164695	-0.0153276	-0.0154512	-0.015258	-0.0163821	0.00226377	0.00235636	0.00235725	0.00223063	0.00227592	0.00225499	1.23E-13	2.77E-12	7.92E-11	4.31E-12	2.03E-11	3.74E-13	-0.0107	0.0232	0.6442
rs116072427	-0.0249152	-0.0207249	-0.0211669	-0.0233736	-0.0243855	-0.0259359	0.00299857	0.00312113	0.00312236	0.00295466	0.00301476	0.00298687	9.69E-17	3.14E-11	1.21E-11	2.57E-15	6.05E-16	3.86E-18	0.016	0.0345	0.6436
rs116165844	-0.0136964	-0.0133173	-0.01349	-0.0135633	-0.0141744	-0.0131123	0.00222956	0.00232071	0.00232166	0.00219693	0.00224152	0.00222083	8.10E-10	9.56E-09	6.23E-09	6.68E-10	2.56E-10	3.55E-09	-0.0213	0.0249	0.3933
rs11635080	0.00851465	0.00673809	0.00679273	0.00784308	0.00741445	0.0098435	0.00178019	0.001853	0.0018537	0.00175412	0.00178975	0.00177316	1.73E-06	0.000276605	0.000247936	7.78E-06	3.43E-05	2.84E-08	0.0365	0.0192	0.0567898
rs11642015	0.0365864	0.0406106	0.0422842	0.0346285	0.036441	0.0312143	0.00156517	0.00162897	0.00162947	0.00154235	0.00157362	0.00155941	9.53E-121	4.69E-137	2.58E-148	1.49E-111	1.52E-118	4.45E-89	0.0222	0.0161	0.1689
rs11648796	0.0171882	0.0162567	0.0158646	0.014051	0.0137712	0.0173356	0.00191119	0.00198936	0.00199016	0.00188326	0.0019215	0.00190366	2.41E-19	3.05E-16	1.57E-15	8.61E-14	7.69E-13	8.56E-20	0.0248	0.0172	0.1498
rs11655578	0.0103506	0.00876861	0.00968956	0.0104224	0.0110331	0.0108414	0.0018902	0.00196742	0.00196816	0.00186251	0.00190028	0.00188276	4.36E-08	8.32E-06	8.52E-07	2.20E-08	6.40E-09	8.51E-09	0.0167	0.0243	0.4911
rs11657101	0.00845268	0.00606345	0.00621949	0.00781301	0.0079733	0.00972254	0.00160619	0.00167189	0.00167253	0.00158268	0.00161482	0.0015999	1.42E-07	0.000287111	0.00020036	7.95E-07	7.91E-07	1.23E-09	-0.0044	0.0162	0.7873
rs11667280	-0.0111869	-0.00843065	-0.00899625	-0.0114691	-0.012293	-0.0119046	0.00190964	0.00198772	0.00198848	0.00188167	0.00191984	0.00190211	4.69E-09	2.22E-05	6.07E-06	1.09E-09	1.52E-10	3.89E-10	0.0207	0.0203	0.3081
rs11684531	-0.0122488	-0.010343	-0.0102315	-0.0114581	-0.0108982	-0.012925	0.0022679	0.00236055	0.00236145	0.00223459	0.00227994	0.00225889	6.63E-08	1.18E-05	1.47E-05	2.94E-07	1.75E-06	1.05E-08	0.0071	0.031	0.8186
rs11694842	-0.0111652	-0.00957243	-0.00982213	-0.00980243	-0.0105814	-0.0117975	0.00162621	0.00169274	0.00169341	0.00160245	0.00163499	0.0016199	6.63E-12	1.56E-08	6.63E-09	9.54E-10	9.69E-11	3.28E-13	9.00E-04	0.0171	0.9568
rs117543413	-0.0404351	-0.0429691	-0.0426206	-0.0360766	-0.0335575	-0.037583	0.0058713	0.006112	0.00611464	0.00578624	0.00590353	0.00584881	5.71E-12	2.06E-12	3.17E-12	4.53E-10	1.31E-08	1.31E-10	0.0144	0.0658	0.8271
rs11880992	0.0146797	0.0126888	0.0129925	0.0135368	0.0132047	0.0158492	0.00156271	0.00162667	0.00162729	0.00153986	0.00157113	0.00155654	5.83E-21	6.18E-15	1.42E-15	1.49E-18	4.31E-17	2.40E-24	0.007	0.0165	0.672
rs11997525	0.0161545	0.0142282	0.0140365	0.0151591	0.0151414	0.0169236	0.0020747	0.00215952	0.00216036	0.0020443	0.00208581	0.0020665	6.91E-15	4.45E-11	8.19E-11	1.22E-13	3.90E-13	2.63E-16	0.0218	0.0231	0.3465
rs12041740	-0.0152441	-0.0155618	-0.0150917	-0.0141401	-0.0136605	-0.01488	0.00175599	0.0018278	0.00182853	0.0017303	0.00176552	0.00174915	3.93E-18	1.69E-17	1.54E-16	3.04E-16	1.02E-14	1.79E-17	0.0115	0.0177	0.516901
rs12072845	-0.0145323	-0.0128772	-0.0129216	-0.012804	-0.0136773	-0.0152017	0.00157431	0.00163875	0.00163937	0.00155131	0.00158279	0.0015681	2.70E-20	3.92E-15	3.23E-15	1.54E-16	5.59E-18	3.21E-22	-0.0249	0.0168	0.1375
rs12073468	0.0115496	0.0109339	0.0115798	0.0112915	0.0107643	0.0113554	0.00182635	0.00190102	0.00190174	0.0017996	0.00183616	0.00181919	2.55E-10	8.85E-09	1.14E-09	3.51E-10	4.57E-09	4.32E-10	0.0185	0.0187	0.3233
rs12140153	-0.0160157	-0.0180096	-0.0186917	-0.0145937	-0.0163372	-0.0137154	0.00266378	0.00277276	0.00277383	0.00262491	0.00267813	0.00265354	1.83E-09	8.31E-11	1.60E-11	2.70E-08	1.06E-09	2.36E-07	-0.0011	0.0298	0.9697
rs12145281	-0.00889164	-0.011302	-0.0108176	-0.00765856	-0.00866338	-0.00681404	0.00154753	0.00161075	0.00161142	0.00152494	0.0015559	0.00154159	9.16E-09	2.28E-12	1.91E-11	5.11E-07	2.58E-08	9.87E-06	0.0098	0.0159	0.5374
rs1218824	0.00919338	0.0101274	0.0108334	0.00914574	0.00949547	0.00778033	0.00162365	0.00169002	0.00169065	0.00159987	0.00163237	0.0016173	1.50E-08	2.07E-09	1.48E-10	1.09E-08	6.00E-09	1.50E-06	0.011	0.0169	0.5155
rs12209223	0.0175868	0.0123212	0.0132629	0.0175214	0.0175124	0.0202261	0.00254582	0.00265	0.00265103	0.00250853	0.00255945	0.00253569	4.92E-12	3.33E-06	5.65E-07	2.86E-12	7.81E-12	1.51E-15	0.0228	0.0233	0.3278
rs12247156	-0.0148203	-0.0159987	-0.015202	-0.0115355	-0.0129954	-0.0139044	0.00219347	0.00228322	0.00228411	0.00216146	0.00220535	0.00218501	1.42E-11	2.44E-12	2.83E-11	9.46E-08	3.80E-09	1.97E-10	-0.0024	0.0224	0.9164
rs1228024	-0.0113484	-0.00972126	-0.00922681	-0.00957085	-0.00957352	-0.0126871	0.00162245	0.00168878	0.00168944	0.00159871	0.00163119	0.00161614	2.66E-12	8.60E-09	4.73E-08	2.14E-09	4.39E-09	4.16E-15	0.0096	0.0173	0.580801
rs1229947	0.0158856	0.0165729	0.015392	0.0135474	0.0129244	0.0154118	0.00183078	0.00190566	0.00190646	0.00180409	0.00184073	0.00182365	4.08E-18	3.43E-18	6.85E-16	5.96E-14	2.20E-12	2.90E-17	0.0291	0.0188	0.1212
rs12347137	-0.0250067	-0.0221832	-0.022142	-0.0223962	-0.021897	-0.026479	0.00190682	0.00198494	0.0019857	0.00187899	0.00191719	0.0018993	2.79E-39	5.43E-29	7.18E-29	9.54E-33	3.31E-30	3.65E-44	-0.0265	0.0188	0.1602
rs12592845	-0.0130808	-0.00892513	-0.00986633	-0.0134727	-0.0133478	-0.0150261	0.0026848	0.00279468	0.00279578	0.00264556	0.00269928	0.00267438	1.10E-06	0.00140517	0.000417186	3.53E-07	7.62E-07	1.93E-08	0.0174	0.0238	0.465
rs1260326	0.0210802	0.0184316	0.0184171	0.0200421	0.0196488	0.0219555	0.00157016	0.00163447	0.00163511	0.00154719	0.00157865	0.00156399	4.40E-41	1.73E-29	2.01E-29	2.28E-38	1.49E-35	9.38E-45	-0.0127	0.0167	0.4455
rs12638455	0.0124848	0.0140141	0.013309	0.010666	0.0108343	0.0113703	0.00156096	0.00162477	0.00162545	0.00153822	0.00156945	0.00155494	1.27E-15	6.42E-18	2.67E-16	4.10E-12	5.09E-12	2.63E-13	0.0201	0.0161	0.2113
rs12713004	0.0184928	0.0149799	0.0146112	0.0169675	0.0167989	0.0204055	0.00172166	0.0017922	0.00179288	0.00169653	0.00173098	0.00171483	6.58E-27	6.38E-17	3.67E-16	1.52E-23	2.89E-22	1.21E-32	-0.0086	0.0207	0.6773
rs12813149	-0.00976756	-0.0100256	-0.0110122	-0.0100589	-0.0101652	-0.00835637	0.00179046	0.00186368	0.00186442	0.00176432	0.00180014	0.0017836	4.89E-08	7.48E-08	3.50E-09	1.19E-08	1.64E-08	2.80E-06	-0.0021	0.017	0.9001
rs1285990	0.0112885	0.0120859	0.0119533	0.0106227	0.0117339	0.0103411	0.00170477	0.00177448	0.00177517	0.00167983	0.0017139	0.00169812	3.56E-11	9.71E-12	1.66E-11	2.56E-10	7.59E-12	1.13E-09	0.0106	0.0184	0.5632
rs12879423	0.0149056	0.0157802	0.0156867	0.0151403	0.0141235	0.0135098	0.00165626	0.00172396	0.00172466	0.00163202	0.00166521	0.0016499	2.28E-19	5.54E-20	9.46E-20	1.75E-20	2.23E-17	2.66E-16	0.0324	0.0166	0.0517702
rs12881869	-0.0116557	-0.00243535	-0.00318995	-0.0171005	-0.0152098	-0.0154179	0.0029833	0.00310529	0.00310647	0.0029396	0.00299932	0.00297173	9.35E-05	0.432889	0.304482	5.99E-09	3.96E-07	2.12E-07	0.001	0.0271	0.9694
rs12889702	0.00949064	0.0103084	0.010584	0.00831664	0.00940656	0.00809087	0.00166307	0.00173109	0.00173176	0.00163878	0.00167203	0.00165664	1.15E-08	2.61E-09	9.87E-10	3.88E-07	1.85E-08	1.04E-06	0.0244	0.0176	0.1647
rs12900116	-0.0127774	-0.0109653	-0.0110148	-0.0122172	-0.0120559	-0.0134717	0.00161534	0.00168142	0.00168208	0.00159171	0.00162407	0.00160903	2.58E-15	6.97E-11	5.83E-11	1.65E-14	1.15E-13	5.66E-17	0.0074	0.0174	0.6697
rs12952925	-0.00917019	-0.0106816	-0.0115943	-0.00825319	-0.00949585	-0.00710133	0.00179763	0.00187117	0.00187188	0.00177142	0.00180739	0.00179066	3.38E-07	1.14E-08	5.87E-10	3.18E-06	1.49E-07	7.32E-05	-0.0385	0.0193	0.04583
rs12968652	-0.0102487	-0.00976937	-0.00902913	-0.00866021	-0.00947853	-0.0108258	0.00158542	0.00165026	0.00165093	0.00156225	0.00159397	0.00157927	1.02E-10	3.22E-09	4.53E-08	2.97E-08	2.74E-09	7.15E-12	0.0308	0.0172	0.0740901
rs12992672	0.0319683	0.0348767	0.0355646	0.0301116	0.0304822	0.0286808	0.00203442	0.00211752	0.00211838	0.00200474	0.00204552	0.00202666	1.28E-55	6.32E-61	3.14E-63	5.63E-51	3.33E-50	1.88E-45	0.0373	0.0216	0.0838803
rs13038866	0.0115235	0.00855396	0.00777847	0.0102039	0.00996602	0.0136763	0.00185559	0.00193148	0.00193224	0.00182842	0.00186558	0.00184832	5.30E-10	9.48E-06	5.68E-05	2.40E-08	9.20E-08	1.37E-13	0.0369	0.0196	0.0599501
rs13130600	-0.00936672	-0.00713818	-0.0069759	-0.00969293	-0.00904753	-0.0107339	0.00171663	0.00178685	0.00178754	0.0016915	0.00172586	0.0017099	4.86E-08	6.48E-05	9.52E-05	1.00E-08	1.59E-07	3.45E-10	-0.0159	0.019	0.4014
rs13176161	-0.00876676	-0.0103906	-0.00990929	-0.00759937	-0.00805829	-0.00739229	0.00158132	0.00164594	0.00164658	0.0015582	0.00158983	0.00157517	2.96E-08	2.74E-10	1.77E-09	1.08E-06	4.01E-07	2.69E-06	0.015	0.0172	0.3843
rs13294021	-0.0109841	-0.0111421	-0.0111111	-0.00973421	-0.00943252	-0.0105587	0.00154007	0.00160305	0.00160369	0.00151759	0.00154843	0.0015341	9.90E-13	3.65E-12	4.26E-12	1.42E-10	1.12E-09	5.89E-12	0.0189	0.016	0.2353
rs13430869	0.01574	0.015334	0.0143026	0.0144452	0.0142126	0.0159847	0.00177111	0.00184354	0.0018443	0.00174521	0.00178064	0.00176411	6.30E-19	9.00E-17	8.86E-15	1.27E-16	1.45E-15	1.30E-19	0.0057	0.0167	0.733599
rs1351394	-0.0272291	-0.0255728	-0.0249106	-0.0237458	-0.0238986	-0.0280219	0.00153696	0.00159995	0.0016006	0.00151461	0.00154537	0.00153089	3.38E-70	1.75E-57	1.35E-54	2.24E-55	6.28E-54	8.32E-75	-0.0075	0.016	0.6421
rs1355603	0.0284958	0.0259865	0.02585	0.0254105	0.0253458	0.0293485	0.0020471	0.00213099	0.0021318	0.00201723	0.00205824	0.00203907	4.92E-44	3.38E-34	7.83E-34	2.24E-36	7.72E-35	5.91E-47	-0.0125	0.0215	0.5603
rs1374370	0.0116259	0.010433	0.0101894	0.011154	0.0107689	0.0119897	0.00166502	0.00173312	0.00173383	0.0016407	0.00167408	0.00165862	2.91E-12	1.75E-09	4.19E-09	1.06E-11	1.26E-10	4.89E-13	0.0162	0.0189	0.3928
rs1376750	0.0117971	0.0132171	0.0133321	0.0116033	0.0121651	0.0102821	0.00220323	0.00229334	0.00229421	0.00217104	0.00221505	0.00219462	8.59E-08	8.26E-09	6.21E-09	9.07E-08	3.98E-08	2.80E-06	-0.044	0.0258	0.0876799
rs139590892	-0.0122291	-0.0112154	-0.0113015	-0.0116359	-0.0114575	-0.0124913	0.00211107	0.00219733	0.00219819	0.00208009	0.00212231	0.00210268	6.93E-09	3.33E-07	2.73E-07	2.22E-08	6.72E-08	2.84E-09	0.0237	0.0231	0.3053
rs1412234	0.0108264	0.0124755	0.0127372	0.0098948	0.0110231	0.0091686	0.00163892	0.00170592	0.00170658	0.00161499	0.00164774	0.00163257	3.96E-11	2.62E-13	8.44E-14	8.97E-10	2.24E-11	1.96E-08	0.0098	0.0165	0.5536
rs143384	0.037927	0.0361329	0.0353006	0.0324588	0.0326929	0.0390933	0.00156306	0.00162719	0.00162788	0.00154052	0.00157181	0.00155685	6.03E-130	3.64E-109	3.37E-104	1.74E-98	5.04E-96	5.16E-139	0.0134	0.0161	0.4038
rs143986132	-0.0349898	-0.0332936	-0.0331861	-0.0306022	-0.0302781	-0.0339981	0.00590618	0.00614718	0.00614953	0.00581922	0.00593724	0.00588287	3.14E-09	6.10E-08	6.80E-08	1.45E-07	3.40E-07	7.51E-09	0.116	0.0818	0.156
rs1452822	0.0210721	0.0187133	0.0182028	0.0184818	0.0189268	0.0220459	0.00170129	0.00177097	0.00177167	0.00167645	0.00171048	0.0016945	3.17E-35	4.29E-26	9.27E-25	2.95E-28	1.87E-28	1.09E-38	-0.0064	0.0193	0.7408
rs1463521	-0.011731	-0.00967964	-0.0102177	-0.0112643	-0.0123026	-0.012034	0.0021918	0.00228145	0.00228231	0.0021597	0.00220357	0.00218316	8.69E-08	2.21E-05	7.58E-06	1.83E-07	2.37E-08	3.55E-08	0.022	0.0213	0.3025
rs1472852	-0.0323794	-0.0282669	-0.0267911	-0.0292064	-0.0275874	-0.0350474	0.00211275	0.00219935	0.00220023	0.00208189	0.00212424	0.00210421	5.37E-53	8.51E-38	4.22E-34	1.07E-44	1.48E-38	2.91E-62	0.0241	0.0272	0.3747
rs147730268	-0.0239177	-0.0271261	-0.0284	-0.0205473	-0.0221253	-0.0200875	0.0027673	0.00288032	0.00288139	0.0027268	0.00278206	0.00275649	5.50E-18	4.64E-21	6.48E-23	4.88E-14	1.83E-15	3.17E-13	-0.0195	0.0287	0.4978
rs1477890	0.0082536	0.0104115	0.0105833	0.00715347	0.0078338	0.00624842	0.00154014	0.0016031	0.00160371	0.00151762	0.00154842	0.00153413	8.37E-08	8.34E-11	4.14E-11	2.43E-06	4.21E-07	4.64E-05	0.0039	0.0164	0.814
rs149229890	0.0449051	0.0482975	0.0452107	0.0350978	0.0414765	0.0396414	0.00756957	0.00788005	0.00788286	0.0074592	0.00761045	0.00753986	2.99E-09	8.85E-10	9.74E-09	2.54E-06	5.04E-08	1.46E-07	-0.1987	0.1499	0.185
rs1494461	-0.0107667	-0.0100187	-0.0110352	-0.0107774	-0.011681	-0.00979676	0.00164442	0.00171167	0.00171233	0.00162037	0.00165326	0.00163805	5.86E-11	4.83E-09	1.16E-10	2.91E-11	1.60E-12	2.22E-09	-0.0126	0.0164	0.4438
rs1521624	-0.00916663	-0.00948643	-0.00947993	-0.00825111	-0.00915068	-0.00847567	0.0015454	0.00160859	0.00160922	0.00152283	0.00155373	0.00153947	3.00E-09	3.70E-09	3.84E-09	6.02E-08	3.88E-09	3.68E-08	-0.0211	0.016	0.1862
rs1524445	-0.00822479	-0.00769738	-0.0089032	-0.00863493	-0.00974333	-0.00782586	0.00156768	0.00163181	0.00163241	0.00154474	0.00157611	0.00156161	1.55E-07	2.39E-06	4.93E-08	2.27E-08	6.34E-10	5.41E-07	-0.0122	0.0165	0.4591
rs1528450	0.00885726	0.00925876	0.00957458	0.0093304	0.00929147	0.00799462	0.0015879	0.0016528	0.00165343	0.00156463	0.00159643	0.00158174	2.44E-08	2.12E-08	7.01E-09	2.47E-09	5.88E-09	4.32E-07	-0.053	0.0166	0.00138701
rs153560	0.0108002	0.00969504	0.0100946	0.0104958	0.011239	0.0108123	0.00158347	0.00164825	0.00164889	0.00156033	0.00159202	0.00157729	9.08E-12	4.06E-09	9.25E-10	1.74E-11	1.67E-12	7.14E-12	0.032	0.0164	0.0503999
rs1542224	0.0145933	0.0161207	0.0156296	0.0118506	0.0121311	0.013559	0.00171797	0.00178816	0.00178886	0.00169286	0.00172721	0.00171122	2.00E-17	1.97E-19	2.40E-18	2.56E-12	2.17E-12	2.31E-15	-0.0052	0.0182	0.7754
rs1552234	0.00874268	0.00890657	0.00918254	0.00897169	0.00965999	0.0078335	0.00154169	0.00160473	0.00160538	0.00151915	0.00155002	0.00153573	1.42E-08	2.86E-08	1.07E-08	3.51E-09	4.61E-10	3.38E-07	-0.0063	0.016	0.691301
rs1559047	-0.00840306	-0.00954897	-0.00859308	-0.00670084	-0.00609172	-0.00819769	0.00159222	0.00165733	0.00165798	0.00156895	0.00160086	0.00158605	1.31E-07	8.34E-09	2.19E-07	1.95E-05	0.000141674	2.36E-07	0.0104	0.0166	0.5298
rs1573891	-0.0229607	-0.0205294	-0.0196816	-0.0199071	-0.01905	-0.0245331	0.00212702	0.00221409	0.002215	0.00209598	0.0021386	0.00211871	3.68E-27	1.83E-20	6.39E-19	2.16E-21	5.24E-19	5.32E-31	-0.0074	0.0307	0.8106
rs1591806	0.0166701	0.0132472	0.0124837	0.0146993	0.0144837	0.0188928	0.0015524	0.00161596	0.00161663	0.00152974	0.00156081	0.00154627	6.80E-27	2.46E-16	1.15E-14	7.38E-22	1.71E-20	2.52E-34	-0.0331	0.016	0.0379796
rs1667586	-0.0111305	-0.010657	-0.00969941	-0.0106243	-0.0113915	-0.0112035	0.00186424	0.00194045	0.00194122	0.00183692	0.0018742	0.00185683	2.37E-09	3.98E-08	5.84E-07	7.31E-09	1.22E-09	1.60E-09	-0.0201	0.0188	0.2858
rs16892552	-0.0145586	-0.0133652	-0.0130477	-0.0132583	-0.0132158	-0.0147816	0.00177731	0.00185001	0.00185076	0.00175132	0.00178687	0.00177037	2.59E-16	5.04E-13	1.79E-12	3.73E-14	1.41E-13	6.88E-17	0.0157	0.0203	0.4406
rs16942324	-0.0398237	-0.0330638	-0.0329925	-0.0384032	-0.0373344	-0.0433868	0.00480083	0.00499752	0.00499928	0.00473049	0.00482631	0.00478123	1.09E-16	3.69E-11	4.13E-11	4.75E-16	1.03E-14	1.15E-19	-0.0509	0.0742	0.4925
rs17024393	0.0263541	0.0358765	0.0373111	0.0234275	0.0240163	0.0187925	0.00486016	0.00505852	0.00506054	0.00478911	0.00488687	0.00484317	5.88E-08	1.32E-12	1.67E-13	9.99E-07	8.91E-07	0.000104393	-0.0039	0.035	0.9106
rs17157112	-0.00921657	-0.00933312	-0.00911505	-0.00790781	-0.00893663	-0.00901888	0.00154554	0.00160875	0.00160938	0.00152295	0.00155389	0.00153958	2.47E-09	6.58E-09	1.48E-08	2.08E-07	8.87E-09	4.69E-09	-0.0042	0.016	0.7948
rs17197114	0.0129776	0.0128285	0.0123581	0.0112578	0.0118804	0.0129406	0.0020266	0.00210947	0.00211031	0.001997	0.00203758	0.0020187	1.52E-10	1.19E-09	4.74E-09	1.73E-08	5.53E-09	1.45E-10	0.0238	0.0221	0.2802
rs17363646	0.0146396	0.0150664	0.0142951	0.0137119	0.0144648	0.0148018	0.00224902	0.00234084	0.0023418	0.00221603	0.00226098	0.00224008	7.56E-11	1.23E-10	1.03E-09	6.12E-10	1.58E-10	3.91E-11	-0.0423	0.0184	0.0213501
rs1765133	-0.0109777	-0.0107064	-0.0117128	-0.0100535	-0.0108697	-0.0105094	0.00183029	0.00190516	0.00190592	0.00180359	0.00184017	0.00182319	2.00E-09	1.92E-08	7.98E-10	2.49E-08	3.49E-09	8.21E-09	-0.0038	0.0206	0.8554
rs17741497	-0.00993807	-0.00957636	-0.00980282	-0.00996467	-0.00981928	-0.00992241	0.00164155	0.00170868	0.00170933	0.00161751	0.00165036	0.00163514	1.41E-09	2.09E-08	9.77E-09	7.26E-10	2.69E-09	1.29E-09	0.0113	0.0176	0.5204
rs17743415	-0.0124094	-0.0109117	-0.00993039	-0.01064	-0.0110284	-0.0134312	0.00155169	0.00161517	0.00161582	0.00152904	0.00156007	0.00154562	1.28E-15	1.42E-11	7.97E-10	3.44E-12	1.56E-12	3.65E-18	-0.026	0.0159	0.1032
rs17789218	0.00892709	0.0118564	0.01158	0.00621315	0.00705289	0.0073975	0.00178702	0.00186002	0.00186072	0.00176087	0.0017966	0.00178002	5.87E-07	1.84E-10	4.87E-10	0.000418052	8.65E-05	3.24E-05	0.0402	0.0197	0.0413
rs17806016	-0.00860009	-0.00785925	-0.00838118	-0.00576043	-0.00627403	-0.00925162	0.00164192	0.00170908	0.00170976	0.00161796	0.00165084	0.00163555	1.63E-07	4.26E-06	9.49E-07	0.000370484	0.000144431	1.55E-08	0.0154	0.0168	0.3591
rs1789164	0.0104045	0.0121772	0.0123479	0.00756271	0.00802303	0.00928467	0.00161599	0.00168205	0.00168271	0.00159246	0.00162476	0.00160973	1.21E-10	4.51E-13	2.17E-13	2.04E-06	7.90E-07	8.04E-09	0.0232	0.0184	0.2056
rs1805165	-0.00960932	-0.00894804	-0.00825432	-0.0089283	-0.00777634	-0.0101355	0.0017048	0.00177453	0.00177525	0.00167988	0.00171403	0.00169814	1.74E-08	4.60E-07	3.33E-06	1.07E-07	5.71E-06	2.40E-09	-0.0144	0.0169	0.3932
rs1813212	-0.00825958	-0.00905896	-0.00827841	-0.00626921	-0.00665684	-0.00806128	0.00154811	0.00161139	0.00161203	0.00152546	0.00155644	0.00154208	9.55E-08	1.89E-08	2.82E-07	3.96E-05	1.90E-05	1.72E-07	0.0047	0.0161	0.771299
rs1815518	0.0158613	0.0134284	0.0135871	0.0148696	0.0147284	0.016912	0.002027	0.00210997	0.00211082	0.00199744	0.002038	0.00201916	5.09E-15	1.96E-10	1.22E-10	9.77E-14	4.95E-13	5.51E-17	0.0048	0.0214	0.8217
rs1835009	-0.0172213	-0.016784	-0.0165441	-0.0155898	-0.0161476	-0.0169701	0.00182833	0.0019031	0.00190387	0.00180164	0.00183823	0.00182122	4.57E-21	1.16E-18	3.65E-18	5.03E-18	1.58E-18	1.19E-20	0.0379	0.0177	0.0324004
rs1837367	0.00912875	0.0102684	0.0101851	0.00751973	0.0072437	0.00831221	0.00154456	0.00160766	0.00160828	0.00152191	0.00155283	0.00153849	3.42E-09	1.69E-10	2.41E-10	7.78E-07	3.09E-06	6.56E-08	0.017	0.0159	0.2847
rs1857423	0.00861703	0.0100169	0.00935348	0.0078199	0.00897297	0.00805218	0.00173878	0.00180984	0.00181053	0.0017133	0.00174807	0.00173196	7.21E-07	3.12E-08	2.39E-07	5.01E-06	2.85E-07	3.33E-06	-0.001	0.0213	0.9609
rs1878528	0.0127857	0.0120407	0.0118418	0.0124699	0.0125482	0.0123029	0.0016603	0.00172824	0.00172891	0.00163604	0.00166927	0.00165388	1.36E-14	3.24E-12	7.44E-12	2.50E-14	5.61E-14	1.02E-13	-0.0119	0.0165	0.4716
rs1881975	-0.0140922	-0.0142831	-0.0131588	-0.0120352	-0.011376	-0.0138288	0.00179615	0.00186963	0.00187039	0.00176993	0.00180588	0.00178911	4.31E-15	2.19E-14	1.99E-12	1.05E-11	2.99E-10	1.08E-14	-0.0011	0.0175	0.9511
rs1887855	-0.0101144	-0.0087429	-0.00885826	-0.00900366	-0.0095073	-0.0107362	0.00173902	0.00181016	0.00181086	0.00171359	0.0017484	0.00173225	6.03E-09	1.37E-06	1.00E-06	1.49E-07	5.40E-08	5.73E-10	-0.0027	0.0173	0.8757
rs1927635	0.00979485	0.00894107	0.00833111	0.0101525	0.0113257	0.0101708	0.00162304	0.00168942	0.00169008	0.00159926	0.00163172	0.0016167	1.59E-09	1.21E-07	8.25E-07	2.18E-10	3.90E-12	3.16E-10	0.0014	0.0161	0.9283
rs1927790	0.00941899	0.0105534	0.0108512	0.00981473	0.00991887	0.00772068	0.00156155	0.00162537	0.00162601	0.00153867	0.00156992	0.00155548	1.62E-09	8.43E-11	2.50E-11	1.79E-10	2.65E-10	6.93E-07	-0.0184	0.016	0.2496
rs1952527	-0.012222	-0.0116248	-0.0112508	-0.0104366	-0.0111547	-0.0125199	0.00163888	0.00170589	0.00170655	0.00161488	0.00164765	0.00163242	8.83E-14	9.48E-12	4.33E-11	1.03E-10	1.29E-11	1.73E-14	0.0189	0.017	0.2657
rs197372	0.0100661	0.0107573	0.010844	0.00861716	0.00932453	0.00915067	0.00166032	0.0017282	0.00172889	0.00163609	0.00166927	0.0016539	1.34E-09	4.84E-10	3.56E-10	1.39E-07	2.33E-08	3.15E-08	-0.0052	0.0165	0.753199
rs1994147	0.00875944	0.00702353	0.00686937	0.00906722	0.00892026	0.00953646	0.00173396	0.00180491	0.00180563	0.00170863	0.00174334	0.0017272	4.38E-07	9.97E-05	0.000142167	1.12E-07	3.11E-07	3.37E-08	-0.0328	0.0183	0.0725705
rs2005172	0.0234559	0.0210419	0.01998	0.02148	0.0207088	0.0253859	0.0016186	0.00168491	0.00168562	0.00159503	0.00162745	0.00161229	1.42E-47	8.79E-36	2.10E-32	2.51E-41	4.40E-37	7.76E-56	-0.0151	0.0163	0.3535
rs2035901	0.01442	0.0138148	0.014046	0.0119838	0.0122371	0.0144474	0.00154218	0.00160524	0.00160584	0.00151962	0.00155047	0.00153611	8.78E-21	7.59E-18	2.20E-18	3.13E-15	2.97E-15	5.22E-21	-0.0385	0.0162	0.0174301
rs2038114	0.0124213	0.0106118	0.0100261	0.0121719	0.0110022	0.0133525	0.00155114	0.0016146	0.00161526	0.00152847	0.00155956	0.00154517	1.17E-15	4.96E-11	5.40E-10	1.68E-15	1.73E-12	5.57E-18	0.0052	0.016	0.7471
rs2058063	-0.0169049	-0.0160822	-0.0158824	-0.0145047	-0.0142502	-0.0179167	0.00242478	0.00252409	0.00252508	0.00238946	0.00243803	0.00241542	3.14E-12	1.87E-10	3.18E-10	1.28E-09	5.07E-09	1.19E-13	0.0211	0.0269	0.4328
rs2102278	0.011	0.0106441	0.0111379	0.0104967	0.0110166	0.0107001	0.00164692	0.00171424	0.00171491	0.00162281	0.00165576	0.00164043	2.41E-11	5.33E-10	8.33E-11	9.93E-11	2.87E-11	6.91E-11	0.0064	0.017	0.7092
rs2118663	-0.0109796	-0.0118405	-0.0120113	-0.0108276	-0.0107284	-0.0101131	0.00195262	0.00203249	0.00203329	0.00192406	0.00196319	0.00194506	1.88E-08	5.70E-09	3.48E-09	1.83E-08	4.64E-08	2.00E-07	-0.0058	0.0185	0.752501
rs2140046	-0.0133243	-0.0117709	-0.011024	-0.011844	-0.0127617	-0.0144108	0.00159612	0.00166143	0.00166207	0.00157278	0.0016047	0.00158986	6.97E-17	1.40E-12	3.30E-11	5.06E-14	1.83E-15	1.26E-19	-0.0114	0.0162	0.4801
rs2142331	-0.0133689	-0.0120735	-0.0125743	-0.0129085	-0.0135329	-0.0135059	0.00157097	0.00163525	0.00163588	0.00154801	0.00157948	0.00156485	1.75E-17	1.55E-13	1.52E-14	7.53E-17	1.06E-17	6.12E-18	0.0091	0.0175	0.6051
rs2145270	-0.0083295	-0.00318694	-0.00300231	-0.00931692	-0.00875391	-0.0113813	0.0015804	0.00164508	0.0016457	0.00155725	0.00158891	0.00157428	1.36E-07	0.0527145	0.068102	2.19E-09	3.60E-08	4.86E-13	0.0015	0.0172	0.9286
rs216193	-0.00932102	-0.0105994	-0.0107957	-0.00715671	-0.00792024	-0.00820596	0.00158246	0.00164714	0.00164777	0.00155932	0.00159098	0.00157627	3.86E-09	1.24E-10	5.70E-11	4.44E-06	6.42E-07	1.93E-07	-0.0076	0.0165	0.6441
rs2181375	0.00764501	0.00885495	0.00972655	0.00726886	0.00815722	0.00630099	0.00156565	0.00162964	0.00163028	0.00154277	0.00157412	0.00155962	1.05E-06	5.52E-08	2.43E-09	2.46E-06	2.20E-07	5.34E-05	-0.0365	0.0162	0.0241602
rs2194411	0.0260298	0.0241814	0.0234426	0.023358	0.0233441	0.0267723	0.00232558	0.00242083	0.00242176	0.00229163	0.00233823	0.00231649	4.48E-29	1.72E-23	3.69E-22	2.15E-24	1.81E-23	6.88E-31	0.0239	0.0234	0.306
rs2197563	0.0108926	0.0104501	0.010084	0.00981469	0.00969012	0.0108203	0.00156778	0.00163188	0.00163251	0.00154487	0.00157623	0.00156171	3.72E-12	1.52E-10	6.54E-10	2.11E-10	7.87E-10	4.26E-12	-0.0084	0.018	0.6425
rs2229840	0.0215209	0.0218355	0.0219775	0.0188488	0.0191121	0.0206686	0.00209181	0.00217736	0.00217817	0.00206126	0.00210317	0.00208366	8.04E-25	1.15E-23	6.17E-24	6.03E-20	1.02E-19	3.45E-23	-0.0287	0.0225	0.2027
rs2230033	-0.0134986	-0.0137021	-0.0127753	-0.0113165	-0.011063	-0.0132455	0.00154805	0.00161138	0.00161203	0.00152545	0.00155644	0.00154202	2.80E-18	1.85E-17	2.29E-15	1.19E-13	1.18E-12	8.76E-18	0.0176	0.0159	0.2689
rs2230793	0.0116267	0.012806	0.012712	0.0100124	0.0109003	0.0106006	0.001956	0.00203595	0.00203678	0.0019274	0.00196657	0.00194848	2.78E-09	3.18E-10	4.35E-10	2.05E-07	2.98E-08	5.32E-08	0.0026	0.0191	0.8902
rs2240735	0.0156505	0.0161045	0.0165064	0.013973	0.0144465	0.0148313	0.00176885	0.0018412	0.00184189	0.001743	0.0017784	0.00176201	8.97E-19	2.21E-18	3.22E-19	1.09E-15	4.55E-16	3.87E-17	-0.0012	0.0179	0.9472
rs2252720	-0.0140965	-0.0115405	-0.0112394	-0.0126165	-0.0136745	-0.0153973	0.00165002	0.00171754	0.00171823	0.00162592	0.00165893	0.00164356	1.31E-17	1.83E-11	6.11E-11	8.54E-15	1.69E-16	7.42E-21	0.0222	0.0178	0.2104
rs2265309	-0.0116894	-0.00998135	-0.00994005	-0.0110607	-0.0114693	-0.0126154	0.00153766	0.00160054	0.00160117	0.00151514	0.00154592	0.00153161	2.92E-14	4.49E-10	5.37E-10	2.88E-13	1.18E-13	1.78E-16	0.0094	0.016	0.5571
rs2268762	0.0105329	0.00777321	0.00764306	0.0120766	0.011245	0.0117074	0.00157535	0.00163981	0.00164045	0.00155225	0.00158378	0.00156913	2.30E-11	2.13E-06	3.18E-06	7.27E-15	1.25E-12	8.60E-14	0.0176	0.0162	0.2764
rs2270894	-0.0165302	-0.0163448	-0.0155878	-0.0132788	-0.0136015	-0.0167531	0.0019748	0.00205556	0.00205638	0.00194596	0.00198545	0.00196701	5.75E-17	1.85E-15	3.46E-14	8.88E-12	7.37E-12	1.64E-17	0.02	0.0181	0.2708
rs2280940	0.011829	0.0119044	0.0118945	0.011425	0.0112817	0.0114914	0.00168016	0.00174885	0.00174953	0.00165559	0.00168926	0.00167361	1.92E-12	9.99E-12	1.06E-11	5.18E-12	2.42E-11	6.60E-12	-0.007	0.0178	0.693499
rs2281175	0.0112435	0.0107113	0.0103146	0.0100113	0.0106692	0.011263	0.00164578	0.00171313	0.0017138	0.00162176	0.00165469	0.0016394	8.41E-12	4.04E-10	1.76E-09	6.70E-10	1.14E-10	6.43E-12	-0.0058	0.0162	0.7188
rs2282231	0.0148156	0.0182898	0.0186403	0.0108259	0.0109029	0.0127699	0.00188369	0.00196059	0.00196138	0.00185619	0.0018939	0.00187643	3.69E-15	1.08E-20	2.04E-21	5.47E-09	8.58E-09	1.01E-11	0.0113	0.0204	0.5798
rs2288671	0.00943847	0.0104325	0.0107887	0.00831859	0.00923246	0.00832166	0.00154676	0.00161	0.00161062	0.00152415	0.0015551	0.00154077	1.05E-09	9.20E-11	2.11E-11	4.82E-08	2.91E-09	6.63E-08	-0.009	0.0267	0.7357
rs2291256	0.0155328	0.01575	0.0174416	0.013977	0.0141508	0.0142931	0.0027148	0.0028258	0.00282681	0.00267499	0.00272925	0.00270401	1.06E-08	2.50E-08	6.83E-10	1.74E-07	2.16E-07	1.25E-07	-0.0373	0.0379	0.3245
rs2296316	-0.0109644	-0.00902219	-0.00837385	-0.0101362	-0.00988366	-0.0122085	0.00155155	0.00161502	0.00161566	0.00152886	0.00155989	0.00154539	1.59E-12	2.32E-08	2.19E-07	3.36E-11	2.36E-10	2.80E-15	0.0013	0.016	0.9376
rs2305758	0.0100306	0.00991768	0.00918165	0.00908295	0.00815149	0.0100476	0.00170087	0.00177041	0.00177115	0.00167602	0.0017101	0.00169427	3.70E-09	2.12E-08	2.17E-07	5.99E-08	1.87E-06	3.03E-09	-0.0527	0.018	0.00346497
rs2307111	-0.0181213	-0.0191095	-0.0198622	-0.0178103	-0.0185104	-0.0162329	0.00157384	0.0016382	0.00163881	0.00155085	0.00158236	0.00156784	1.14E-30	1.95E-31	8.43E-34	1.60E-30	1.32E-31	4.06E-25	0.0287	0.0161	0.0752004
rs2395792	-0.0339096	-0.0319384	-0.031527	-0.032114	-0.0321528	-0.0344848	0.00382338	0.00397964	0.00398124	0.00376728	0.00384378	0.00380848	7.41E-19	1.01E-15	2.40E-15	1.54E-17	6.04E-17	1.38E-19	0.0029	0.0344	0.9322
rs2396348	0.0117789	0.00833034	0.00802788	0.0106629	0.011094	0.0139475	0.00167442	0.00174297	0.00174368	0.00164996	0.00168346	0.00166779	2.00E-12	1.76E-06	4.15E-06	1.03E-10	4.40E-11	6.14E-17	0.0159	0.0179	0.3754
rs2411453	-0.0124727	-0.0166918	-0.0173027	-0.00988893	-0.0108882	-0.00912922	0.0015671	0.00163107	0.00163165	0.00154417	0.00157551	0.00156098	1.74E-15	1.41E-24	2.87E-26	1.52E-10	4.82E-12	4.97E-09	-0.0049	0.016	0.759899
rs244711	0.0166738	0.0118025	0.0121523	0.0162455	0.0167742	0.0193504	0.00177396	0.00184665	0.00184736	0.00174803	0.00178348	0.00176693	5.53E-21	1.65E-10	4.77E-11	1.50E-20	5.22E-21	6.61E-28	-0.0289	0.0174	0.0967899
rs2455561	-0.0123297	-0.0109035	-0.0105319	-0.0116048	-0.0116802	-0.0131897	0.00153865	0.0016016	0.00160223	0.00151615	0.00154693	0.00153262	1.12E-15	9.92E-12	4.93E-11	1.95E-14	4.35E-14	7.60E-18	0.0221	0.016	0.1684
rs2457982	0.0105042	0.00854554	0.00819907	0.00993088	0.00918681	0.0112739	0.00173285	0.00180375	0.00180444	0.0017075	0.00174222	0.00172604	1.35E-09	2.16E-06	5.53E-06	6.03E-09	1.34E-07	6.51E-11	0.0224	0.0179	0.2121
rs246185	0.0103438	0.00774106	0.00790581	0.0105728	0.00927514	0.011776	0.00165822	0.00172608	0.00172674	0.00163396	0.00166718	0.00165177	4.44E-10	7.30E-06	4.69E-06	9.77E-11	2.65E-08	1.01E-12	0.0258	0.0167	0.1219
rs247008	0.015135	0.0153084	0.0156727	0.0130906	0.0141477	0.014375	0.00164263	0.00170982	0.00171048	0.00161866	0.0016515	0.00163627	3.16E-20	3.47E-19	5.09E-20	6.12E-16	1.07E-17	1.57E-18	-0.0162	0.0163	0.3202
rs2476998	0.00955633	0.0105212	0.0108898	0.00864831	0.00857659	0.00872515	0.00170365	0.00177328	0.00177399	0.00167873	0.00171284	0.00169702	2.03E-08	2.97E-09	8.33E-10	2.58E-07	5.52E-07	2.73E-07	-0.012	0.0166	0.4687
rs2533879	-0.0221364	-0.0237623	-0.0240884	-0.0185238	-0.0179138	-0.0207059	0.0016742	0.00174267	0.00174336	0.00164991	0.00168344	0.0016678	6.70E-40	2.52E-42	2.06E-43	3.04E-29	1.94E-26	2.20E-35	-0.0107	0.0165	0.516
rs254963	-0.00972085	-0.00912551	-0.00835735	-0.00914784	-0.00921036	-0.00985351	0.00155605	0.00161967	0.00162032	0.00153328	0.00156445	0.00155001	4.19E-10	1.76E-08	2.50E-07	2.43E-09	3.93E-09	2.06E-10	0.0143	0.016	0.3701
rs25849	0.0169599	0.0150501	0.0144374	0.0165269	0.0169956	0.0174717	0.00170269	0.00177237	0.00177305	0.00167773	0.00171182	0.00169601	2.28E-23	2.05E-17	3.88E-16	6.85E-23	3.16E-23	6.99E-25	0.0355	0.0166	0.0321004
rs2602713	0.0103379	0.0088052	0.0078132	0.00789796	0.00837133	0.0118733	0.00156147	0.00162534	0.00162598	0.00153864	0.00156986	0.00155528	3.58E-11	6.05E-08	1.55E-06	2.85E-07	9.69E-08	2.28E-14	-0.0077	0.0165	0.6402
rs2647239	-0.017049	-0.0151793	-0.0151406	-0.0139733	-0.0150862	-0.0181887	0.00156059	0.0016245	0.00162514	0.00153789	0.00156913	0.0015545	8.88E-28	9.33E-21	1.21E-20	1.03E-19	7.00E-22	1.28E-31	-0.0011	0.0162	0.9476
rs2678204	0.0123906	0.0127304	0.0136489	0.0124384	0.0136163	0.0112666	0.00162086	0.00168715	0.00168778	0.00159713	0.00162952	0.0016145	2.10E-14	4.52E-14	6.14E-16	6.83E-15	6.51E-17	2.99E-12	0.0172	0.0175	0.3259
rs2724423	0.00890723	0.00646837	0.00645409	0.00942335	0.0102025	0.00973515	0.0018579	0.00193388	0.0019346	0.00183064	0.00186776	0.00185049	1.63E-06	0.000823607	0.00084963	2.64E-07	4.70E-08	1.43E-07	0.0077	0.0192	0.6877
rs2733287	0.00924499	0.00864866	0.00908742	0.00859213	0.00977964	0.00907025	0.00153766	0.00160057	0.00160121	0.00151521	0.00154596	0.00153172	1.83E-09	6.54E-08	1.39E-08	1.42E-08	2.52E-10	3.19E-09	-0.0069	0.016	0.663399
rs2744965	0.039102	0.0395679	0.0398489	0.0361491	0.0368091	0.0371564	0.00221467	0.00230523	0.00230619	0.00218245	0.00222677	0.00220614	9.87E-70	5.24E-66	7.23E-67	1.35E-61	2.35E-61	1.27E-63	0.0072	0.0203	0.7212
rs274677	-0.00879274	-0.00783166	-0.00838951	-0.00884774	-0.00953157	-0.00908423	0.00163246	0.00169922	0.00169985	0.00160854	0.00164119	0.00162607	7.20E-08	4.05E-06	8.00E-07	3.79E-08	6.34E-09	2.32E-08	-0.0289	0.0165	0.0797609
rs2756895	0.00827095	0.00877557	0.0089478	0.00722733	0.0076092	0.00790218	0.00153714	0.00159998	0.00160061	0.00151465	0.00154539	0.00153113	7.42E-08	4.14E-08	2.27E-08	1.83E-06	8.49E-07	2.46E-07	-0.0117	0.016	0.4653
rs2803888	-0.00859602	-0.00874963	-0.0081446	-0.00755799	-0.00678725	-0.00856586	0.00156023	0.00162403	0.00162468	0.00153741	0.00156865	0.00155416	3.60E-08	7.15E-08	5.36E-07	8.84E-07	1.51E-05	3.56E-08	0.0069	0.0159	0.6638
rs2812208	0.0759708	0.0711488	0.0713763	0.0670334	0.0674752	0.076771	0.00531112	0.00552872	0.00553065	0.00523335	0.00533955	0.00528993	2.13E-46	6.87E-38	4.28E-38	1.49E-37	1.35E-36	1.04E-47	0.0753	0.0546	0.168
rs281385	-0.0137548	-0.010898	-0.0110541	-0.0138308	-0.0139318	-0.01473	0.00235667	0.00245308	0.002454	0.00232217	0.00236925	0.00234737	5.33E-09	8.89E-06	6.65E-06	2.59E-09	4.10E-09	3.50E-10	-0.009	0.0211	0.668499
rs2815753	0.0096427	0.010817	0.0111759	0.0107416	0.0106481	0.00790939	0.00156614	0.00163012	0.00163074	0.00154313	0.00157448	0.00155998	7.42E-10	3.23E-11	7.23E-12	3.39E-12	1.35E-11	3.98E-07	0.0027	0.0167	0.87
rs28391281	-0.00962609	-0.0103313	-0.00983422	-0.0083907	-0.00820776	-0.00936625	0.00154173	0.00160478	0.00160542	0.0015192	0.00155005	0.00153572	4.28E-10	1.21E-10	9.04E-10	3.33E-08	1.19E-07	1.07E-09	0.0075	0.016	0.6399
rs284324	-0.010389	-0.00803373	-0.00845398	-0.0103829	-0.0108312	-0.0113787	0.00155371	0.0016173	0.00161792	0.00153097	0.00156208	0.00154765	2.29E-11	6.79E-07	1.74E-07	1.19E-11	4.10E-12	1.95E-13	0.0131	0.0164	0.4231
rs2856666	-0.0210659	-0.0201526	-0.0196761	-0.0181599	-0.0189808	-0.0215775	0.00156361	0.0016276	0.00162826	0.00154083	0.00157207	0.0015574	2.33E-41	3.34E-35	1.30E-33	4.69E-32	1.48E-33	1.22E-43	-0.0252	0.0191	0.1874
rs28575622	0.0170487	0.0130489	0.0147644	0.0166337	0.0165311	0.0186446	0.00319214	0.00332267	0.00332399	0.00314539	0.0032093	0.00317938	9.26E-08	8.59E-05	8.93E-06	1.24E-07	2.59E-07	4.52E-09	0.025	0.0348	0.472
rs2885697	-0.0199927	-0.0169381	-0.0165685	-0.0189635	-0.0196152	-0.0217951	0.00162604	0.00169267	0.00169334	0.00160227	0.0016348	0.00161957	9.77E-35	1.44E-23	1.32E-22	2.60E-32	3.68E-33	2.86E-41	-0.0355	0.0168	0.03422
rs28929474	0.034223	0.028117	0.0299272	0.0275015	0.0286751	0.038038	0.00543293	0.00565593	0.00565808	0.00535466	0.00546348	0.00541319	3.00E-10	6.66E-07	1.23E-07	2.81E-07	1.53E-07	2.12E-12	-0.0027	0.0576	0.962
rs2900208	0.0137622	0.00982556	0.00958312	0.0142245	0.0135568	0.0154114	0.00160709	0.0016729	0.00167357	0.00158357	0.00161574	0.00160073	1.10E-17	4.27E-09	1.03E-08	2.66E-19	4.86E-17	6.15E-22	-0.0089	0.0164	0.589
rs2979655	0.0121103	0.0129813	0.0131749	0.0119965	0.0123953	0.0107023	0.00210366	0.00218966	0.00219053	0.00207289	0.002115	0.00209558	8.58E-09	3.06E-09	1.81E-09	7.16E-09	4.61E-09	3.27E-07	0.0237	0.0237	0.3166
rs310792	0.0116414	0.010903	0.0116284	0.0105877	0.0104369	0.0117412	0.00169202	0.00176122	0.00176191	0.0016673	0.00170122	0.00168547	5.99E-12	6.00E-10	4.12E-11	2.15E-10	8.53E-10	3.26E-12	0.0183	0.0186	0.3253
rs3110416	-0.0107289	-0.0122713	-0.0113189	-0.00893974	-0.00902171	-0.00979847	0.0017053	0.00177499	0.00177571	0.00168034	0.00171451	0.00169866	3.15E-10	4.74E-12	1.84E-10	1.04E-07	1.43E-07	8.01E-09	-0.0054	0.0175	0.757
rs3110496	0.00962359	0.00905656	0.00867471	0.00831711	0.00804608	0.00999573	0.00165608	0.00172379	0.00172445	0.00163182	0.00166495	0.00164965	6.21E-09	1.49E-07	4.90E-07	3.46E-07	1.35E-06	1.37E-09	-0.0077	0.0164	0.6381
rs3116194	-0.0181221	-0.0149506	-0.0144426	-0.0183286	-0.0174932	-0.0197519	0.00259833	0.00270469	0.00270586	0.00256043	0.00261262	0.00258836	3.07E-12	3.25E-08	9.43E-08	8.18E-13	2.15E-11	2.33E-14	0.0474	0.0372	0.2021
rs3118903	-0.0313342	-0.0310618	-0.0298957	-0.0268129	-0.0265857	-0.0318592	0.00185346	0.00192935	0.00193013	0.00182653	0.00186372	0.00184622	4.34E-64	2.70E-58	4.30E-54	9.02E-49	3.74E-46	1.07E-66	0.0671	0.0182	0.000232498
rs3212260	0.0131807	0.0122897	0.0119993	0.0114966	0.012131	0.0136098	0.00175386	0.00182557	0.00182629	0.00172817	0.00176329	0.00174701	5.70E-14	1.68E-11	5.03E-11	2.89E-11	6.01E-12	6.70E-15	-0.0266	0.0191	0.1644
rs332115	-0.00900251	-0.00715942	-0.00680816	-0.00827229	-0.00714053	-0.00995083	0.00171869	0.00178895	0.00178966	0.00169353	0.00172796	0.001712	1.62E-07	6.28E-05	0.000142305	1.04E-06	3.59E-05	6.16E-09	-0.008	0.0164	0.623199
rs33967909	0.0152941	0.0145867	0.0150255	0.0140369	0.0144903	0.0150912	0.00187266	0.00194927	0.00195005	0.0018453	0.00188279	0.00186543	3.17E-16	7.27E-14	1.31E-14	2.82E-14	1.41E-14	5.99E-16	-0.0084	0.018	0.6401
rs34060476	0.0181014	0.0162447	0.0149696	0.0195569	0.0181527	0.0186773	0.00225439	0.00234661	0.00234753	0.00222132	0.00226651	0.00224577	9.83E-16	4.44E-12	1.81E-10	1.32E-18	1.16E-15	9.08E-17	0.0017	0.0234	0.9431
rs34073859	-0.0126896	-0.0104978	-0.0109817	-0.012012	-0.012471	-0.0137321	0.0024338	0.00253336	0.00253431	0.00239813	0.00244692	0.00242433	1.85E-07	3.42E-05	1.47E-05	5.48E-07	3.46E-07	1.48E-08	-0.0303	0.029	0.2954
rs34517439	0.0358562	0.036854	0.0368739	0.0323097	0.0334712	0.0339593	0.00235487	0.00245118	0.00245212	0.0023206	0.00236771	0.00234584	2.46E-52	4.49E-51	4.33E-51	4.73E-44	2.33E-45	1.77E-47	0.0165	0.024	0.4913
rs34693680	0.0137895	0.0123909	0.0122086	0.0124613	0.0122667	0.0140613	0.00225596	0.00234822	0.00234912	0.00222291	0.00226804	0.0022471	9.82E-10	1.32E-07	2.03E-07	2.07E-08	6.36E-08	3.92E-10	0.003	0.0243	0.9029
rs34776209	-0.0184334	-0.0168408	-0.0165809	-0.0156583	-0.0153731	-0.0192227	0.00178016	0.00185302	0.00185376	0.00175421	0.00178988	0.00177324	4.01E-25	1.01E-19	3.76E-19	4.43E-19	8.82E-18	2.24E-27	0.0033	0.0196	0.8678
rs34879158	-0.0212877	-0.0207439	-0.0200746	-0.0189919	-0.0186184	-0.0214362	0.00174919	0.00182079	0.00182151	0.00172365	0.0017587	0.00174232	4.56E-34	4.60E-30	3.07E-28	3.15E-28	3.48E-26	8.85E-35	-0.0509	0.0189	0.00698506
rs35182096	0.00930444	0.00693528	0.00654178	0.00923137	0.00974636	0.0102505	0.00177213	0.00184464	0.00184536	0.00174621	0.00178168	0.00176525	1.52E-07	0.000170149	0.000392699	1.25E-07	4.50E-08	6.37E-09	0.015	0.0181	0.4056
rs35233301	0.0111889	0.0105402	0.00982472	0.0109673	0.0101962	0.0115652	0.00170291	0.00177254	0.00177323	0.00167798	0.00171207	0.00169622	5.02E-11	2.74E-09	3.02E-08	6.33E-11	2.60E-09	9.23E-12	7.00E-04	0.0171	0.9669
rs35506085	-0.0195237	-0.0160653	-0.0160785	-0.0178991	-0.0183951	-0.0210644	0.00200678	0.00208892	0.0020897	0.00197747	0.00201761	0.00199892	2.29E-22	1.47E-14	1.43E-14	1.42E-19	7.75E-20	5.83E-26	0.0189	0.0212	0.373
rs35629473	0.0109379	0.0108839	0.0113391	0.0118165	0.0104473	0.0103615	0.00210282	0.00218878	0.00218963	0.00207203	0.00211409	0.00209454	1.98E-07	6.61E-07	2.24E-07	1.18E-08	7.75E-07	7.54E-07	-0.0383	0.0216	0.0761097
rs35665085	-0.0189857	-0.0151138	-0.014952	-0.0190389	-0.0182917	-0.0205409	0.00332795	0.00346405	0.00346564	0.00327931	0.00334595	0.00331512	1.17E-08	1.28E-05	1.60E-05	6.41E-09	4.59E-08	5.79E-10	-0.0299	0.0352	0.3953
rs35710322	0.0124761	0.0103395	0.0102016	0.0129382	0.012642	0.0131485	0.00154689	0.00161017	0.0016108	0.00152422	0.00155522	0.00154084	7.33E-16	1.35E-10	2.40E-10	2.10E-17	4.35E-16	1.43E-17	0.0245	0.0176	0.1636
rs357501	0.0106965	0.0108555	0.0113807	0.00954675	0.0102149	0.00975207	0.00159238	0.00165749	0.00165812	0.0015691	0.00160094	0.00158615	1.85E-11	5.78E-11	6.73E-12	1.17E-09	1.77E-10	7.84E-10	0.0048	0.0162	0.7651
rs357561	0.0185965	0.0178233	0.0174557	0.015152	0.0153628	0.0196285	0.00261474	0.00272165	0.00272272	0.00257653	0.00262881	0.00260456	1.14E-12	5.81E-11	1.45E-10	4.09E-09	5.10E-09	4.85E-14	0.0453	0.0259	0.08
rs35756741	-0.0188346	-0.0170956	-0.0167599	-0.0161042	-0.0151397	-0.0200379	0.00266849	0.00277764	0.00277881	0.00262952	0.00268289	0.00265808	1.69E-12	7.53E-10	1.63E-09	9.11E-10	1.67E-08	4.77E-14	-8.00E-04	0.0264	0.9771
rs35804313	-0.0115511	-0.0102019	-0.0102381	-0.0112361	-0.0112475	-0.0123292	0.00188137	0.00195837	0.00195914	0.00185392	0.00189165	0.00187414	8.27E-10	1.90E-07	1.74E-07	1.36E-09	2.75E-09	4.76E-11	-0.0481	0.0191	0.01166
rs35811052	-0.0103463	-0.0102523	-0.0104163	-0.009316	-0.00924412	-0.0101489	0.00175808	0.00182999	0.00183067	0.00173239	0.00176755	0.00175118	3.98E-09	2.12E-08	1.27E-08	7.56E-08	1.70E-07	6.82E-09	-0.0205	0.0184	0.2671
rs35874463	0.0222816	0.0205941	0.0215752	0.0189667	0.0187934	0.02312	0.00328619	0.00342053	0.00342191	0.00323817	0.00330388	0.0032732	1.20E-11	1.74E-09	2.89E-10	4.71E-09	1.28E-08	1.63E-12	0.0449	0.0413	0.2764
rs36000545	-0.0151243	-0.0140365	-0.0142259	-0.0137292	-0.0141683	-0.0151892	0.00159118	0.00165628	0.00165695	0.00156795	0.0015998	0.00158499	2.01E-21	2.37E-17	9.07E-18	2.03E-18	8.31E-19	9.48E-22	-0.0091	0.017	0.591701
rs36012032	0.0167325	0.0166565	0.0168059	0.0143806	0.0144349	0.0168182	0.0026703	0.00277947	0.00278054	0.00263126	0.00268473	0.00265988	3.71E-10	2.07E-09	1.50E-09	4.62E-08	7.59E-08	2.57E-10	-0.002	0.0287	0.9443
rs36063247	-0.0381871	-0.0338153	-0.0340097	-0.0334521	-0.0329922	-0.0407065	0.00246841	0.00256955	0.00257055	0.00243246	0.00248183	0.00245859	5.75E-54	1.53E-39	5.99E-40	5.06E-43	2.59E-40	1.51E-61	-0.0707	0.0254	0.00541502
rs36100359	-0.012612	-0.0127344	-0.0123174	-0.00857622	-0.00955078	-0.0131052	0.00220478	0.00229494	0.00229583	0.00217254	0.00221671	0.00219618	1.06E-08	2.88E-08	8.10E-08	7.90E-05	1.64E-05	2.41E-09	0.0388	0.0224	0.0830004
rs36120387	-0.0152858	-0.015617	-0.0162862	-0.0137057	-0.0139609	-0.0145314	0.00247958	0.00258095	0.00258193	0.00244329	0.00249286	0.00246989	7.07E-10	1.44E-09	2.83E-10	2.03E-08	2.14E-08	4.02E-09	-0.0016	0.0315	0.9587
rs365352	-0.017046	-0.0172426	-0.0179789	-0.0157686	-0.0152481	-0.0159427	0.00178067	0.00185352	0.00185423	0.00175465	0.00179026	0.00177369	1.05E-21	1.38E-20	3.15E-22	2.56E-19	1.64E-17	2.52E-19	-0.0131	0.0205	0.5231
rs3730071	-0.0235918	-0.0280124	-0.026901	-0.0209383	-0.0243602	-0.019396	0.0044777	0.00466088	0.00466275	0.00441236	0.00450224	0.00446096	1.37E-07	1.86E-09	7.97E-09	2.08E-06	6.28E-08	1.37E-05	0.0505	0.0799	0.5271
rs3738449	-0.0115912	-0.0119728	-0.0116309	-0.0103395	-0.0107282	-0.0114404	0.00163	0.00169667	0.00169733	0.00160616	0.00163877	0.00162361	1.15E-12	1.71E-12	7.27E-12	1.22E-10	5.90E-11	1.84E-12	-0.0246	0.0177	0.1662
rs3740591	0.012963	0.0108864	0.0104728	0.0126602	0.0124758	0.0140183	0.00156001	0.00162385	0.00162449	0.00153719	0.00156844	0.0015539	9.64E-17	2.03E-11	1.14E-10	1.79E-16	1.81E-15	1.87E-19	0.0079	0.0169	0.6409
rs3742716	-0.0108373	-0.0095634	-0.00930035	-0.00842276	-0.0091594	-0.0115628	0.00164009	0.00170718	0.00170786	0.00161612	0.00164892	0.00163367	3.91E-11	2.12E-08	5.17E-08	1.87E-07	2.78E-08	1.47E-12	-0.0012	0.0162	0.942
rs37978	0.00854198	0.0066895	0.00667445	0.00673909	0.00720647	0.00988808	0.00154161	0.00160465	0.0016053	0.00151908	0.00154993	0.00153558	3.01E-08	3.06E-05	3.21E-05	9.15E-06	3.33E-06	1.20E-10	0.0046	0.0161	0.7755
rs3798519	0.0209179	0.022529	0.0235901	0.0195895	0.0199783	0.018076	0.00200949	0.00209161	0.00209235	0.00198003	0.00202027	0.0020017	2.26E-25	4.76E-27	1.78E-29	4.47E-23	4.68E-23	1.72E-19	-0.0147	0.0195	0.451
rs3803286	-0.00956612	-0.00981846	-0.010873	-0.00969259	-0.0107799	-0.00830017	0.00162705	0.00169358	0.00169423	0.00160324	0.00163575	0.00162072	4.12E-09	6.74E-09	1.39E-10	1.49E-09	4.40E-11	3.04E-07	-0.0459	0.0168	0.006446
rs3809570	0.0133983	0.0120826	0.0112424	0.0135339	0.0133072	0.0139311	0.00179551	0.00186894	0.00186967	0.00176919	0.00180509	0.00178834	8.54E-14	1.01E-10	1.82E-09	2.02E-14	1.68E-13	6.72E-15	-0.0177	0.0192	0.3556
rs3810291	0.0169347	0.0184617	0.018857	0.0161419	0.0167046	0.014576	0.00164181	0.00170891	0.00170955	0.00161779	0.00165061	0.00163543	6.10E-25	3.36E-27	2.76E-28	1.92E-23	4.53E-24	5.01E-19	0.0276	0.0165	0.0942106
rs3814877	0.0233818	0.0234999	0.0230036	0.0211841	0.0224655	0.0225649	0.00156507	0.00162909	0.00162975	0.00154225	0.00157355	0.00155902	1.89E-50	3.71E-47	3.18E-45	6.37E-43	3.14E-46	1.84E-47	0.006	0.0164	0.714399
rs3818416	0.0156488	0.0173334	0.0168179	0.0125996	0.0124251	0.014574	0.00182	0.00189435	0.00189511	0.00179339	0.00182981	0.00181297	8.13E-18	5.72E-20	7.07E-19	2.14E-12	1.12E-11	9.11E-16	-0.0118	0.0193	0.5401
rs3824491	0.015745	0.0131954	0.0130053	0.0152737	0.0153384	0.0167132	0.00268695	0.00279693	0.00279811	0.00264778	0.00270158	0.00267667	4.64E-09	2.38E-06	3.35E-06	8.01E-09	1.37E-08	4.27E-10	0.0017	0.0276	0.9499
rs3843751	-0.0137485	-0.0126151	-0.0124276	-0.0126425	-0.0128391	-0.0142959	0.00162768	0.00169427	0.00169492	0.00160386	0.00163642	0.00162124	3.01E-17	9.66E-14	2.27E-13	3.22E-15	4.31E-15	1.17E-18	-0.0112	0.0178	0.5276
rs3845344	0.00874379	0.00970006	0.0100472	0.00837267	0.00866458	0.00773557	0.00157231	0.00163659	0.00163724	0.00154933	0.00158079	0.00156619	2.68E-08	3.09E-09	8.44E-10	6.52E-08	4.23E-08	7.85E-07	0.0184	0.016	0.25
rs3853252	0.0158995	0.0151024	0.0154939	0.0144077	0.0149921	0.0160202	0.00154801	0.00161137	0.00161199	0.0015254	0.00155636	0.00154195	9.61E-25	7.13E-21	7.18E-22	3.57E-21	5.85E-22	2.79E-25	-0.0072	0.0162	0.655
rs395980	-0.00878535	-0.0110741	-0.0104866	-0.00488946	-0.00644584	-0.00768031	0.00174739	0.00181878	0.00181952	0.00172183	0.00175679	0.00174053	4.97E-07	1.14E-09	8.25E-09	0.00451606	0.000243433	1.02E-05	-0.0217	0.0179	0.2261
rs4076108	0.0100362	0.00865699	0.00778153	0.00965435	0.0100279	0.0111137	0.00179049	0.00186373	0.00186447	0.00176428	0.00180016	0.0017835	2.08E-08	3.40E-06	3.00E-05	4.45E-08	2.54E-08	4.63E-10	0.0137	0.018	0.4485
rs41268621	0.0169982	0.0134621	0.0140407	0.0158723	0.0174064	0.0188661	0.00307576	0.00320149	0.00320287	0.00303083	0.00309244	0.00306411	3.27E-08	2.61E-05	1.17E-05	1.63E-07	1.82E-08	7.42E-10	0.0783	0.0291	0.007193
rs41271299	0.0437447	0.0365788	0.0368841	0.0389825	0.0422097	0.0478434	0.00346953	0.00361174	0.00361305	0.00341891	0.00348831	0.00345567	1.94E-36	4.20E-24	1.83E-24	4.14E-30	1.07E-33	1.40E-43	0.0087	0.0636	0.8912
rs41311445	-0.0242739	-0.0224023	-0.0211481	-0.0243724	-0.024103	-0.0246154	0.00259758	0.00270389	0.00270497	0.00255957	0.00261161	0.00258747	9.26E-21	1.18E-16	5.37E-15	1.71E-21	2.74E-20	1.86E-21	-0.0335	0.0235	0.1534
rs42044	0.0285721	0.0259944	0.0257552	0.0240711	0.0259301	0.0298433	0.00173044	0.00180132	0.00180205	0.00170527	0.0017398	0.0017236	3.21E-61	3.43E-47	2.53E-46	3.13E-45	3.22E-50	3.92E-67	0.0094	0.0182	0.6032
rs4282339	-0.0173145	-0.013829	-0.014235	-0.0170256	-0.0169864	-0.0187176	0.00189324	0.00197076	0.00197152	0.00186553	0.00190338	0.0018857	5.97E-20	2.27E-12	5.20E-13	7.12E-20	4.51E-19	3.23E-23	0.0039	0.0203	0.8488
rs4341996	-0.0107507	-0.012114	-0.0126157	-0.0103868	-0.00909711	-0.00953386	0.00188876	0.00196596	0.00196669	0.0018611	0.00189888	0.0018814	1.26E-08	7.20E-10	1.41E-10	2.39E-08	1.66E-06	4.03E-07	0.0032	0.0201	0.8752
rs4472800	0.0100163	0.0105518	0.0108691	0.00866463	0.00939783	0.00931449	0.00157792	0.00164247	0.00164311	0.00155489	0.00158645	0.00157189	2.19E-10	1.33E-10	3.72E-11	2.51E-08	3.15E-09	3.11E-09	0.0222	0.0163	0.1718
rs4517716	0.00940101	0.011687	0.0115779	0.00856201	0.00852146	0.0071353	0.00194464	0.00202412	0.0020249	0.00191615	0.00195504	0.00193697	1.34E-06	7.75E-09	1.08E-08	7.89E-06	1.31E-05	0.000229879	-0.0098	0.0203	0.630199
rs4627713	0.0323356	0.0301914	0.0302119	0.0287946	0.0305728	0.0320463	0.00467622	0.00486743	0.00486926	0.00460761	0.00470122	0.00465764	4.69E-12	5.56E-10	5.49E-10	4.13E-10	7.88E-11	5.98E-12	0.0037	0.0642	0.9545
rs4680	0.0084564	0.00824169	0.00766938	0.00848564	0.00817099	0.00854661	0.00153604	0.00159883	0.00159944	0.00151352	0.00154425	0.00152995	3.69E-08	2.54E-07	1.63E-06	2.07E-08	1.22E-07	2.32E-08	-0.0222	0.016	0.1653
rs473902	-0.0279896	-0.0223701	-0.0220788	-0.0240709	-0.0234417	-0.0319524	0.00268631	0.00279637	0.00279752	0.00264717	0.00270108	0.0026758	2.04E-25	1.25E-15	2.98E-15	9.68E-20	4.02E-18	7.33E-33	0.0235	0.0267	0.3787
rs4752689	0.0113279	0.0109752	0.0106229	0.0109007	0.0105586	0.011252	0.00155708	0.00162074	0.00162137	0.00153427	0.00156541	0.00155095	3.47E-13	1.27E-11	5.69E-11	1.21E-12	1.53E-11	4.03E-13	-0.0031	0.0175	0.8605
rs475591	0.0108992	0.0112268	0.0105301	0.00906245	0.0094216	0.0103423	0.0015568	0.00162047	0.0016211	0.00153406	0.00156524	0.00155078	2.55E-12	4.27E-12	8.28E-11	3.48E-09	1.75E-09	2.58E-11	0.0123	0.0161	0.4454
rs4800670	-0.00880547	-0.00787769	-0.0079572	-0.00814297	-0.00914551	-0.00913678	0.0015808	0.00164547	0.00164611	0.00155768	0.00158931	0.00157465	2.55E-08	1.69E-06	1.34E-06	1.72E-07	8.70E-09	6.54E-09	-0.0115	0.0163	0.4833
rs4815932	-0.00820647	-0.00628498	-0.00641358	-0.00801576	-0.00767684	-0.00937066	0.00162377	0.00169017	0.00169082	0.00159997	0.0016325	0.00161744	4.33E-07	0.000200401	0.000148758	5.45E-07	2.57E-06	6.90E-09	0.0161	0.0161	0.3181
rs4819021	-0.0100328	-0.0114947	-0.0113841	-0.00862099	-0.00860318	-0.00876771	0.00155115	0.00161453	0.00161517	0.00152848	0.0015595	0.00154512	9.95E-11	1.08E-12	1.82E-12	1.70E-08	3.46E-08	1.39E-08	-0.0097	0.016	0.5441
rs485554	0.0182434	0.0142744	0.0145549	0.0169141	0.016227	0.0199446	0.00165488	0.00172272	0.00172337	0.00163072	0.00166388	0.00164842	2.96E-28	1.18E-16	3.04E-17	3.35E-25	1.81E-22	1.08E-33	0.0129	0.0169	0.4445
rs4865465	0.010313	0.0087516	0.0084587	0.00850669	0.00867262	0.0114153	0.0015371	0.00159996	0.0016006	0.00151463	0.00154541	0.00153108	1.96E-11	4.51E-08	1.26E-07	1.95E-08	2.00E-08	8.96E-14	-0.0247	0.0166	0.1372
rs4865956	-0.0113788	-0.00840756	-0.00860027	-0.00981671	-0.0102021	-0.0126387	0.00167541	0.00174397	0.00174464	0.00165092	0.00168448	0.00166887	1.11E-11	1.43E-06	8.25E-07	2.75E-09	1.39E-09	3.65E-14	0.0076	0.0178	0.669599
rs4946936	0.0201162	0.0179865	0.0178765	0.0190021	0.0207823	0.0203019	0.00171471	0.00178495	0.00178562	0.00168962	0.00172387	0.00170796	8.91E-32	7.05E-24	1.37E-23	2.44E-29	1.84E-33	1.41E-32	0.0436	0.0166	0.0086139
rs4980067	-0.0116636	-0.0104649	-0.0104746	-0.0101537	-0.0102954	-0.0119042	0.00153673	0.0015996	0.00160023	0.00151429	0.00154505	0.00153077	3.21E-14	6.07E-11	5.93E-11	2.01E-11	2.68E-11	7.47E-15	0.0199	0.0161	0.2171
rs4980826	0.00863854	0.00796543	0.0082042	0.00624027	0.00712923	0.00900058	0.00156999	0.0016342	0.00163486	0.00154706	0.00157845	0.00156386	3.75E-08	1.09E-06	5.22E-07	5.49E-05	6.29E-06	8.65E-09	-0.0119	0.0164	0.467599
rs508347	-0.0131896	-0.0104081	-0.0103208	-0.0126396	-0.0123186	-0.0145507	0.00167709	0.00174569	0.00174636	0.00165253	0.00168613	0.00167059	3.71E-15	2.49E-09	3.43E-09	2.04E-14	2.76E-13	3.05E-18	-0.0183	0.0168	0.2756
rs543874	0.026243	0.0298931	0.0299362	0.0230022	0.0258478	0.0226437	0.00189081	0.00196803	0.00196877	0.00186321	0.00190105	0.00188366	8.71E-44	4.33E-52	3.38E-52	5.25E-35	4.31E-42	2.80E-33	0.0253	0.0208	0.2251
rs55681913	0.0277588	0.0235271	0.022854	0.0264153	0.0268377	0.0296521	0.00250741	0.00261008	0.00261118	0.0024708	0.00252086	0.0024975	1.76E-28	2.00E-19	2.10E-18	1.13E-26	1.83E-26	1.67E-32	-0.0211	0.0244	0.3869
rs55726687	0.0147236	0.015188	0.0154709	0.0141156	0.0148921	0.0132828	0.00188083	0.00195783	0.0019586	0.00185341	0.00189098	0.00187349	4.96E-15	8.68E-15	2.82E-15	2.62E-14	3.41E-15	1.35E-12	-0.0015	0.0195	0.9371
rs55758152	0.0119131	0.0100364	0.0101564	0.0113899	0.0107408	0.0123066	0.00165581	0.00172359	0.00172425	0.00163159	0.00166472	0.00164933	6.27E-13	5.79E-09	3.86E-09	2.94E-12	1.11E-10	8.57E-14	-0.0197	0.017	0.2453
rs55796651	-0.00960311	-0.00801354	-0.00844238	-0.0107619	-0.010107	-0.0102068	0.00175687	0.00182878	0.0018295	0.00173121	0.00176639	0.00175008	4.61E-08	1.18E-05	3.94E-06	5.09E-10	1.05E-08	5.48E-09	-0.0304	0.0181	0.0926403
rs55831773	-0.0158542	-0.0162903	-0.0159479	-0.0130481	-0.0145756	-0.015649	0.00196388	0.00204421	0.00204499	0.00193518	0.00197442	0.00195612	6.89E-16	1.60E-15	6.28E-15	1.56E-11	1.56E-13	1.25E-15	-0.0178	0.0229	0.4392
rs56130943	0.00922473	0.00773387	0.00767538	0.0102783	0.0092283	0.00959617	0.00186115	0.00193725	0.00193798	0.00183383	0.00187106	0.00185372	7.18E-07	6.55E-05	7.48E-05	2.09E-08	8.14E-07	2.26E-07	-0.0048	0.0201	0.8096
rs56141370	0.0129251	0.0104523	0.0101828	0.0153408	0.0165034	0.0133895	0.00239434	0.00249239	0.00249335	0.00235929	0.00240716	0.00238495	6.74E-08	2.74E-05	4.43E-05	7.92E-11	7.10E-12	1.98E-08	-0.0399	0.0253	0.1151
rs56146644	-0.0153189	-0.0174676	-0.0162324	-0.0125856	-0.0136034	-0.0144139	0.00288713	0.00300517	0.00300637	0.00284502	0.00290274	0.00287598	1.12E-07	6.16E-09	6.69E-08	9.70E-06	2.78E-06	5.39E-07	0.0025	0.0339	0.9417
rs56303154	0.010205	0.00861885	0.00749708	0.00955881	0.00865741	0.0114888	0.00207443	0.00215924	0.00216006	0.00204399	0.00208552	0.0020662	8.68E-07	6.56E-05	0.000519027	2.92E-06	3.31E-05	2.69E-08	0.0168	0.0199	0.3978
rs57126421	-0.0104898	-0.0111631	-0.0103566	-0.00896957	-0.0100872	-0.00999435	0.00181992	0.00189431	0.00189506	0.00179329	0.0018297	0.00181274	8.23E-09	3.80E-09	4.63E-08	5.68E-07	3.53E-08	3.52E-08	-0.0207	0.019	0.2751
rs57153895	-0.0116315	-0.00970053	-0.00884968	-0.0103066	-0.0100704	-0.012826	0.0015341	0.00159688	0.0015975	0.00151166	0.00154239	0.00152811	3.41E-14	1.24E-09	3.03E-08	9.24E-12	6.63E-11	4.74E-17	0.0074	0.0159	0.6404
rs5742915	0.00955607	0.00679251	0.00706278	0.00785282	0.00789395	0.0112047	0.0015405	0.00160352	0.00160413	0.00151795	0.00154878	0.00153443	5.54E-10	2.28E-05	1.07E-05	2.30E-07	3.46E-07	2.84E-13	0.02	0.0161	0.2164
rs5752989	-0.0102385	-0.0106084	-0.0098531	-0.00967453	-0.0100791	-0.01016	0.00155151	0.00161492	0.00161557	0.00152879	0.00155981	0.00154545	4.14E-11	5.07E-11	1.07E-09	2.48E-10	1.04E-10	4.90E-11	-0.028	0.0159	0.07873
rs57635800	0.012596	0.0127086	0.0137896	0.0123723	0.0134626	0.0112803	0.00170186	0.00177146	0.00177211	0.00167696	0.00171097	0.00169519	1.35E-13	7.29E-13	7.19E-15	1.61E-13	3.60E-15	2.85E-11	-0.014	0.0175	0.4252
rs57636386	-0.0245839	-0.0272553	-0.0274535	-0.0231432	-0.0247302	-0.0212008	0.00278217	0.00289589	0.00289705	0.00274152	0.00279712	0.00277137	9.95E-19	4.91E-21	2.65E-21	3.14E-17	9.51E-19	2.02E-14	-0.0085	0.0366	0.8156
rs577282	0.0145539	0.0128232	0.0133107	0.0144685	0.0143831	0.0151522	0.00234309	0.00243887	0.00243976	0.00230873	0.00235556	0.0023339	5.26E-10	1.46E-07	4.88E-08	3.69E-10	1.02E-09	8.47E-11	-0.023	0.0225	0.3069
rs578366	-0.00949122	-0.00644717	-0.00649354	-0.0096267	-0.00993031	-0.0112691	0.00155396	0.00161758	0.00161821	0.00153123	0.00156233	0.00154789	1.01E-09	6.73E-05	6.00E-05	3.24E-10	2.07E-10	3.34E-13	0.0202	0.016	0.2082
rs58584712	0.010189	0.0115302	0.0114921	0.00760697	0.0070534	0.0091779	0.00188466	0.00196168	0.00196247	0.00185713	0.00189486	0.00187734	6.44E-08	4.16E-09	4.75E-09	4.20E-05	0.000197379	1.02E-06	-0.0079	0.0211	0.7067
rs58933784	-0.0110996	-0.00926759	-0.00966542	-0.011305	-0.0109546	-0.011575	0.00202153	0.00210421	0.00210501	0.00199192	0.00203247	0.00201368	4.01E-08	1.06E-05	4.40E-06	1.38E-08	7.06E-08	9.03E-09	0.003	0.0223	0.8916
rs594694	-0.0104939	-0.00846791	-0.00834217	-0.010452	-0.0100661	-0.0114998	0.00156082	0.00162467	0.00162529	0.00153795	0.00156919	0.00155469	1.78E-11	1.87E-07	2.86E-07	1.08E-11	1.41E-10	1.40E-13	-0.0037	0.0171	0.8285
rs59985551	-0.0179793	-0.0176752	-0.0183952	-0.0139462	-0.0140604	-0.0182647	0.00183999	0.00191526	0.00191598	0.00181315	0.00184996	0.00183271	1.50E-22	2.76E-20	7.97E-22	1.46E-14	2.96E-14	2.17E-23	-0.0306	0.0191	0.1098
rs60077625	0.0143338	0.01168	0.0123395	0.0135864	0.0135008	0.0154507	0.00165196	0.00171958	0.00172024	0.00162781	0.00166088	0.00164549	4.09E-18	1.11E-11	7.35E-13	7.06E-17	4.35E-16	6.05E-21	-0.0242	0.0181	0.1805
rs6032233	0.0123455	0.0120186	0.0117108	0.0117176	0.0119537	0.0123412	0.00195267	0.00203257	0.00203341	0.0019242	0.00196324	0.00194503	2.58E-10	3.36E-09	8.46E-09	1.13E-09	1.14E-09	2.23E-10	0.0023	0.0174	0.8964
rs603321	-0.0151113	-0.0126654	-0.0123773	-0.0160792	-0.0154549	-0.016165	0.00180194	0.00187569	0.00187644	0.00177557	0.00181162	0.00179489	5.04E-17	1.46E-11	4.23E-11	1.36E-19	1.46E-17	2.15E-19	-0.0347	0.021	0.0987097
rs6081869	-0.0101825	-0.00788691	-0.00803126	-0.00944359	-0.00968185	-0.0116345	0.00159707	0.00166237	0.00166299	0.00157366	0.00160564	0.00159074	1.82E-10	2.09E-06	1.37E-06	1.96E-09	1.64E-09	2.60E-13	0.0143	0.0161	0.3724
rs6096886	-0.0187199	-0.0174217	-0.0181584	-0.0183216	-0.0192759	-0.0182359	0.00195834	0.00203849	0.00203924	0.0019297	0.00196891	0.00195072	1.20E-21	1.28E-17	5.39E-19	2.23E-21	1.25E-22	8.96E-21	-0.0293	0.0212	0.1668
rs6142059	0.0110158	0.0105288	0.0108357	0.0112553	0.011341	0.0107148	0.00153782	0.00160072	0.00160133	0.00151531	0.00154608	0.00153185	7.89E-13	4.79E-11	1.32E-11	1.11E-13	2.22E-13	2.66E-12	0.019	0.0159	0.2324
rs61729527	-0.0251753	-0.0253399	-0.0250173	-0.0204418	-0.0220986	-0.0246721	0.0034898	0.0036326	0.00363394	0.00343874	0.00350848	0.00347592	5.45E-13	3.05E-12	5.82E-12	2.77E-09	3.01E-10	1.27E-12	0.0846	0.032	0.00812606
rs61862463	0.0297563	0.0274524	0.0279004	0.027208	0.0280735	0.0289432	0.00515992	0.00537106	0.0053731	0.0050844	0.00518784	0.00514037	8.09E-09	3.20E-07	2.08E-07	8.74E-08	6.26E-08	1.80E-08	-0.0452	0.0428	0.2915
rs61941043	0.048816	0.0458862	0.0422781	0.0448757	0.0482909	0.0498702	0.00794424	0.00826905	0.008272	0.0078278	0.00798601	0.00791322	8.01E-10	2.87E-08	3.21E-07	9.88E-09	1.48E-09	2.94E-10	0.0943	0.0791	0.233
rs62070645	-0.0241368	-0.0216828	-0.0207993	-0.0219098	-0.0216243	-0.0252049	0.00173036	0.00180125	0.00180198	0.00170511	0.0017398	0.00172359	3.28E-44	2.29E-33	8.17E-31	8.84E-38	1.85E-35	2.06E-48	-0.0498	0.0177	0.00479899
rs62106258	-0.0542941	-0.0629101	-0.0630757	-0.0480925	-0.0497361	-0.0462925	0.00357639	0.00372212	0.00372357	0.00352427	0.00359566	0.00356285	4.90E-52	4.65E-64	2.45E-64	2.19E-42	1.67E-43	1.37E-38	0.0713	0.0564	0.2062
rs62246314	0.0139023	0.0141519	0.0159438	0.012551	0.0135484	0.0128712	0.00254552	0.00264952	0.0026505	0.0025082	0.0025591	0.00253549	4.72E-08	9.23E-08	1.80E-09	5.62E-07	1.20E-07	3.85E-07	-0.0827	0.0323	0.01046
rs62275882	-0.0141446	-0.0139647	-0.0140308	-0.0128933	-0.0120632	-0.0134907	0.00221268	0.00230318	0.00230405	0.00218031	0.00222456	0.00220415	1.63E-10	1.34E-09	1.13E-09	3.35E-09	5.87E-08	9.33E-10	0.0203	0.0241	0.4
rs6235	0.0159229	0.0157674	0.0158297	0.0138093	0.0150736	0.0156106	0.00173357	0.00180445	0.00180514	0.00170821	0.00174287	0.00172679	4.14E-20	2.38E-18	1.81E-18	6.28E-16	5.23E-18	1.57E-19	-0.019	0.0176	0.2814
rs62378779	-0.0129437	-0.0140257	-0.013678	-0.00998944	-0.0106394	-0.0121227	0.0017004	0.00176991	0.00177062	0.00167562	0.00170962	0.00169374	2.70E-14	2.30E-15	1.12E-14	2.50E-09	4.88E-10	8.24E-13	-0.0067	0.0169	0.692299
rs62621197	-0.0364857	-0.0340562	-0.0366702	-0.0307688	-0.0313938	-0.0370204	0.0042511	0.00442499	0.00442657	0.00418887	0.00427391	0.00423467	9.31E-18	1.40E-14	1.19E-16	2.06E-13	2.06E-13	2.30E-18	0.0146	0.0561	0.7942
rs62621812	0.0490339	0.0504144	0.0489756	0.0435413	0.043963	0.0467875	0.00556216	0.00579017	0.00579261	0.00548166	0.00559364	0.0055419	1.20E-18	3.14E-18	2.81E-17	1.98E-15	3.87E-15	3.12E-17	-0.0256	0.0397	0.5198
rs6442022	0.00845657	0.00694215	0.00657222	0.00923892	0.00993418	0.00892727	0.00176844	0.00184075	0.00184148	0.00174252	0.00177788	0.00176156	1.74E-06	0.000162375	0.000358418	1.15E-07	2.30E-08	4.03E-07	0.0063	0.0188	0.738501
rs646370	0.015041	0.0138658	0.0134934	0.0154862	0.0138581	0.0154153	0.00217919	0.00226838	0.00226924	0.00214728	0.00219086	0.0021706	5.13E-12	9.81E-10	2.75E-09	5.53E-13	2.53E-10	1.23E-12	0.0048	0.022	0.8266
rs6470764	-0.0172093	-0.0136123	-0.0142613	-0.0157173	-0.0161007	-0.0189895	0.00190752	0.00198562	0.00198637	0.00187963	0.00191779	0.00190002	1.86E-19	7.12E-12	7.01E-13	6.19E-17	4.66E-17	1.63E-23	-0.0285	0.021	0.1735
rs6497409	-0.0122225	-0.0133991	-0.0136066	-0.0104215	-0.0109002	-0.0110894	0.00188702	0.00196413	0.00196488	0.00185942	0.0018972	0.00187966	9.36E-11	9.00E-12	4.37E-12	2.09E-08	9.18E-09	3.65E-09	0.0323	0.0212	0.127
rs6502119	-0.00982511	-0.0091331	-0.00891709	-0.00806266	-0.00865158	-0.0103789	0.00159376	0.00165893	0.00165956	0.00157044	0.00160231	0.00158749	7.07E-10	3.69E-08	7.74E-08	2.84E-07	6.69E-08	6.25E-11	0.0076	0.0162	0.6387
rs6570509	-0.0177903	-0.016854	-0.0165823	-0.0153602	-0.0163283	-0.0181878	0.00170312	0.00177281	0.00177353	0.00167828	0.00171233	0.00169641	1.55E-25	1.98E-21	8.83E-21	5.60E-20	1.50E-21	8.17E-27	-0.0055	0.0181	0.760901
rs662115	0.00967176	0.00696816	0.00703315	0.00891503	0.0088	0.0111595	0.00154854	0.00161188	0.0016125	0.00152585	0.00155683	0.00154246	4.22E-10	1.54E-05	1.29E-05	5.14E-09	1.58E-08	4.67E-13	0.0058	0.0161	0.718399
rs66922415	0.0439119	0.0435919	0.0444903	0.0399134	0.0422089	0.0423672	0.00180978	0.0018839	0.00188458	0.00178352	0.00181967	0.00180288	6.18E-130	2.32E-118	4.08E-123	7.60E-111	6.22E-119	5.18E-122	-0.0169	0.0206	0.4103
rs67220311	0.00936034	0.00728689	0.006868	0.00853255	0.00939106	0.0109686	0.00171486	0.00178498	0.00178567	0.00168973	0.00172402	0.00170806	4.81E-08	4.46E-05	0.000120002	4.43E-07	5.12E-08	1.35E-10	0.003	0.0184	0.8724
rs67551338	0.025235	0.0247306	0.0240457	0.0204213	0.0175595	0.0258621	0.00322968	0.00336157	0.00336309	0.00318263	0.0032472	0.00321694	5.58E-15	1.89E-13	8.70E-13	1.40E-10	6.39E-08	9.06E-16	0.0237	0.0406	0.5598
rs6762578	0.0164818	0.015903	0.0154816	0.0152392	0.0140507	0.0170425	0.00185592	0.00193183	0.00193259	0.00182876	0.00186597	0.00184872	6.68E-19	1.85E-16	1.14E-15	7.90E-17	5.09E-14	3.03E-20	-0.0072	0.0214	0.7363
rs6762851	-0.0135198	-0.011923	-0.0122834	-0.0116189	-0.0124947	-0.0145495	0.00160449	0.00167014	0.00167078	0.00158104	0.00161313	0.00159821	3.59E-17	9.43E-13	1.96E-13	2.00E-13	9.54E-15	8.78E-20	0.0038	0.0161	0.8135
rs6779752	-0.0145169	-0.0132131	-0.0135722	-0.0146496	-0.0155205	-0.0144462	0.00161166	0.00167758	0.00167822	0.00158804	0.00162029	0.00160538	2.12E-19	3.38E-15	6.12E-16	2.85E-20	9.88E-22	2.30E-19	-0.0185	0.0177	0.2958
rs6840229	-0.00851041	-0.00998778	-0.00989968	-0.00676483	-0.00690416	-0.0073481	0.00154811	0.00161135	0.001612	0.00152546	0.00155641	0.00154205	3.86E-08	5.71E-10	8.20E-10	9.23E-06	9.17E-06	1.89E-06	-0.0139	0.016	0.386
rs6860245	0.0171368	0.0259986	0.0245785	0.00658369	0.00639825	0.0127136	0.00178166	0.00185423	0.00185504	0.0017558	0.00179149	0.00177487	6.73E-22	1.19E-44	4.64E-40	0.000177092	0.000355042	7.90E-13	-0.0187	0.0219	0.3938
rs6873192	-0.0120941	-0.0110056	-0.0107989	-0.0108838	-0.0116656	-0.0126674	0.00153899	0.00160193	0.00160258	0.00151649	0.00154729	0.00153299	3.90E-15	6.42E-12	1.60E-11	7.14E-13	4.73E-14	1.42E-16	0.0263	0.016	0.0994993
rs6874142	0.0202163	0.0181083	0.0182299	0.0173481	0.0188674	0.0208215	0.002548	0.00265226	0.00265331	0.00251076	0.0025617	0.00253798	2.13E-15	8.66E-12	6.40E-12	4.87E-12	1.77E-13	2.33E-16	0.0201	0.0276	0.4679
rs6898801	-0.00835291	-0.00856597	-0.00840308	-0.00776104	-0.00895399	-0.00782086	0.00162661	0.00169308	0.00169375	0.00160277	0.0016353	0.0016202	2.82E-07	4.21E-07	7.01E-07	1.28E-06	4.37E-08	1.39E-06	-0.0273	0.0161	0.0901198
rs6902789	0.0103123	0.00944807	0.00988233	0.00679353	0.00751388	0.0109742	0.00159806	0.00166342	0.00166406	0.00157473	0.00160673	0.00159181	1.10E-10	1.35E-08	2.88E-09	1.60E-05	2.92E-06	5.43E-12	-0.0218	0.0165	0.1871
rs6995599	-0.0193376	-0.0176706	-0.0180877	-0.0181654	-0.0181409	-0.0194319	0.00166587	0.00173407	0.00173473	0.00164149	0.00167485	0.00165934	3.80E-31	2.21E-24	1.89E-25	1.85E-28	2.47E-27	1.14E-31	-0.0387	0.017	0.0225699
rs7047694	0.0112039	0.0112726	0.0120576	0.0106842	0.011188	0.0102977	0.00165514	0.00172281	0.00172344	0.00163088	0.001664	0.0016487	1.30E-11	6.03E-11	2.63E-12	5.72E-11	1.78E-11	4.22E-10	0.0054	0.0163	0.7411
rs7107076	-0.0100509	-0.0109345	-0.0114694	-0.00866825	-0.00798573	-0.00922618	0.00175662	0.00182846	0.00182918	0.00173097	0.0017661	0.00174975	1.06E-08	2.23E-09	3.61E-10	5.51E-07	6.14E-06	1.34E-07	-0.0197	0.0191	0.3039
rs7129320	-0.0233148	-0.0217298	-0.021867	-0.0208757	-0.020886	-0.0238176	0.00205305	0.00213707	0.00213789	0.00202306	0.00206412	0.00204492	7.00E-30	2.78E-24	1.49E-24	5.84E-25	4.61E-24	2.41E-31	-0.01	0.0286	0.7257
rs7132908	0.0166188	0.0193197	0.019656	0.0148546	0.0158898	0.0140079	0.00158064	0.00164519	0.00164584	0.00155756	0.00158918	0.00157462	7.52E-26	7.77E-32	7.19E-33	1.48E-21	1.56E-23	5.82E-19	-0.0227	0.0164	0.167
rs7134283	-0.0125574	-0.0126193	-0.0123003	-0.0115582	-0.0111695	-0.0122965	0.0017084	0.00177824	0.00177895	0.00168344	0.00171761	0.00170168	1.98E-13	1.28E-12	4.71E-12	6.62E-12	7.89E-11	4.98E-13	7.00E-04	0.0177	0.9682
rs71373536	-0.0162317	-0.0141753	-0.0132492	-0.0143493	-0.0142794	-0.0176444	0.00176768	0.00184003	0.00184083	0.00174196	0.00177735	0.00176087	4.24E-20	1.32E-14	6.15E-13	1.77E-16	9.46E-16	1.25E-23	0.0015	0.0185	0.9344
rs71385734	-0.0239137	-0.0217227	-0.0214916	-0.0240106	-0.024983	-0.0239512	0.00205917	0.00214345	0.00214426	0.00202895	0.00207012	0.00205107	3.58E-31	3.92E-24	1.22E-23	2.64E-32	1.58E-33	1.69E-31	0.0246	0.021	0.2402
rs7141420	0.0118712	0.0128508	0.0136189	0.0109124	0.0118329	0.0106352	0.00154656	0.00160979	0.00161038	0.00152395	0.00155492	0.00154058	1.65E-14	1.43E-15	2.76E-17	8.05E-13	2.75E-14	5.09E-12	0.0059	0.0162	0.717399
rs71414738	0.0113937	0.00983376	0.0102124	0.0100698	0.0105317	0.011854	0.00201439	0.00209672	0.00209751	0.00198485	0.00202523	0.00200648	1.55E-08	2.73E-06	1.12E-06	3.91E-07	1.99E-07	3.47E-09	-0.0642	0.0231	0.00544302
rs7148516	-0.00944617	-0.0108362	-0.010872	-0.00940879	-0.0100727	-0.00801028	0.00166929	0.0017375	0.00173818	0.00164483	0.00167824	0.00166283	1.53E-08	4.47E-10	3.98E-10	1.06E-08	1.95E-09	1.46E-06	-0.0026	0.0175	0.8838
rs723149	-0.0128718	-0.0125584	-0.0125615	-0.0112573	-0.0107155	-0.0125745	0.00154847	0.00161181	0.00161244	0.00152583	0.00155687	0.00154245	9.40E-17	6.64E-15	6.70E-15	1.61E-13	5.88E-12	3.58E-16	0.0079	0.016	0.62
rs7235010	0.0269162	0.0200681	0.0210197	0.0253145	0.0259765	0.0299909	0.00186323	0.00193968	0.0019404	0.00183597	0.00187324	0.00185572	2.75E-47	4.40E-25	2.44E-27	3.09E-43	1.03E-43	9.96E-59	-0.0131	0.0191	0.4923
rs7238301	0.00876826	0.00987552	0.0102523	0.00813028	0.00906676	0.00711693	0.0017725	0.00184496	0.00184567	0.00174659	0.00178206	0.00176563	7.55E-07	8.67E-08	2.78E-08	3.24E-06	3.62E-07	5.56E-05	0.0088	0.0163	0.5914
rs7250927	-0.0107331	-0.0108277	-0.0108207	-0.00912261	-0.00942661	-0.0108988	0.00161727	0.00168344	0.00168408	0.00159363	0.00162602	0.00161099	3.22E-11	1.26E-10	1.32E-10	1.04E-08	6.74E-09	1.33E-11	-0.0116	0.0172	0.4993
rs72675793	-0.0110962	-0.0114545	-0.0100551	-0.0115703	-0.0127287	-0.0104894	0.00188344	0.00196048	0.00196126	0.00185592	0.00189355	0.00187609	3.83E-09	5.14E-09	2.95E-07	4.54E-10	1.79E-11	2.26E-08	-0.014	0.022	0.525
rs72697614	0.00818694	0.00897921	0.00891965	0.00940921	0.00858596	0.00684687	0.00166593	0.00173405	0.00173473	0.00164155	0.00167491	0.00165943	8.91E-07	2.24E-07	2.72E-07	9.94E-09	2.96E-07	3.69E-05	-0.0179	0.0175	0.3072
rs72740637	0.0110141	0.00932439	0.00910693	0.0100151	0.00981497	0.0116171	0.00172762	0.0017983	0.00179899	0.00170234	0.00173688	0.00172079	1.83E-10	2.16E-07	4.15E-07	4.03E-09	1.60E-08	1.47E-11	-0.0045	0.0185	0.8081
rs72755233	-0.0138263	-0.00889604	-0.00993966	-0.0119922	-0.0129298	-0.0164609	0.00242358	0.00252294	0.00252388	0.00238842	0.00243686	0.0024144	1.17E-08	0.000421842	8.21E-05	5.14E-07	1.12E-07	9.26E-12	0.0135	0.0251	0.5897
rs72885917	-0.0222634	-0.0228315	-0.0221802	-0.0192698	-0.0194714	-0.0217737	0.00176943	0.00184178	0.00184251	0.00174368	0.0017791	0.00176254	2.70E-36	2.78E-35	2.28E-33	2.19E-28	7.14E-28	4.74E-35	-0.0063	0.0202	0.752899
rs73004967	-0.0154059	-0.0211737	-0.0204252	-0.00899546	-0.00911687	-0.0122881	0.0030231	0.00314658	0.00314788	0.00297884	0.00303926	0.00301125	3.47E-07	1.71E-11	8.68E-11	0.00252971	0.00270265	4.49E-05	-0.0102	0.0328	0.7556
rs73052033	-0.0162307	-0.0190982	-0.018282	-0.0141947	-0.0160574	-0.0136565	0.00198663	0.00206774	0.00206857	0.00195752	0.00199722	0.00197896	3.10E-16	2.57E-20	9.79E-19	4.14E-13	9.02E-16	5.18E-12	0.0284	0.0216	0.1882
rs730536	-0.00946966	-0.00915854	-0.00935619	-0.00774207	-0.00922063	-0.00952142	0.00169914	0.00176862	0.00176929	0.00167428	0.00170825	0.00169247	2.50E-08	2.24E-07	1.24E-07	3.76E-06	6.76E-08	1.85E-08	0.0084	0.0194	0.6666
rs7305516	-0.0108563	-0.00961852	-0.00965913	-0.010065	-0.0103239	-0.0111847	0.00154597	0.0016092	0.00160982	0.00152336	0.0015543	0.00153993	2.19E-12	2.27E-09	1.97E-09	3.92E-11	3.10E-11	3.79E-13	0.0067	0.0163	0.680201
rs73057193	-0.0267859	-0.026754	-0.0251132	-0.0236273	-0.0225869	-0.0269459	0.00483265	0.00503054	0.00503246	0.00476206	0.00485837	0.00481284	2.98E-08	1.05E-07	6.03E-07	7.00E-07	3.34E-06	2.16E-08	0.0295	0.0975	0.7625
rs73619441	-0.0163486	-0.015624	-0.0161773	-0.0155614	-0.016139	-0.0159706	0.00221276	0.00230317	0.00230407	0.0021804	0.00222466	0.00220413	1.49E-13	1.17E-11	2.20E-12	9.56E-13	4.04E-13	4.31E-13	0.0418	0.0252	0.0978408
rs7377083	0.00835238	0.00952638	0.00991582	0.00793066	0.00860518	0.00671381	0.00156116	0.00162495	0.00162559	0.0015383	0.00156951	0.00155509	8.80E-08	4.56E-09	1.06E-09	2.53E-07	4.19E-08	1.58E-05	0.0393	0.0161	0.01434
rs73966422	0.0128019	0.0150784	0.0151362	0.0111648	0.0109066	0.0106182	0.00234319	0.00243891	0.00243987	0.00230886	0.00235577	0.00233397	4.67E-08	6.32E-10	5.52E-10	1.33E-06	3.66E-06	5.38E-06	-0.0236	0.0303	0.4359
rs74494415	-0.0300363	-0.0291844	-0.028448	-0.0282852	-0.0286678	-0.0295533	0.00394135	0.00410243	0.0041041	0.00388386	0.00396288	0.0039263	2.53E-14	1.13E-12	4.17E-12	3.28E-13	4.70E-13	5.20E-14	-0.0084	0.0304	0.782699
rs7460093	0.00932439	0.00865257	0.00894101	0.00892981	0.00985257	0.00936206	0.00155309	0.00161662	0.00161726	0.00153039	0.00156144	0.001547	1.93E-09	8.69E-08	3.23E-08	5.38E-09	2.80E-10	1.43E-09	-0.0101	0.0162	0.5315
rs74828610	0.0152675	0.0139424	0.0125179	0.0125928	0.0117269	0.0164762	0.00283634	0.00295246	0.00295361	0.00279494	0.00285164	0.00282532	7.34E-08	2.33E-06	2.25E-05	6.62E-06	3.92E-05	5.49E-09	0.0337	0.0345	0.3278
rs74841302	-0.0318556	-0.0274314	-0.0269604	-0.0325421	-0.0309621	-0.0334675	0.00590448	0.00614591	0.00614858	0.00581818	0.00593683	0.0058826	6.85E-08	8.07E-06	1.16E-05	2.23E-08	1.84E-07	1.28E-08	-0.1324	0.0567	0.01957
rs7570235	-0.0096894	-0.00952379	-0.00959442	-0.00837054	-0.00842239	-0.00981252	0.00157124	0.00163548	0.00163612	0.00154824	0.00157967	0.00156505	6.98E-10	5.78E-09	4.52E-09	6.43E-08	9.73E-08	3.62E-10	-0.0153	0.0164	0.3505
rs7584391	-0.0115512	-0.0122078	-0.0126724	-0.010548	-0.0112968	-0.0102293	0.00197428	0.00205496	0.00205573	0.00194534	0.00198485	0.00196657	4.90E-09	2.84E-09	7.08E-10	5.89E-08	1.26E-08	1.98E-07	0.0098	0.0194	0.6148
rs7624428	0.0106855	0.0118496	0.0128086	0.0101228	0.0103747	0.00916594	0.00174072	0.00181184	0.00181253	0.00171526	0.00175011	0.00173398	8.34E-10	6.16E-11	1.59E-12	3.60E-09	3.07E-09	1.25E-07	0.0155	0.0181	0.3897
rs76520574	-0.0252314	-0.019774	-0.0202327	-0.0261504	-0.0260137	-0.0268663	0.00395534	0.00411706	0.00411878	0.00389744	0.0039766	0.00393991	1.78E-10	1.56E-06	9.00E-07	1.95E-11	6.09E-11	9.18E-12	0.0226	0.038	0.5516
rs7669124	0.00883003	0.00878052	0.00868885	0.00954991	0.0102233	0.00812911	0.00159851	0.00166388	0.00166452	0.0015751	0.00160705	0.00159226	3.32E-08	1.31E-07	1.79E-07	1.34E-09	2.00E-10	3.30E-07	0.0366	0.0168	0.0295999
rs76798800	0.0225895	0.0237867	0.0231001	0.0202798	0.0202258	0.0213759	0.00173779	0.00180881	0.00180956	0.00171241	0.00174717	0.00173103	1.27E-38	1.73E-39	2.60E-37	2.38E-32	5.51E-31	5.04E-35	-0.0358	0.0189	0.05754
rs76895963	0.102938	0.105096	0.104087	0.0933274	0.0917808	0.0988989	0.00595743	0.00620052	0.00620299	0.00586978	0.00598924	0.00593447	7.25E-67	2.06E-64	3.62E-63	6.69E-57	5.49E-53	2.49E-62	0.075	0.0482	0.12
rs7728690	-0.0109879	-0.00753511	-0.00742309	-0.0117637	-0.0117184	-0.012908	0.00157733	0.0016419	0.00164255	0.00155425	0.00158583	0.00157117	3.26E-12	4.45E-06	6.21E-06	3.78E-14	1.48E-13	2.12E-16	0.0011	0.0171	0.9492
rs7730885	0.0147526	0.0153335	0.0153952	0.0132115	0.0144208	0.0140685	0.0016011	0.00166651	0.00166716	0.00157767	0.00160972	0.00159487	3.16E-20	3.57E-20	2.61E-20	5.59E-17	3.30E-19	1.14E-18	-0.0032	0.0171	0.8517
rs7731023	0.00955697	0.00842925	0.00846773	0.00788936	0.00759796	0.0101996	0.0015531	0.00161668	0.0016173	0.00153044	0.00156153	0.00154709	7.59E-10	1.85E-07	1.64E-07	2.54E-07	1.14E-06	4.33E-11	0.009	0.0168	0.5927
rs77392989	-0.0135997	-0.0152802	-0.014602	-0.0122994	-0.0128094	-0.0125395	0.00197295	0.00205362	0.00205445	0.00194412	0.00198361	0.00196534	5.47E-12	1.00E-13	1.18E-12	2.51E-10	1.07E-10	1.77E-10	0.0026	0.0196	0.8945
rs7740107	-0.0286602	-0.0245464	-0.0245994	-0.0268138	-0.0274269	-0.0306899	0.00173856	0.00180986	0.00181055	0.00171317	0.00174799	0.0017317	4.97E-61	6.85E-42	4.93E-42	3.39E-55	1.84E-55	3.03E-70	-0.0189	0.0179	0.2924
rs7780752	0.0120691	0.0131207	0.0125163	0.01045	0.0107502	0.0114531	0.00159574	0.00166095	0.0016616	0.00157239	0.00160433	0.00158947	3.94E-14	2.81E-15	4.98E-14	3.02E-11	2.08E-11	5.79E-13	0.0226	0.018	0.2096
rs7781021	0.0112617	0.0114143	0.0104312	0.0100898	0.00959623	0.0112708	0.00192596	0.00200465	0.00200545	0.00189775	0.00193632	0.00191835	5.00E-09	1.24E-08	1.98E-07	1.06E-07	7.20E-07	4.23E-09	0.0456	0.0215	0.0338501
rs78027553	0.0137486	0.0121182	0.0120849	0.0144227	0.0137547	0.0141683	0.0019188	0.00199726	0.00199801	0.00189064	0.0019291	0.00191122	7.78E-13	1.30E-09	1.46E-09	2.38E-14	1.00E-12	1.24E-13	-0.0111	0.0204	0.5866
rs78378222	0.0885949	0.0844497	0.0811558	0.0836407	0.0844913	0.0907091	0.00699504	0.00728038	0.00728304	0.00689167	0.00703192	0.00696645	9.38E-37	4.20E-31	7.83E-29	6.88E-34	3.00E-33	9.52E-39	0.1376	0.0622	0.0270203
rs78812993	-0.0230187	-0.020846	-0.0217724	-0.0208873	-0.0197603	-0.0232342	0.00349216	0.00363487	0.00363623	0.00344088	0.00351093	0.00347857	4.36E-11	9.76E-09	2.13E-09	1.28E-09	1.82E-08	2.41E-11	0.0164	0.031	0.597
rs78818722	0.023243	0.0215122	0.0215886	0.0213731	0.0212611	0.0240775	0.00305944	0.0031845	0.00318571	0.00301455	0.00307581	0.00304764	3.03E-14	1.43E-11	1.23E-11	1.34E-12	4.78E-12	2.79E-15	0.0337	0.0365	0.3549
rs7910087	-0.0122729	-0.0097215	-0.00920741	-0.0128377	-0.0122022	-0.0135191	0.00155358	0.00161716	0.0016178	0.00153081	0.00156194	0.00154751	2.80E-15	1.84E-09	1.26E-08	5.04E-17	5.64E-15	2.42E-18	0.0145	0.016	0.3634
rs79266482	0.00953661	0.00872872	0.00922524	0.00998716	0.0112176	0.00959942	0.00173748	0.00180854	0.00180921	0.00171202	0.00174681	0.00173073	4.05E-08	1.39E-06	3.42E-07	5.43E-09	1.35E-10	2.92E-08	-0.0366	0.0207	0.0774105
rs7930275	0.009672	0.0108976	0.011251	0.00860728	0.00855868	0.00850998	0.00187856	0.00195535	0.00195612	0.00185109	0.00188879	0.00187138	2.63E-07	2.50E-08	8.84E-09	3.32E-06	5.86E-06	5.43E-06	-0.0148	0.0175	0.398
rs7952436	-0.0328722	-0.0268325	-0.0282618	-0.0322036	-0.0314774	-0.035159	0.00278083	0.00289485	0.00289592	0.00274013	0.0027958	0.0027697	3.09E-32	1.89E-20	1.70E-22	6.95E-32	2.12E-29	6.50E-37	0.0155	0.0359	0.6664
rs7961994	0.0155954	0.0142237	0.013611	0.0144837	0.0143469	0.015989	0.00157125	0.00163557	0.00163622	0.00154832	0.0015798	0.00156516	3.25E-23	3.44E-18	8.94E-17	8.45E-21	1.08E-19	1.70E-24	0.0131	0.0164	0.4246
rs7977788	0.0261789	0.0226877	0.0221308	0.0244813	0.0250963	0.0278027	0.0018387	0.00191405	0.00191486	0.00181192	0.00184873	0.00183147	5.52E-46	2.10E-32	6.87E-31	1.38E-41	5.79E-42	4.95E-52	-0.0078	0.0181	0.667699
rs79883557	-0.0179293	-0.0173525	-0.0158151	-0.0175936	-0.0153146	-0.0187657	0.00281738	0.0029326	0.00293375	0.00277601	0.00283253	0.00280624	1.97E-10	3.28E-09	7.02E-08	2.33E-10	6.42E-08	2.28E-11	-0.0173	0.0328	0.5966
rs8007644	0.00950219	0.00954604	0.00917971	0.00922289	0.00964804	0.00908042	0.0015872	0.00165209	0.00165273	0.00156396	0.00159572	0.00158101	2.14E-09	7.56E-09	2.79E-08	3.70E-09	1.48E-09	9.29E-09	0.0029	0.0161	0.8564
rs8014483	0.00998051	0.0099523	0.00953309	0.00997065	0.0105145	0.0094054	0.00183077	0.00190563	0.00190637	0.00180394	0.00184053	0.00182353	5.00E-08	1.77E-07	5.72E-07	3.26E-08	1.11E-08	2.50E-07	0.015	0.0181	0.4069
rs8054549	-0.0108331	-0.010047	-0.0094337	-0.00899475	-0.00926818	-0.011179	0.00155371	0.00161728	0.00161795	0.00153105	0.00156216	0.00154766	3.12E-12	5.23E-10	5.53E-09	4.24E-09	2.98E-09	5.09E-13	0.011	0.0163	0.5002
rs822551	0.01302	0.00972223	0.0101933	0.0106313	0.0107769	0.014549	0.00198531	0.00206655	0.00206733	0.00195627	0.00199602	0.00197748	5.46E-11	2.55E-06	8.20E-07	5.50E-08	6.70E-08	1.88E-13	-0.0124	0.0215	0.563101
rs836525	0.0129965	0.0126268	0.0128642	0.0119324	0.0135566	0.0125385	0.00210834	0.00219463	0.00219544	0.00207749	0.0021197	0.00210014	7.09E-10	8.75E-09	4.65E-09	9.27E-09	1.60E-10	2.37E-09	-0.0195	0.0234	0.4046
rs9257319	-0.0193085	-0.0190638	-0.0185774	-0.0178136	-0.0181038	-0.0186708	0.0021371	0.00222452	0.00222541	0.00210587	0.00214866	0.00212882	1.65E-19	1.04E-17	6.98E-17	2.71E-17	3.60E-17	1.79E-18	0.0301	0.021	0.1514
rs9295	0.0105581	0.0119197	0.0124124	0.00913528	0.00896326	0.00898617	0.00168904	0.00175807	0.00175876	0.00166432	0.00169813	0.00168247	4.08E-10	1.20E-11	1.70E-12	4.05E-08	1.30E-07	9.25E-08	0.0132	0.0174	0.4485
rs9314420	-0.00913415	-0.0069554	-0.00677182	-0.00979868	-0.00901545	-0.00992248	0.00155602	0.00161968	0.00162031	0.00153323	0.00156436	0.00154988	4.36E-09	1.75E-05	2.92E-05	1.65E-10	8.27E-09	1.53E-10	0.0086	0.0162	0.596499
rs9327336	0.00994561	0.00910408	0.00917374	0.00934396	0.00999519	0.0101818	0.00161531	0.00168136	0.001682	0.00159163	0.00162396	0.001609	7.42E-10	6.14E-08	4.93E-08	4.34E-09	7.53E-10	2.49E-10	0.0155	0.0161	0.3361
rs9350850	0.0235117	0.0206733	0.0195055	0.0212486	0.021663	0.0257886	0.00282348	0.002939	0.00294015	0.00278213	0.00283857	0.0028122	8.31E-17	2.01E-12	3.27E-11	2.22E-14	2.32E-14	4.75E-20	0.025	0.0252	0.3223
rs9379084	-0.0150604	-0.0114512	-0.0113532	-0.0158295	-0.0137263	-0.0165597	0.0024797	0.00258113	0.0025822	0.00244345	0.00249319	0.00247017	1.25E-09	9.15E-06	1.10E-05	9.29E-11	3.68E-08	2.03E-11	0.0261	0.0257	0.3083
rs9381350	0.00953822	0.00953968	0.00945948	0.00829433	0.0077133	0.0095326	0.0016204	0.00168669	0.00168736	0.00159677	0.00162923	0.00161412	3.95E-09	1.55E-08	2.07E-08	2.05E-07	2.20E-06	3.51E-09	-0.0018	0.0173	0.9167
rs9532642	-0.00999312	-0.00989383	-0.011232	-0.00805066	-0.00954203	-0.00915406	0.00192089	0.00199944	0.00200022	0.00189282	0.00193123	0.00191333	1.97E-07	7.49E-07	1.96E-08	2.11E-05	7.78E-07	1.72E-06	0.0539	0.0196	0.00607393
rs9540493	-0.00846577	-0.00901515	-0.00950083	-0.00674147	-0.00746555	-0.00824502	0.0015494	0.00161275	0.00161336	0.00152674	0.00155777	0.00154336	4.66E-08	2.27E-08	3.89E-09	1.01E-05	1.65E-06	9.19E-08	-0.0018	0.0161	0.9132
rs9549099	0.00976471	0.01123	0.0113242	0.00836435	0.00844113	0.00836368	0.00174604	0.0018174	0.00181815	0.00172052	0.00175548	0.00173926	2.24E-08	6.45E-10	4.72E-10	1.17E-06	1.52E-06	1.52E-06	0.0044	0.017	0.793201
rs9688977	0.0124109	0.0128709	0.0137981	0.0117264	0.013229	0.0115563	0.00217807	0.00226705	0.00226794	0.0021462	0.00218979	0.00216962	1.21E-08	1.37E-08	1.17E-09	4.66E-08	1.53E-09	1.00E-07	0.0092	0.0209	0.6604
rs9788443	0.0198116	0.0180497	0.0178496	0.0164742	0.0177609	0.0201035	0.00360003	0.00374722	0.0037487	0.00354733	0.0036193	0.00358571	3.73E-08	1.46E-06	1.92E-06	3.42E-06	9.24E-07	2.07E-08	-0.0112	0.0652	0.8641
rs9809116	-0.00834764	-0.00715378	-0.00669778	-0.00763643	-0.00722759	-0.00934204	0.00157526	0.00163966	0.00164032	0.00155219	0.0015837	0.00156902	1.16E-07	1.28E-05	4.44E-05	8.67E-07	5.03E-06	2.62E-09	-0.0159	0.0169	0.347
rs981002	-0.011261	-0.00879446	-0.00814956	-0.0109292	-0.0111596	-0.0125392	0.00173703	0.00180809	0.0018088	0.00171158	0.00174639	0.00173029	9.01E-11	1.15E-06	6.62E-06	1.71E-10	1.66E-10	4.27E-13	-0.0454	0.0186	0.01461
rs9813684	0.00776521	0.0102071	0.00966662	0.00641182	0.00719094	0.0060935	0.00154995	0.00161329	0.00161396	0.00152731	0.00155835	0.00154399	5.45E-07	2.51E-10	2.11E-09	2.69E-05	3.94E-06	7.93E-05	0.0095	0.0164	0.5602
rs9843653	0.0137416	0.0137896	0.0149204	0.0149926	0.0159538	0.0120524	0.00153687	0.0015997	0.0016003	0.00151433	0.00154509	0.00153091	3.87E-19	6.72E-18	1.13E-20	4.17E-23	5.45E-25	3.48E-15	0.0222	0.0163	0.1734
rs9853018	0.0299034	0.0273652	0.0276019	0.02669	0.0275192	0.0308804	0.00154316	0.00160649	0.00160711	0.00152075	0.00155159	0.00153706	1.32E-83	4.89E-65	4.38E-66	6.33E-69	2.38E-70	1.01E-89	0.0488	0.016	0.00226298
rs9858533	0.00855907	0.00847238	0.00882329	0.00815086	0.00902332	0.00798559	0.00154294	0.00160605	0.00160669	0.00152041	0.00155129	0.00153697	2.90E-08	1.33E-07	3.99E-08	8.28E-08	6.01E-09	2.04E-07	-0.0038	0.0164	0.8157
rs9861443	0.0119081	0.0121579	0.0126522	0.0122864	0.012496	0.0108671	0.00170943	0.00177934	0.00178002	0.00168444	0.00171861	0.00170279	3.26E-12	8.34E-12	1.18E-12	3.01E-13	3.58E-13	1.75E-10	0.0018	0.0169	0.917
rs9892365	-0.0158746	-0.0117351	-0.0122537	-0.0150386	-0.0150552	-0.0182629	0.00163234	0.00169922	0.00169987	0.00160848	0.00164114	0.00162589	2.37E-22	4.99E-12	5.67E-13	8.85E-21	4.60E-20	2.86E-29	0.0022	0.0178	0.9024
rs9925273	-0.0128212	-0.0136966	-0.013791	-0.0116114	-0.0113967	-0.0115397	0.00198677	0.00206805	0.00206885	0.00195773	0.00199754	0.00197914	1.10E-10	3.53E-11	2.63E-11	3.01E-09	1.16E-08	5.52E-09	-0.0239	0.0217	0.2693
rs9944423	0.0150455	0.0110756	0.0102106	0.0147331	0.0139674	0.0178139	0.00323691	0.00336921	0.00337048	0.00318931	0.003254	0.00322418	3.35E-06	0.00101165	0.00245053	3.85E-06	1.77E-05	3.30E-08	-0.028	0.0297	0.3461
rs9951619	0.0128618	0.0138905	0.0131128	0.0103848	0.0112314	0.0121538	0.00183461	0.00190957	0.00191031	0.00180775	0.00184447	0.00182744	2.38E-12	3.49E-13	6.70E-12	9.22E-09	1.14E-09	2.92E-11	-0.0198	0.0171	0.2468
rs9960619	0.00917791	0.00835544	0.00747911	0.00798816	0.0080983	0.00990359	0.00161634	0.00168246	0.00168311	0.0015927	0.00162507	0.00161006	1.36E-08	6.83E-07	8.85E-06	5.29E-07	6.25E-07	7.71E-10	-0.005	0.017	0.7669
rs9985795	-0.00907241	-0.00890803	-0.00877116	-0.00904299	-0.00873134	-0.00857989	0.0015412	0.00160422	0.00160484	0.00151862	0.00154944	0.00153511	3.95E-09	2.81E-08	4.62E-08	2.61E-09	1.75E-08	2.28E-08	0.0055	0.016	0.7305
