# Supplementary material for: The causal relationship between sarcopenic obesity factors and benign prostate hyperplasia
Source: Front Endocrinol (Lausanne). 2023 Nov 8;14:1290639. doi: 10.3389/fendo.2023.1290639 (PMC10663947; doi:10.3389/fendo.2023.1290639)
Supplement: Supplementary file 11 [file DataSheet_12.csv]

Table S6 The SNPs selected for fat free mass related factors to perform Multivariable MR analysis
rownames.mv_dat_for_presso.exposure_beta.	ukb.a.267_beta	ukb.a.277_beta	ukb.a.281_beta	ukb.a.285_beta	ukb.a.289_beta	ukb.a.293_beta	ukb.a.267_se	ukb.a.277_se	ukb.a.281_se	ukb.a.285_se	ukb.a.289_se	ukb.a.293_se	ukb.a.267_pval	ukb.a.277_pval	ukb.a.281_pval	ukb.a.285_pval	ukb.a.289_pval	ukb.a.293_pval	outcome_beta	outcome_se	outcome_pval
rs10094200	-0.0129361	-0.0121005	-0.0118506	-0.0120081	-0.0113381	-0.012849	0.00168827	0.0017433	0.00174349	0.00165522	0.00168852	0.00167371	1.83E-14	3.90E-12	1.07E-11	4.03E-13	1.89E-11	1.63E-14	0.0137	0.0176	0.4368
rs10203320	0.0120136	0.0118746	0.0114531	0.0117128	0.0118731	0.0114256	0.00164994	0.00170372	0.00170389	0.00161765	0.00165018	0.00163574	3.32E-13	3.18E-12	1.80E-11	4.48E-13	6.26E-13	2.85E-12	-0.0089	0.0179	0.6173
rs10236214	0.0206246	0.0199093	0.0193051	0.0183453	0.0193009	0.0200048	0.00161339	0.001666	0.00166618	0.00158183	0.00161368	0.00159954	2.07E-37	6.57E-33	4.90E-31	4.30E-31	5.79E-33	7.00E-36	0.0207	0.0173	0.2312
rs10237306	0.0111822	0.0114537	0.0113366	0.00910671	0.0105777	0.0106232	0.0015839	0.00163552	0.0016357	0.00155293	0.00158416	0.00157029	1.67E-12	2.51E-12	4.19E-12	4.52E-09	2.44E-11	1.33E-11	0.0126	0.0163	0.4378
rs10282707	0.0088126	0.00659125	0.00626598	0.00915864	0.00868273	0.00973417	0.00157339	0.0016247	0.00162486	0.00154258	0.00157365	0.00155983	2.13E-08	4.97E-05	0.00011513	2.90E-09	3.44E-08	4.37E-10	-0.013	0.017	0.4456
rs1036821	-0.0191871	-0.0174025	-0.0178039	-0.0184217	-0.0180523	-0.0193881	0.00167466	0.00172931	0.00172947	0.00164186	0.00167493	0.00166018	2.19E-30	8.09E-24	7.53E-25	3.29E-29	4.42E-27	1.67E-31	-0.0387	0.017	0.0225299
rs10404726	-0.00795235	-0.00805023	-0.00866229	-0.00734699	-0.00890294	-0.00662007	0.00154115	0.00159138	0.00159155	0.001511	0.00154137	0.00152795	2.47E-07	4.22E-07	5.25E-08	1.16E-06	7.66E-09	1.47E-05	-0.0042	0.016	0.7916
rs10434434	-0.0138667	-0.0116382	-0.0116512	-0.0144945	-0.0143627	-0.0141166	0.00216699	0.00223763	0.00223793	0.00212461	0.00216742	0.00214848	1.57E-10	1.98E-07	1.93E-07	8.98E-12	3.44E-11	5.02E-11	0.0055	0.0252	0.8267
rs1047891	0.0174715	0.0167316	0.0158097	0.0157323	0.0161285	0.0168982	0.0016536	0.00170749	0.00170772	0.00162127	0.00165388	0.00163937	4.34E-26	1.15E-22	2.10E-20	2.93E-22	1.82E-22	6.55E-25	0.0356	0.0171	0.0374999
rs10483727	-0.021772	-0.0197865	-0.0189922	-0.0193585	-0.0208298	-0.0225144	0.00157965	0.00163122	0.00163141	0.00154879	0.00157986	0.00156594	3.33E-43	7.46E-34	2.57E-31	7.69E-36	1.10E-39	7.39E-47	0.0226	0.0176	0.2
rs10485622	-0.0186356	-0.0172711	-0.0179747	-0.018193	-0.0191903	-0.0181296	0.00194495	0.00200835	0.00200853	0.00190684	0.00194521	0.00192817	9.62E-22	8.03E-18	3.60E-19	1.42E-21	5.92E-23	5.36E-21	-0.0322	0.0205	0.1167
rs1064213	0.0115614	0.0112211	0.0106995	0.0126498	0.0129314	0.0109274	0.00153996	0.00159012	0.00159028	0.00150973	0.00154011	0.00152668	6.04E-14	1.71E-12	1.72E-11	5.36E-17	4.62E-17	8.22E-13	0.0131	0.0163	0.4199
rs10738451	0.00824491	0.00993518	0.0103842	0.00743512	0.0081021	0.00671311	0.00171918	0.00177514	0.00177532	0.00168547	0.00171938	0.00170441	1.62E-06	2.18E-08	4.94E-09	1.03E-05	2.45E-06	8.20E-05	-0.0271	0.0175	0.1211
rs10740991	-0.00803529	-0.00779961	-0.00904707	-0.0105138	-0.0100276	-0.00645235	0.00171188	0.0017677	0.00176792	0.00167843	0.00171218	0.00169721	2.68E-06	1.02E-05	3.10E-07	3.76E-10	4.73E-09	0.000143708	-0.0559	0.018	0.00185302
rs10748128	0.0114874	0.0114518	0.0109769	0.00905705	0.00872293	0.0120646	0.00161805	0.00167075	0.00167095	0.0015864	0.0016183	0.00160407	1.25E-12	7.18E-12	5.06E-11	1.14E-08	7.04E-08	5.44E-14	-0.0121	0.0167	0.4697
rs10775348	0.0136843	0.0122255	0.0119905	0.0119862	0.0124176	0.0143649	0.00168557	0.00174054	0.00174075	0.00165265	0.00168589	0.00167108	4.74E-16	2.16E-12	5.67E-12	4.09E-13	1.77E-13	8.28E-18	0.0035	0.0174	0.84
rs10798945	0.0117756	0.0101194	0.0100089	0.0125928	0.0119528	0.0121378	0.00178304	0.00184118	0.00184137	0.00174808	0.00178326	0.00176762	4.00E-11	3.88E-08	5.47E-08	5.87E-13	2.05E-11	6.58E-12	-0.0055	0.0188	0.769501
rs10822055	-0.0113671	-0.010185	-0.010443	-0.010211	-0.0100131	-0.0122147	0.00181536	0.00187459	0.00187478	0.00177986	0.00181569	0.00179973	3.82E-10	5.54E-08	2.55E-08	9.65E-09	3.49E-08	1.15E-11	-0.0017	0.0183	0.9251
rs10822361	0.0119288	0.0149953	0.0144849	0.00922258	0.0106265	0.00994998	0.00232451	0.00240014	0.00240037	0.00227915	0.00232492	0.00230457	2.87E-07	4.17E-10	1.60E-09	5.20E-05	4.86E-06	1.58E-05	7.00E-04	0.0218	0.9727
rs10843139	-0.0129856	-0.0110232	-0.0110185	-0.0116443	-0.0126062	-0.0139481	0.00168797	0.00174299	0.00174318	0.00165491	0.00168819	0.00167341	1.44E-14	2.55E-10	2.60E-10	1.98E-12	8.21E-14	7.77E-17	0.0071	0.0182	0.6943
rs10860874	-0.0130846	-0.00943086	-0.00882738	-0.0128938	-0.0133128	-0.015671	0.00215085	0.00222102	0.00222127	0.00210884	0.00215127	0.0021325	1.18E-09	2.18E-05	7.07E-05	9.72E-10	6.09E-10	2.01E-13	-0.0185	0.0203	0.363
rs10861678	-0.0109281	-0.0100017	-0.0100125	-0.00961846	-0.0100823	-0.0112388	0.00174392	0.00180074	0.00180096	0.00170979	0.00174413	0.00172881	3.70E-10	2.79E-08	2.71E-08	1.85E-08	7.45E-09	8.00E-11	-0.018	0.0192	0.3493
rs10873301	0.00663386	0.0104437	0.0105016	0.00262592	0.0037491	0.00429985	0.0016777	0.00173233	0.00173253	0.00164488	0.00167795	0.00166326	7.68E-05	1.65E-09	1.35E-09	0.110397	0.0254619	0.00973285	-0.0304	0.0172	0.0767591
rs10931008	-0.012497	-0.0113988	-0.0100819	-0.0123713	-0.0126239	-0.013181	0.00162088	0.00167371	0.0016739	0.00158911	0.00162107	0.00160687	1.26E-14	9.74E-12	1.71E-09	6.99E-15	6.86E-15	2.35E-16	-0.0082	0.0167	0.622499
rs10938398	0.0113743	0.0130675	0.0137569	0.0110644	0.0117245	0.00881659	0.00155668	0.00160738	0.00160755	0.00152622	0.00155693	0.00154335	2.74E-13	4.32E-16	1.16E-17	4.19E-13	5.07E-14	1.11E-08	0.0274	0.016	0.0869201
rs10943915	0.00872549	0.00723214	0.00712982	0.00899072	0.00881098	0.00931645	0.00168965	0.00174471	0.0017449	0.00165652	0.00168981	0.00167503	2.42E-07	3.40E-05	4.39E-05	5.72E-08	1.85E-07	2.67E-08	-0.0098	0.0175	0.5767
rs10958682	-0.0102041	-0.0109366	-0.0100415	-0.00770463	-0.00812884	-0.00953878	0.00182172	0.00188105	0.00188127	0.00178606	0.00182194	0.001806	2.13E-08	6.10E-09	9.42E-08	1.61E-05	8.14E-06	1.28E-07	-3.00E-04	0.0209	0.987
rs10965694	-0.00942233	-0.0106352	-0.0101974	-0.00833744	-0.0080672	-0.0077347	0.00160225	0.00165444	0.00165462	0.00157086	0.00160244	0.00158842	4.09E-09	1.29E-10	7.15E-10	1.11E-07	4.80E-07	1.12E-06	0.0255	0.017	0.133
rs10990610	0.0181773	0.0151489	0.0139722	0.0149864	0.0140819	0.0196764	0.00209108	0.00215925	0.00215954	0.00205018	0.00209146	0.0020731	3.55E-18	2.29E-12	9.81E-11	2.68E-13	1.66E-11	2.30E-21	0.0741	0.0233	0.00149899
rs11014285	0.0181022	0.0163769	0.0162306	0.0161592	0.0159565	0.0184526	0.00209589	0.00216426	0.00216458	0.00205502	0.00209634	0.00207797	5.79E-18	3.83E-14	6.48E-14	3.75E-15	2.71E-14	6.71E-19	-0.0045	0.0266	0.8647
rs11023199	-0.00897464	-0.0100388	-0.0104922	-0.00649782	-0.00717576	-0.00818626	0.00161186	0.00166437	0.00166454	0.00158033	0.00161215	0.00159803	2.58E-08	1.63E-09	2.92E-10	3.93E-05	8.55E-06	3.01E-07	-0.013	0.0164	0.428
rs11030119	0.0168607	0.0181191	0.0186958	0.0150792	0.016894	0.0150802	0.00166541	0.00171966	0.00171983	0.00163285	0.00166561	0.00165113	4.36E-24	5.92E-26	1.61E-27	2.60E-20	3.60E-24	6.68E-20	0.0118	0.0169	0.4861
rs11098675	-0.0158132	-0.0148662	-0.0146768	-0.0150307	-0.0148012	-0.0155297	0.00195536	0.00201911	0.00201938	0.00191711	0.0019557	0.00193862	6.13E-16	1.81E-13	3.66E-13	4.51E-15	3.79E-14	1.14E-15	-0.006	0.0209	0.774901
rs11125074	0.00843434	0.00723906	0.00705694	0.00735262	0.00739201	0.00924182	0.00154342	0.00159372	0.0015939	0.00151321	0.00154365	0.0015301	4.64E-08	5.57E-06	9.54E-06	1.18E-06	1.68E-06	1.54E-09	-0.0047	0.016	0.769699
rs111365325	-0.0153684	-0.0152755	-0.0148548	-0.0137097	-0.0133848	-0.0149961	0.00182678	0.00188632	0.0018865	0.00179103	0.00182706	0.00181108	4.02E-17	5.60E-16	3.44E-15	1.94E-14	2.38E-13	1.23E-16	-0.0102	0.0199	0.6075
rs11158820	-0.0100785	-0.00955025	-0.00897736	-0.00937291	-0.00931586	-0.00997687	0.00167543	0.00173002	0.00173022	0.00164261	0.00167569	0.00166098	1.80E-09	3.39E-08	2.12E-07	1.16E-08	2.71E-08	1.90E-09	0.0421	0.0181	0.0198999
rs11160601	0.0168382	0.0155811	0.0158048	0.0178476	0.0185866	0.0161144	0.0026741	0.00276121	0.00276148	0.00262163	0.0026744	0.00265099	3.04E-10	1.67E-08	1.05E-08	9.93E-12	3.66E-12	1.21E-09	0.0227	0.0221	0.3059
rs11160700	-0.00887637	-0.00906855	-0.0100348	-0.00998686	-0.0104913	-0.00770592	0.00161272	0.00166526	0.00166544	0.00158111	0.0016129	0.00159885	3.72E-08	5.16E-08	1.69E-09	2.68E-10	7.80E-11	1.44E-06	-0.0493	0.0167	0.00325402
rs111632154	-0.0311316	-0.0291853	-0.0277515	-0.0279186	-0.0285045	-0.0302511	0.00362639	0.00374457	0.0037449	0.00355517	0.00362682	0.00359537	9.14E-18	6.51E-15	1.26E-13	4.08E-15	3.87E-15	3.98E-17	-0.0027	0.0431	0.9501
rs111640872	0.0150985	0.0161864	0.0163533	0.0137286	0.014137	0.0136492	0.00163829	0.00169164	0.00169182	0.00160621	0.00163853	0.00162423	3.10E-20	1.09E-21	4.23E-22	1.27E-17	6.28E-18	4.35E-17	0.0624	0.0167	0.0001942
rs11185520	0.00754641	0.00803416	0.00872267	0.00822488	0.00757046	0.00665216	0.00153907	0.0015892	0.00158937	0.00150892	0.0015393	0.00152585	9.43E-07	4.30E-07	4.07E-08	5.02E-08	8.74E-07	1.30E-05	0.0157	0.016	0.3261
rs111901479	0.0241904	0.0217806	0.0218509	0.0195973	0.020465	0.0251574	0.00271035	0.00279871	0.00279898	0.0026573	0.00271068	0.0026868	4.47E-19	7.14E-15	5.88E-15	1.65E-13	4.37E-14	7.77E-21	0.0385	0.0345	0.2638
rs111964059	0.0155878	0.0161144	0.0160344	0.0147015	0.0150756	0.0148142	0.00276875	0.00285907	0.00285931	0.00271453	0.00276926	0.00274524	1.80E-08	1.74E-08	2.05E-08	6.10E-08	5.22E-08	6.81E-08	-0.0226	0.0321	0.481599
rs11205617	0.0105812	0.00999718	0.0110859	0.0110241	0.011486	0.00974481	0.00164858	0.00170228	0.00170247	0.00161628	0.00164878	0.00163442	1.38E-10	4.29E-09	7.44E-11	9.08E-12	3.26E-12	2.49E-09	0.0151	0.0165	0.359
rs11217863	-0.0155812	-0.0174604	-0.0171019	-0.0128933	-0.0135009	-0.0140222	0.00240263	0.0024809	0.00248121	0.0023557	0.00240308	0.00238183	8.88E-11	1.95E-12	5.49E-12	4.42E-08	1.93E-08	3.93E-09	-0.035	0.024	0.1445
rs11240565	0.01385	0.0136743	0.0131614	0.0125402	0.0121162	0.0137461	0.00156696	0.00161802	0.00161821	0.00153632	0.00156722	0.00155341	9.73E-19	2.89E-17	4.19E-16	3.29E-16	1.07E-14	8.87E-19	0.0191	0.0165	0.2461
rs11243202	0.0184067	0.0152667	0.0147551	0.0177258	0.0171687	0.020054	0.00154549	0.00159598	0.00159617	0.00151529	0.00154576	0.00153213	1.07E-32	1.12E-21	2.39E-20	1.32E-31	1.17E-28	3.90E-39	0.0024	0.016	0.8785
rs11245450	-0.0100145	-0.0107595	-0.0105139	-0.0105104	-0.0101837	-0.00920545	0.00157097	0.00162212	0.0016223	0.00154018	0.0015712	0.00155743	1.84E-10	3.29E-11	9.13E-11	8.86E-12	9.09E-11	3.41E-09	-0.0288	0.0161	0.0728199
rs112544217	-0.0290283	-0.0210231	-0.0218401	-0.0269239	-0.0263569	-0.0330537	0.00533781	0.0055116	0.00551214	0.00523381	0.00533926	0.00529223	5.38E-08	0.000136571	7.43E-05	2.69E-07	7.96E-07	4.22E-10	0.0902	0.0662	0.1727
rs112957890	0.0120225	0.0130352	0.0128844	0.00973882	0.0101919	0.0114153	0.00175604	0.00181328	0.00181348	0.00172172	0.00175634	0.001741	7.59E-12	6.55E-13	1.21E-12	1.55E-08	6.52E-09	5.51E-11	-0.0252	0.0191	0.1856
rs113171806	0.0132527	0.0103902	0.0102398	0.015558	0.0163078	0.0137916	0.00240373	0.00248219	0.00248243	0.00235663	0.002404	0.00238295	3.52E-08	2.84E-05	3.71E-05	4.07E-11	1.17E-11	7.14E-09	-0.0397	0.0253	0.1163
rs114056237	-0.0679815	-0.0684615	-0.069566	-0.0583164	-0.0611455	-0.0646461	0.00706285	0.00729312	0.00729487	0.00692588	0.00706486	0.00700266	6.30E-22	6.20E-21	1.49E-21	3.78E-17	4.96E-18	2.68E-20	-0.177	0.1238	0.1529
rs11540358	0.0159895	0.0171062	0.0164671	0.0117804	0.0118979	0.015283	0.00166564	0.00171989	0.00172012	0.00163313	0.00166599	0.0016513	8.07E-22	2.64E-23	1.04E-21	5.47E-13	9.24E-13	2.15E-20	0.0113	0.0181	0.5331
rs115736810	0.0165663	0.0137046	0.0148163	0.0166133	0.0163794	0.0172417	0.00297685	0.00307401	0.00307428	0.00291858	0.00297721	0.00295122	2.62E-08	8.27E-06	1.44E-06	1.25E-08	3.77E-08	5.16E-09	-0.0667	0.0355	0.0602005
rs115912456	0.025465	0.0193915	0.0163584	0.0282196	0.0250772	0.0278456	0.00387095	0.00399715	0.00399786	0.00379532	0.00387156	0.00383713	4.76E-11	1.23E-06	4.28E-05	1.05E-13	9.35E-11	3.97E-13	0.0074	0.0591	0.9002
rs116072427	-0.0241349	-0.0203313	-0.0210707	-0.0233136	-0.0238905	-0.0256276	0.00300296	0.0031008	0.00310113	0.00294421	0.00300347	0.0029771	9.23E-16	5.51E-11	1.09E-11	2.41E-15	1.81E-15	7.45E-18	0.016	0.0345	0.6436
rs11635080	0.00878247	0.00679603	0.00682336	0.00791966	0.00802949	0.00985445	0.0017828	0.00184093	0.0018411	0.00174789	0.00178304	0.00176735	8.39E-07	0.000222854	0.00021048	5.87E-06	6.69E-06	2.47E-08	0.0365	0.0192	0.0567898
rs11642015	0.0369894	0.0403329	0.0419239	0.0349256	0.035936	0.0311154	0.00156745	0.00161836	0.00161841	0.00153685	0.00156776	0.00155435	5.05E-123	5.74E-137	8.34E-148	3.08E-114	3.47E-116	4.31E-89	0.0222	0.0161	0.1689
rs11648796	0.0168823	0.0160093	0.0158031	0.0141853	0.0142818	0.0174791	0.00191403	0.00197641	0.00197663	0.00187657	0.0019143	0.00189748	1.15E-18	5.50E-16	1.30E-15	4.07E-14	8.63E-14	3.23E-20	0.0248	0.0172	0.1498
rs11655578	0.010572	0.00881359	0.00967348	0.0111244	0.0109088	0.0109005	0.00189293	0.0019546	0.00195479	0.00185588	0.00189317	0.0018766	2.34E-08	6.51E-06	7.48E-07	2.05E-09	8.31E-09	6.30E-09	0.0167	0.0243	0.4911
rs11657101	0.00840195	0.00615584	0.00616066	0.00783888	0.00790759	0.00975875	0.00160857	0.001661	0.00166116	0.00157706	0.00160877	0.0015947	1.76E-07	0.000210504	0.000208406	6.68E-07	8.87E-07	9.40E-10	-0.0044	0.0162	0.7873
rs11667280	-0.0112003	-0.00830366	-0.00894962	-0.0111588	-0.0122972	-0.0118003	0.00191244	0.00197477	0.00197497	0.001875	0.00191264	0.00189594	4.73E-09	2.61E-05	5.86E-06	2.66E-09	1.28E-10	4.85E-10	0.0207	0.0203	0.3081
rs11684531	-0.0118822	-0.0100529	-0.0101891	-0.0114363	-0.010857	-0.012754	0.00227121	0.00234517	0.00234541	0.00222665	0.00227151	0.0022516	1.68E-07	1.81E-05	1.40E-05	2.81E-07	1.76E-06	1.48E-08	0.0071	0.031	0.8186
rs11694842	-0.0111932	-0.00952167	-0.00978321	-0.00978194	-0.0115742	-0.0118375	0.00162861	0.00168171	0.00168191	0.00159677	0.00162887	0.00161461	6.30E-12	1.50E-08	6.01E-09	9.02E-10	1.20E-12	2.28E-13	9.00E-04	0.0171	0.9568
rs117543413	-0.0403387	-0.0426776	-0.0428119	-0.033544	-0.0320924	-0.0371881	0.00587993	0.00607218	0.00607305	0.00576571	0.00588185	0.00582972	6.88E-12	2.09E-12	1.80E-12	5.97E-09	4.87E-08	1.78E-10	0.0144	0.0658	0.8271
rs11786903	-0.0102314	-0.00664514	-0.00672567	-0.0114769	-0.0105078	-0.0117691	0.00155568	0.00160642	0.00160661	0.00152519	0.00155589	0.00154224	4.82E-11	3.53E-05	2.84E-05	5.29E-14	1.45E-11	2.33E-14	0.0105	0.0162	0.5187
rs11880992	0.014673	0.0125731	0.0129695	0.0134198	0.0129175	0.0156527	0.00156502	0.00161607	0.00161623	0.0015344	0.00156528	0.00155147	6.92E-21	7.27E-15	1.02E-15	2.22E-18	1.56E-16	6.23E-24	0.007	0.0165	0.672
rs11997525	0.016376	0.0143264	0.013893	0.0151325	0.0150175	0.0169862	0.00207772	0.00214544	0.00214568	0.00203704	0.002078	0.00205975	3.24E-15	2.43E-11	9.50E-11	1.10E-13	4.95E-13	1.63E-16	0.0218	0.0231	0.3465
rs12051846	-0.0161861	-0.014008	-0.0128992	-0.0138912	-0.0136811	-0.0174066	0.00176874	0.00182643	0.00182673	0.00173425	0.00176917	0.00175359	5.66E-20	1.73E-14	1.65E-12	1.15E-15	1.05E-14	3.22E-23	0.0021	0.0185	0.9096
rs12072845	-0.0145293	-0.0127637	-0.0129776	-0.0126791	-0.0127974	-0.0152417	0.00157663	0.00162807	0.00162823	0.0015458	0.00157689	0.001563	3.12E-20	4.53E-15	1.59E-15	2.37E-16	4.85E-16	1.83E-22	-0.0249	0.0168	0.1375
rs12073468	0.0114117	0.0107549	0.0115224	0.0110859	0.0109294	0.011449	0.00182904	0.00188863	0.00188881	0.00179321	0.00182928	0.00181325	4.40E-10	1.24E-08	1.06E-09	6.33E-10	2.31E-09	2.72E-10	0.0185	0.0187	0.3233
rs12140153	-0.0163781	-0.0181225	-0.0185755	-0.013436	-0.0161715	-0.0133587	0.00266774	0.0027547	0.00275503	0.00261561	0.00266823	0.00264492	8.30E-10	4.75E-11	1.56E-11	2.80E-07	1.36E-09	4.40E-07	-0.0011	0.0298	0.9697
rs12145281	-0.00886022	-0.0111277	-0.0106838	-0.0080683	-0.0085732	-0.00680747	0.00154979	0.00160025	0.00160048	0.00151951	0.00155009	0.00153658	1.08E-08	3.56E-12	2.47E-11	1.10E-07	3.19E-08	9.41E-06	0.0098	0.0159	0.5374
rs12209223	0.0175154	0.0124116	0.013126	0.0181186	0.0175345	0.019931	0.0025496	0.00263274	0.00263301	0.00249962	0.00254987	0.00252742	6.44E-12	2.43E-06	6.19E-07	4.22E-13	6.14E-12	3.13E-15	0.0228	0.0233	0.3278
rs12247156	-0.0149499	-0.0161283	-0.015045	-0.0123593	-0.0120309	-0.0137896	0.00219674	0.00226834	0.00226859	0.00215377	0.00219711	0.00217791	1.01E-11	1.16E-12	3.32E-11	9.56E-09	4.36E-08	2.43E-10	-0.0024	0.0224	0.9164
rs1228024	-0.0115055	-0.00962332	-0.0091343	-0.00964849	-0.00987351	-0.012561	0.00162482	0.00167778	0.00167798	0.00159303	0.0016251	0.00161087	1.43E-12	9.72E-09	5.22E-08	1.39E-09	1.24E-09	6.33E-15	0.0096	0.0173	0.580801
rs1229947	0.0156298	0.0164568	0.0154057	0.0136195	0.0133478	0.0153378	0.00183351	0.00189325	0.00189352	0.00179769	0.00183386	0.00181771	1.54E-17	3.56E-18	4.10E-16	3.57E-14	3.38E-13	3.24E-17	0.0291	0.0188	0.1212
rs12347137	-0.0247555	-0.0218905	-0.0218989	-0.0224945	-0.0217284	-0.0262507	0.00190967	0.00197201	0.00197221	0.00187231	0.00191002	0.00189309	2.02E-38	1.26E-28	1.22E-28	3.04E-33	5.58E-30	1.04E-43	-0.0265	0.0188	0.1602
rs12592845	-0.0128898	-0.00880698	-0.00995283	-0.0132452	-0.0128795	-0.0151274	0.00268878	0.00277648	0.00277681	0.00263618	0.0026892	0.00266566	1.64E-06	0.00151408	0.000338065	5.05E-07	1.67E-06	1.39E-08	0.0174	0.0238	0.465
rs1260326	0.021322	0.0183861	0.0182428	0.0198915	0.019478	0.0219185	0.00157247	0.00162382	0.001624	0.0015417	0.00157278	0.0015589	7.14E-42	1.03E-29	2.83E-29	4.46E-38	3.23E-35	6.87E-45	-0.0127	0.0167	0.4455
rs12638455	0.0125876	0.0138034	0.0132378	0.0100045	0.0106229	0.0113862	0.00156327	0.00161419	0.00161441	0.00153277	0.00156357	0.00154989	8.16E-16	1.22E-17	2.42E-16	6.72E-11	1.09E-11	2.04E-13	0.0201	0.0161	0.2113
rs1266876	0.00807983	0.00949527	0.0091313	0.00640822	0.00717804	0.00667057	0.00161296	0.00166551	0.00166572	0.00158145	0.00161328	0.00159919	5.47E-07	1.19E-08	4.21E-08	5.08E-05	8.62E-06	3.03E-05	-0.0132	0.016	0.4088
rs12713004	0.0186144	0.0149028	0.0144271	0.0164491	0.0166741	0.0201697	0.0017242	0.00178052	0.0017807	0.00169051	0.0017245	0.00170928	3.63E-27	5.79E-17	5.43E-16	2.26E-22	4.11E-22	3.95E-32	-0.0086	0.0207	0.6773
rs12879423	0.0149981	0.0155465	0.0156476	0.0146278	0.0146419	0.0135266	0.00165869	0.00171273	0.00171294	0.00162623	0.00165897	0.0016445	1.54E-19	1.12E-19	6.58E-20	2.38E-19	1.09E-18	1.95E-16	0.0324	0.0166	0.0517702
rs12881869	-0.0114896	-0.00272009	-0.00329405	-0.0175873	-0.0155186	-0.0157884	0.00298768	0.00308506	0.00308537	0.00292914	0.00298811	0.00296209	0.000120251	0.377941	0.285686	1.92E-09	2.07E-07	9.82E-08	0.001	0.0271	0.9694
rs12889702	0.00961834	0.0103069	0.0105492	0.00860921	0.00942293	0.00818181	0.00166552	0.00171981	0.00172	0.00163296	0.00166579	0.00165123	7.70E-09	2.06E-09	8.62E-10	1.35E-07	1.54E-08	7.24E-07	0.0244	0.0176	0.1647
rs12900116	-0.0127695	-0.010996	-0.01083	-0.012142	-0.0121584	-0.0135316	0.00161772	0.00167046	0.00167067	0.00158606	0.001618	0.00160378	2.95E-15	4.63E-11	9.04E-11	1.93E-14	5.73E-14	3.26E-17	0.0074	0.0174	0.6697
rs12952925	-0.0093675	-0.010684	-0.0113193	-0.0079429	-0.0088164	-0.00714173	0.0018003	0.00185897	0.0018592	0.00176514	0.00180063	0.00178482	1.96E-07	9.08E-09	1.14E-09	6.80E-06	9.77E-07	6.30E-05	-0.0385	0.0193	0.04583
rs12968652	-0.0103092	-0.00981058	-0.00898821	-0.0089474	-0.00949466	-0.0106163	0.00158776	0.0016395	0.00163972	0.0015567	0.00158801	0.00157413	8.43E-11	2.18E-09	4.22E-08	9.06E-09	2.25E-09	1.54E-11	0.0308	0.0172	0.0740901
rs12992672	0.0318448	0.0345392	0.0355146	0.0291681	0.030918	0.0282117	0.00203742	0.00210373	0.00210397	0.00199769	0.00203784	0.00202005	4.76E-55	1.50E-60	6.74E-64	2.87E-48	5.65E-52	2.59E-44	0.0373	0.0216	0.0838803
rs13012540	-0.0117147	-0.0108544	-0.0108297	-0.0123371	-0.010894	-0.0123686	0.00210092	0.00216936	0.00216961	0.00205973	0.00210115	0.00208274	2.46E-08	5.63E-07	5.99E-07	2.10E-09	2.16E-07	2.88E-09	0.0175	0.022	0.4252
rs13130600	-0.00936417	-0.00697763	-0.00678323	-0.00958798	-0.00957481	-0.0105172	0.00171916	0.00177521	0.0017754	0.00168551	0.0017194	0.00170434	5.13E-08	8.48E-05	0.000133113	1.28E-08	2.57E-08	6.80E-10	-0.0159	0.019	0.4014
rs13176161	-0.00884227	-0.0103188	-0.00979949	-0.00786911	-0.00825977	-0.00735282	0.00158365	0.00163522	0.0016354	0.00155266	0.00158388	0.00157004	2.36E-08	2.79E-10	2.07E-09	4.02E-07	1.84E-07	2.83E-06	0.015	0.0172	0.3843
rs13294021	-0.0110353	-0.0110687	-0.011206	-0.00975529	-0.009725	-0.0104823	0.00154235	0.00159261	0.00159279	0.00151221	0.00154264	0.00152909	8.39E-13	3.66E-12	1.99E-12	1.11E-10	2.90E-10	7.13E-12	0.0189	0.016	0.2353
rs13430869	0.0160228	0.01498	0.0141876	0.0144721	0.0146713	0.0160645	0.00177371	0.00183154	0.00183177	0.00173901	0.00177396	0.00175833	1.67E-19	2.87E-16	9.56E-15	8.68E-17	1.34E-16	6.50E-20	0.0057	0.0167	0.733599
rs1351394	-0.0270405	-0.0253853	-0.0247698	-0.0234304	-0.0238101	-0.0278507	0.00153924	0.00158952	0.00158972	0.00150924	0.00153959	0.0015259	4.70E-69	2.16E-57	1.02E-54	2.47E-54	6.22E-54	2.17E-74	-0.0075	0.016	0.6421
rs1355603	0.0283236	0.0257715	0.0256538	0.0256606	0.0254467	0.0291782	0.00205016	0.00211711	0.00211731	0.00201006	0.00205052	0.00203243	2.12E-43	4.41E-34	8.81E-34	2.59E-37	2.35E-35	1.00E-46	-0.0125	0.0215	0.5603
rs1374370	0.0116666	0.0102322	0.0102142	0.0112862	0.0106355	0.0119641	0.00166749	0.00172184	0.00172204	0.00163486	0.00166783	0.00165319	2.63E-12	2.81E-09	3.01E-09	5.08E-12	1.81E-10	4.60E-13	0.0162	0.0189	0.3928
rs1376750	0.0121166	0.0131036	0.013085	0.0110087	0.0121132	0.00987619	0.00220646	0.0022784	0.00227863	0.00216334	0.00220681	0.00218746	3.99E-08	8.87E-09	9.34E-09	3.61E-07	4.04E-08	6.34E-06	-0.044	0.0258	0.0876799
rs1412234	0.0107522	0.0124684	0.0125996	0.00991821	0.0110612	0.00901449	0.00164135	0.0016948	0.00169499	0.00160926	0.00164159	0.00162726	5.73E-11	1.89E-13	1.06E-13	7.14E-10	1.61E-11	3.03E-08	0.0098	0.0165	0.5536
rs143384	0.0374839	0.0359275	0.0351054	0.0323265	0.0327861	0.0388872	0.00156539	0.00161659	0.00161683	0.00153505	0.00156592	0.0015518	1.32E-126	2.41E-109	1.85E-104	2.20E-98	2.84E-97	1.86E-138	0.0134	0.0161	0.4038
rs143986132	-0.0341007	-0.0330609	-0.0329004	-0.0314582	-0.0306919	-0.0332498	0.00591442	0.00610713	0.00610771	0.00579852	0.00591493	0.00586391	8.14E-09	6.19E-08	7.18E-08	5.79E-08	2.12E-07	1.43E-08	0.116	0.0818	0.156
rs1443536	0.0126993	0.011906	0.0117889	0.012352	0.0128625	0.0124201	0.00167189	0.00172641	0.0017266	0.00163919	0.00167216	0.00165756	3.07E-14	5.34E-12	8.64E-12	4.88E-14	1.45E-14	6.75E-14	-0.0111	0.0165	0.502
rs1452822	0.0207999	0.0185712	0.0181973	0.0184381	0.0192751	0.0221172	0.00170381	0.00175944	0.00175964	0.0016705	0.00170406	0.00168901	2.87E-34	4.85E-26	4.61E-25	2.55E-28	1.17E-29	3.61E-39	-0.0064	0.0193	0.7408
rs1472852	-0.0323174	-0.0280119	-0.0266933	-0.0293581	-0.0275819	-0.0351216	0.00211587	0.00218502	0.00218529	0.00207449	0.00211629	0.0020973	1.19E-52	1.29E-37	2.63E-34	1.87E-45	8.11E-39	6.42E-63	0.0241	0.0272	0.3747
rs147730268	-0.0236507	-0.0268203	-0.0279952	-0.0202687	-0.0217121	-0.0198404	0.00277135	0.00286156	0.0028618	0.00271711	0.00277168	0.00274751	1.42E-17	7.12E-21	1.35E-22	8.70E-14	4.76E-15	5.16E-13	-0.0195	0.0287	0.4978
rs1477890	0.008179	0.0102741	0.0104794	0.00732417	0.00778302	0.00628878	0.00154243	0.00159266	0.00159281	0.00151223	0.00154263	0.00152912	1.14E-07	1.11E-10	4.74E-11	1.28E-06	4.53E-07	3.91E-05	0.0039	0.0164	0.814
rs149229890	0.0449353	0.0481569	0.0454333	0.0341289	0.0425908	0.0397278	0.00758101	0.00782871	0.00782925	0.00743269	0.00758184	0.00751593	3.08E-09	7.69E-10	6.52E-09	4.40E-06	1.94E-08	1.25E-07	-0.1987	0.1499	0.185
rs1521624	-0.0092871	-0.00935351	-0.00937605	-0.0089144	-0.00923369	-0.00839756	0.00154768	0.00159811	0.00159829	0.00151741	0.00154792	0.00153444	1.97E-09	4.84E-09	4.46E-09	4.24E-09	2.45E-09	4.44E-08	-0.0211	0.016	0.1862
rs1524445	-0.00845491	-0.00769267	-0.00893504	-0.00899304	-0.00930247	-0.00792805	0.00156999	0.00162117	0.00162132	0.00153925	0.00157022	0.00155654	7.24E-08	2.08E-06	3.57E-08	5.15E-09	3.14E-09	3.52E-07	-0.0122	0.0165	0.4591
rs1528450	0.00890483	0.00917848	0.00952943	0.00934312	0.00931361	0.00785902	0.00159024	0.00164203	0.0016422	0.00155908	0.00159048	0.00157657	2.15E-08	2.28E-08	6.53E-09	2.07E-09	4.75E-09	6.20E-07	-0.053	0.0166	0.00138701
rs153560	0.0108819	0.00965918	0.0100109	0.0106094	0.0111462	0.0107276	0.00158582	0.00163751	0.00163769	0.00155478	0.00158608	0.00157215	6.80E-12	3.67E-09	9.80E-10	8.89E-12	2.11E-12	8.90E-12	0.032	0.0164	0.0503999
rs1542224	0.014574	0.0160054	0.0152889	0.0116019	0.0121592	0.0134805	0.00172049	0.00177651	0.00177673	0.00168686	0.00172075	0.00170564	2.45E-17	2.08E-19	7.66E-18	6.09E-12	1.60E-12	2.72E-15	-0.0052	0.0182	0.7754
rs1544459	0.00816971	0.00899952	0.0093287	0.00785544	0.00826259	0.006973	0.00154336	0.00159367	0.00159384	0.00151319	0.00154362	0.00153015	1.20E-07	1.63E-08	4.83E-09	2.09E-07	8.67E-08	5.19E-06	-0.0256	0.0162	0.114
rs1552234	0.00865497	0.00885195	0.00932755	0.00915372	0.0091365	0.00777578	0.00154397	0.00159428	0.00159446	0.00151376	0.00154423	0.00153073	2.08E-08	2.82E-08	4.92E-09	1.48E-09	3.29E-09	3.78E-07	-0.0063	0.016	0.691301
rs1559047	-0.0084168	-0.00932656	-0.00847858	-0.00657403	-0.00610619	-0.00799037	0.00159461	0.00164653	0.00164671	0.00156339	0.00159489	0.00158091	1.30E-07	1.48E-08	2.62E-07	2.61E-05	0.000128902	4.32E-07	0.0104	0.0166	0.5298
rs1573891	-0.022984	-0.0204394	-0.01973	-0.0204217	-0.0195337	-0.0244543	0.00213016	0.00219966	0.00219995	0.00208855	0.00213058	0.00211181	3.89E-27	1.52E-20	3.02E-19	1.41E-22	4.84E-20	5.29E-31	-0.0074	0.0307	0.8106
rs1591806	0.0163392	0.0130837	0.0123288	0.0146284	0.0140268	0.0186383	0.0015547	0.00160544	0.00160566	0.00152432	0.00155498	0.00154123	7.88E-26	3.66E-16	1.62E-14	8.31E-22	1.88E-19	1.17E-33	-0.0331	0.016	0.0379796
rs1605029	-0.012359	-0.010771	-0.0109097	-0.0107155	-0.0110316	-0.0126799	0.0020406	0.00210709	0.0021073	0.00200066	0.00204093	0.00202301	1.39E-09	3.19E-07	2.26E-07	8.51E-08	6.48E-08	3.67E-10	-0.0013	0.019	0.9467
rs16892552	-0.0145102	-0.0134538	-0.0129603	-0.0132252	-0.0128777	-0.0147603	0.00177996	0.00183796	0.00183818	0.0017451	0.00178022	0.00176459	3.59E-16	2.49E-13	1.78E-12	3.51E-14	4.71E-13	6.05E-17	0.0157	0.0203	0.4406
rs16942324	-0.0396722	-0.0329307	-0.0328948	-0.0369266	-0.0369347	-0.0429236	0.00480809	0.00496496	0.00496528	0.0047137	0.00480832	0.00476557	1.57E-16	3.30E-11	3.48E-11	4.74E-15	1.58E-14	2.13E-19	-0.0509	0.0742	0.4925
rs17024393	0.0265484	0.0362217	0.0367463	0.02299	0.024797	0.018729	0.00486723	0.00502556	0.00502627	0.00477221	0.00486889	0.0048273	4.91E-08	5.71E-13	2.66E-13	1.45E-06	3.53E-07	0.000104556	-0.0039	0.035	0.9106
rs17197114	0.0130948	0.0127101	0.0120753	0.0111671	0.0114708	0.0127358	0.00202957	0.00209573	0.002096	0.00198993	0.00202996	0.0020121	1.11E-10	1.32E-09	8.36E-09	2.00E-08	1.60E-08	2.46E-10	0.0238	0.0221	0.2802
rs17363646	0.0149569	0.0147665	0.0142603	0.0130563	0.0144437	0.0147865	0.00225222	0.00232559	0.00232589	0.00220817	0.00225256	0.00223284	3.12E-11	2.16E-10	8.74E-10	3.37E-09	1.44E-10	3.54E-11	-0.0423	0.0184	0.0213501
rs17532364	0.0201129	0.0205195	0.0202916	0.02014	0.0188428	0.0191	0.00366329	0.00378281	0.00378327	0.00359163	0.00366388	0.00363183	4.01E-08	5.82E-08	8.17E-08	2.05E-08	2.71E-07	1.45E-07	-0.0275	0.0555	0.6201
rs1765133	-0.0109715	-0.0105954	-0.0117113	-0.00969291	-0.0109874	-0.0104252	0.001833	0.00189275	0.00189296	0.00179719	0.00183328	0.00181726	2.16E-09	2.17E-08	6.15E-10	6.92E-08	2.06E-09	9.66E-09	-0.0038	0.0206	0.8554
rs17741497	-0.0101256	-0.00964862	-0.00986688	-0.00999301	-0.00949778	-0.00978711	0.00164398	0.00169754	0.00169771	0.00161177	0.00164419	0.00162979	7.32E-10	1.32E-08	6.18E-09	5.65E-10	7.63E-09	1.91E-09	0.0113	0.0176	0.5204
rs17743415	-0.0122915	-0.01085	-0.00976455	-0.0106231	-0.0112183	-0.0132962	0.00155398	0.00160465	0.00160485	0.0015236	0.00155423	0.00154059	2.59E-15	1.37E-11	1.17E-09	3.12E-12	5.29E-13	6.13E-18	-0.026	0.0159	0.1032
rs17789218	0.0087843	0.0118312	0.0115088	0.00658713	0.00718102	0.00718052	0.00178966	0.0018479	0.00184808	0.00175461	0.0017899	0.00177421	9.19E-07	1.53E-10	4.75E-10	0.000173936	6.02E-05	5.19E-05	0.0402	0.0197	0.0413
rs1789164	0.0103932	0.012047	0.0122503	0.00716037	0.00848495	0.00911502	0.00161837	0.00167109	0.00167128	0.00158681	0.00161869	0.0016045	1.35E-10	5.64E-13	2.31E-13	6.41E-06	1.59E-07	1.34E-08	0.0232	0.0184	0.2056
rs1805165	-0.00945047	-0.00866064	-0.00815972	-0.0089038	-0.00796809	-0.00995387	0.00170732	0.00176297	0.0017632	0.00167392	0.00170761	0.00169261	3.11E-08	9.00E-07	3.70E-06	1.04E-07	3.07E-06	4.09E-09	-0.0144	0.0169	0.3932
rs1813212	-0.00818049	-0.009152	-0.008192	-0.0065361	-0.00673783	-0.00788162	0.0015504	0.00160089	0.00160108	0.00152004	0.00155062	0.00153708	1.32E-07	1.09E-08	3.11E-07	1.71E-05	1.39E-05	2.94E-07	0.0047	0.0161	0.771299
rs1835009	-0.0172204	-0.0167508	-0.0164241	-0.0159629	-0.0166117	-0.0168616	0.00183105	0.0018907	0.00189094	0.00179526	0.00183133	0.00181529	5.25E-21	8.07E-19	3.78E-18	6.05E-19	1.19E-19	1.57E-20	0.0379	0.0177	0.0324004
rs1837367	0.00894219	0.0100622	0.0100889	0.00724302	0.00718289	0.0083526	0.00154682	0.00159719	0.00159735	0.00151652	0.00154702	0.00153347	7.43E-09	2.98E-10	2.69E-10	1.79E-06	3.43E-06	5.13E-08	0.017	0.0159	0.2847
rs1881975	-0.01376	-0.0141645	-0.0131523	-0.0118061	-0.0111372	-0.0135573	0.00179882	0.00185745	0.00185768	0.00176366	0.00179913	0.00178329	2.02E-14	2.43E-14	1.44E-12	2.17E-11	6.01E-10	2.91E-14	-0.0011	0.0175	0.9511
rs1887855	-0.00991637	-0.00859385	-0.00878817	-0.00935475	-0.00910694	-0.010647	0.0017416	0.00179837	0.00179857	0.00170749	0.00174188	0.00172662	1.24E-08	1.77E-06	1.03E-06	4.29E-08	1.71E-07	7.00E-10	-0.0027	0.0173	0.8757
rs1927635	0.0100959	0.00869274	0.00829574	0.00987034	0.0111026	0.0101082	0.00162544	0.00167842	0.0016786	0.00159359	0.00162562	0.00161142	5.26E-10	2.23E-07	7.73E-07	5.88E-10	8.52E-12	3.55E-10	0.0014	0.0161	0.9283
rs1952527	-0.0123125	-0.011528	-0.0112444	-0.0107916	-0.0107278	-0.0123867	0.0016413	0.00169478	0.00169497	0.00160916	0.00164151	0.00162709	6.32E-14	1.03E-11	3.27E-11	2.00E-11	6.36E-11	2.69E-14	0.0189	0.017	0.2657
rs197372	0.0101254	0.0107668	0.0106984	0.0088954	0.00902204	0.00918122	0.00166279	0.00171694	0.00171717	0.00163028	0.00166306	0.00164853	1.13E-09	3.59E-10	4.66E-10	4.86E-08	5.80E-08	2.56E-08	-0.0052	0.0165	0.753199
rs1994147	0.00876362	0.00694323	0.00681857	0.00822784	0.0086913	0.00952342	0.00173652	0.00179315	0.00179337	0.00170257	0.00173682	0.00172159	4.50E-07	0.000107927	0.000143506	1.35E-06	5.61E-07	3.17E-08	-0.0328	0.0183	0.0725705
rs2005172	0.0235828	0.0209196	0.0198146	0.0211271	0.0201853	0.0253446	0.00162098	0.00167393	0.00167418	0.00158937	0.0016214	0.00160704	6.18E-48	7.87E-36	2.60E-32	2.61E-40	1.44E-35	5.16E-56	-0.0151	0.0163	0.3535
rs2035901	0.0141484	0.0135949	0.0138961	0.0117872	0.0120628	0.0143435	0.00154443	0.00159479	0.00159494	0.00151424	0.00154468	0.0015311	5.17E-20	1.54E-17	2.98E-18	7.03E-15	5.77E-15	7.43E-21	-0.0385	0.0162	0.0174301
rs2038114	0.0122158	0.0105082	0.00991171	0.0116743	0.0100824	0.0132251	0.00155345	0.00160408	0.00160429	0.00152305	0.00155376	0.00154014	3.74E-15	5.73E-11	6.49E-10	1.79E-14	8.65E-11	8.97E-18	0.0052	0.016	0.7471
rs204993	0.0148641	0.0153054	0.0151991	0.013542	0.0141448	0.0142236	0.00164755	0.00170123	0.00170141	0.00161529	0.00164776	0.00163332	1.86E-19	2.34E-19	4.16E-19	5.15E-17	9.18E-18	3.10E-18	-0.0703	0.0217	0.001237
rs2058063	-0.0169256	-0.0160535	-0.0156482	-0.0151352	-0.0144894	-0.0176324	0.00242838	0.00250764	0.00250793	0.00238101	0.00242892	0.00240762	3.18E-12	1.54E-10	4.39E-10	2.07E-10	2.44E-09	2.42E-13	0.0211	0.0269	0.4328
rs2142331	-0.0133875	-0.0119477	-0.0125791	-0.0126285	-0.0128199	-0.0134584	0.00157329	0.0016246	0.00162476	0.00154253	0.0015736	0.00155975	1.76E-17	1.92E-13	9.81E-15	2.69E-16	3.75E-16	6.24E-18	0.0091	0.0175	0.6051
rs2145270	-0.00814033	-0.00324939	-0.00296415	-0.00967179	-0.00806319	-0.0114213	0.00158271	0.00163436	0.00163452	0.00155173	0.00158298	0.00156916	2.70E-07	0.0467929	0.0697606	4.58E-10	3.51E-07	3.38E-13	0.0015	0.0172	0.9286
rs215226	0.00860648	0.00782107	0.00828111	0.00605162	0.00655801	0.00892004	0.0015754	0.00162676	0.00162694	0.00154459	0.00157567	0.00156187	4.68E-08	1.53E-06	3.58E-07	8.93E-05	3.15E-05	1.12E-08	-0.0177	0.0165	0.2834
rs216193	-0.00924644	-0.0105431	-0.010718	-0.0069596	-0.00754875	-0.00831976	0.00158481	0.00163641	0.00163658	0.00155378	0.00158503	0.00157117	5.40E-09	1.17E-10	5.80E-11	7.50E-06	1.91E-06	1.19E-07	-0.0076	0.0165	0.6441
rs2181375	0.00770549	0.00894008	0.00964689	0.00729685	0.00815716	0.00624786	0.00156796	0.00161902	0.0016192	0.00153731	0.00156823	0.00155455	8.91E-07	3.36E-08	2.56E-09	2.07E-06	1.98E-07	5.84E-05	-0.0365	0.0162	0.0241602
rs2194411	0.0258029	0.0238692	0.0229561	0.0238491	0.0236227	0.0266506	0.00232903	0.00240506	0.00240531	0.00228347	0.00232945	0.00230899	1.61E-28	3.28E-23	1.38E-21	1.57E-25	3.67E-24	8.20E-31	0.0239	0.0234	0.306
rs2197563	0.0106677	0.0103793	0.00985906	0.00957051	0.00890987	0.0108379	0.0015701	0.00162125	0.00162143	0.00153939	0.00157037	0.00155662	1.09E-11	1.54E-10	1.20E-09	5.07E-10	1.40E-08	3.35E-12	-0.0084	0.018	0.6425
rs2229840	0.0215606	0.0216212	0.0219658	0.0194258	0.0185585	0.0208529	0.00209492	0.00216318	0.00216337	0.00205393	0.00209531	0.00207685	7.74E-25	1.61E-23	3.22E-24	3.16E-21	8.25E-19	1.02E-23	-0.0287	0.0225	0.2027
rs2230033	-0.013477	-0.0134231	-0.0128039	-0.0117379	-0.0106382	-0.0132845	0.00155033	0.00160088	0.00160107	0.00152004	0.00155062	0.00153698	3.54E-18	5.10E-17	1.28E-15	1.15E-14	6.87E-12	5.49E-18	0.0176	0.0159	0.2689
rs2230793	0.0117236	0.0127122	0.0128478	0.0101026	0.010584	0.0106311	0.00195889	0.00202269	0.00202294	0.00192055	0.00195921	0.0019421	2.17E-09	3.29E-10	2.14E-10	1.44E-07	6.59E-08	4.40E-08	0.0026	0.0191	0.8902
rs2240735	0.0156455	0.016087	0.0164298	0.0141824	0.0142444	0.0145788	0.00177146	0.0018292	0.00182938	0.00173682	0.00177179	0.00175627	1.03E-18	1.44E-18	2.69E-19	3.21E-16	9.05E-16	1.04E-16	-0.0012	0.0179	0.9472
rs2252720	-0.013816	-0.0114862	-0.0111085	-0.0126649	-0.0141303	-0.0154899	0.00165247	0.00170635	0.00170657	0.00162015	0.00165272	0.00163821	6.25E-17	1.68E-11	7.56E-11	5.42E-15	1.24E-17	3.24E-21	0.0222	0.0178	0.2104
rs2265309	-0.0116521	-0.00990791	-0.00985892	-0.0108782	-0.0113997	-0.0125355	0.00153991	0.00159012	0.00159028	0.00150977	0.00154014	0.00152666	3.84E-14	4.64E-10	5.67E-10	5.81E-13	1.35E-13	2.20E-16	0.0094	0.016	0.5571
rs2268762	0.0106452	0.00783086	0.00759356	0.0121843	0.0112502	0.011599	0.00157767	0.00162913	0.0016293	0.00154673	0.00157787	0.00156403	1.51E-11	1.53E-06	3.15E-06	3.35E-15	1.01E-12	1.21E-13	0.0176	0.0162	0.2764
rs2270894	-0.01643	-0.0163277	-0.0154687	-0.0129594	-0.0136749	-0.0166042	0.00197771	0.00204217	0.0020424	0.00193905	0.00197806	0.00196058	9.80E-17	1.30E-15	3.63E-14	2.34E-11	4.74E-12	2.48E-17	0.02	0.0181	0.2708
rs2280940	0.0116835	0.011802	0.0118679	0.0115984	0.0115623	0.0113925	0.00168263	0.00173746	0.00173765	0.00164971	0.00168294	0.00166819	3.83E-12	1.10E-11	8.52E-12	2.06E-12	6.42E-12	8.55E-12	-0.007	0.0178	0.693499
rs2281175	0.0112834	0.010665	0.0101452	0.00976303	0.0108645	0.0112104	0.00164824	0.00170197	0.00170216	0.001616	0.0016485	0.00163407	7.62E-12	3.70E-10	2.52E-09	1.53E-09	4.39E-11	6.88E-12	-0.0058	0.0162	0.7188
rs2282231	0.0147697	0.0180785	0.0184377	0.0112705	0.0114112	0.0124662	0.00188649	0.00194782	0.00194806	0.00184959	0.00188684	0.00187034	4.92E-15	1.68E-20	2.96E-21	1.11E-09	1.47E-09	2.65E-11	0.0113	0.0204	0.5798
rs2288671	0.00948826	0.0103579	0.0107443	0.00875597	0.00941474	0.00833485	0.00154904	0.00159951	0.00159968	0.00151874	0.0015493	0.00153574	9.06E-10	9.46E-11	1.86E-11	8.16E-09	1.23E-09	5.73E-08	-0.009	0.0267	0.7357
rs2291256	0.0155463	0.015474	0.0170744	0.0147024	0.0137527	0.0141633	0.00271884	0.00280739	0.00280759	0.00266547	0.00271906	0.00269525	1.08E-08	3.55E-08	1.19E-09	3.47E-08	4.24E-07	1.48E-07	-0.0373	0.0379	0.3245
rs2296316	-0.0107114	-0.00896073	-0.00822162	-0.0100386	-0.00983402	-0.0121099	0.00155384	0.0016045	0.00160469	0.00152343	0.00155408	0.00154038	5.45E-12	2.34E-08	3.00E-07	4.42E-11	2.49E-10	3.80E-15	0.0013	0.016	0.9376
rs2305758	0.00989563	0.00983831	0.00926172	0.00834061	0.00775921	0.010142	0.00170337	0.00175888	0.00175912	0.00167008	0.00170373	0.00168877	6.27E-09	2.23E-08	1.40E-07	5.91E-07	5.26E-06	1.91E-09	-0.0527	0.018	0.00346497
rs2307111	-0.0182283	-0.0189689	-0.0197574	-0.0177119	-0.0185383	-0.0162287	0.00157618	0.00162753	0.00162767	0.00154534	0.00157644	0.00156273	6.30E-31	2.19E-31	6.72E-34	2.09E-30	6.40E-32	2.93E-25	0.0287	0.0161	0.0752004
rs235763	-0.00874987	-0.00839039	-0.00826848	-0.00848287	-0.00747501	-0.00887009	0.00157508	0.0016264	0.00162659	0.00154425	0.00157533	0.00156147	2.78E-08	2.49E-07	3.71E-07	3.95E-08	2.09E-06	1.34E-08	-0.0025	0.0164	0.8799
rs237711	0.011384	0.00842211	0.00772173	0.010374	0.00980663	0.013512	0.00185523	0.00191569	0.0019159	0.00181887	0.00185549	0.00183922	8.46E-10	1.10E-05	5.57E-05	1.17E-08	1.26E-07	2.04E-13	0.0353	0.0197	0.0727897
rs2395792	-0.03397	-0.0317296	-0.0313256	-0.0308765	-0.0306648	-0.0336917	0.00382897	0.00395371	0.00395422	0.00375397	0.00382938	0.00379621	7.23E-19	1.02E-15	2.34E-15	1.96E-16	1.17E-15	7.02E-19	0.0029	0.0344	0.9322
rs2396348	0.0118885	0.00824614	0.00797214	0.0107255	0.0111837	0.0137412	0.00167692	0.00173161	0.00173183	0.0016441	0.00167715	0.00166234	1.35E-12	1.92E-06	4.16E-06	6.87E-11	2.59E-11	1.39E-16	0.0159	0.0179	0.3754
rs2411453	-0.0123217	-0.0165765	-0.017263	-0.0100162	-0.0107853	-0.00905589	0.00156941	0.00162044	0.00162057	0.00153869	0.00156962	0.00155589	4.14E-15	1.47E-24	1.72E-26	7.55E-11	6.37E-12	5.88E-09	-0.0049	0.016	0.759899
rs244711	0.0166047	0.0118266	0.0120471	0.0161753	0.0166442	0.0193124	0.00177658	0.00183461	0.00183481	0.00174182	0.00177683	0.0017612	9.12E-21	1.15E-10	5.18E-11	1.60E-20	7.48E-21	5.66E-28	-0.0289	0.0174	0.0967899
rs2455561	-0.0124004	-0.010851	-0.0103748	-0.011657	-0.0118132	-0.0130103	0.00154091	0.00159116	0.00159135	0.00151077	0.00154115	0.00152766	8.48E-16	9.15E-12	7.06E-11	1.20E-14	1.79E-14	1.65E-17	0.0221	0.016	0.1684
rs2457982	0.010207	0.00840693	0.00826461	0.00974689	0.00946437	0.0110743	0.0017354	0.001792	0.00179217	0.00170146	0.00173569	0.0017204	4.07E-09	2.72E-06	4.00E-06	1.01E-08	4.96E-08	1.22E-10	0.0224	0.0179	0.2121
rs246180	0.0102788	0.00770112	0.00790072	0.0100277	0.00948578	0.0115978	0.0016508	0.00170465	0.00170483	0.00161849	0.00165107	0.00163661	4.77E-10	6.25E-06	3.58E-06	5.81E-10	9.19E-09	1.38E-12	0.0263	0.0167	0.1154
rs247008	0.0151627	0.0151631	0.015698	0.0128727	0.0141009	0.0140726	0.00164507	0.00169868	0.00169885	0.00161291	0.00164532	0.00163095	3.07E-20	4.42E-19	2.47E-20	1.46E-15	1.04E-17	6.24E-18	-0.0162	0.0163	0.3202
rs2476998	0.00964888	0.0104337	0.0107628	0.00854423	0.00839706	0.00864794	0.00170613	0.00176172	0.00176194	0.00167277	0.00170645	0.00169147	1.56E-08	3.17E-09	1.01E-09	3.26E-07	8.62E-07	3.18E-07	-0.012	0.0166	0.4687
rs2533879	-0.0217897	-0.0235772	-0.0237013	-0.0187425	-0.0180458	-0.0205813	0.0016767	0.00173132	0.00173153	0.00164405	0.00167714	0.00166241	1.32E-38	3.21E-42	1.23E-42	4.23E-30	5.38E-27	3.40E-35	-0.0107	0.0165	0.516
rs254963	-0.00967402	-0.00918929	-0.00849999	-0.00924952	-0.00901186	-0.00992098	0.00155833	0.00160911	0.00160931	0.00152783	0.0015586	0.00154495	5.37E-10	1.13E-08	1.28E-07	1.41E-09	7.39E-09	1.35E-10	0.0143	0.016	0.3701
rs25849	0.0169292	0.0148486	0.0142909	0.0161401	0.0168945	0.0174506	0.00170521	0.00176083	0.00176101	0.00167178	0.00170543	0.00169048	3.17E-23	3.39E-17	4.87E-16	4.74E-22	3.94E-23	5.60E-25	0.0355	0.0166	0.0321004
rs2592831	0.0129725	0.0124047	0.0121912	0.011343	0.0108789	0.0132817	0.00162774	0.00168078	0.00168098	0.00159591	0.00162805	0.00161376	1.60E-15	1.58E-13	4.10E-13	1.18E-12	2.36E-11	1.87E-16	0.0259	0.0161	0.1077
rs2602713	0.0103011	0.00872648	0.00769032	0.00844405	0.0083789	0.0117477	0.00156377	0.00161475	0.00161493	0.00153317	0.00156401	0.00155021	4.48E-11	6.51E-08	1.92E-06	3.64E-08	8.45E-08	3.51E-14	-0.0077	0.0165	0.6402
rs2627692	-0.0104502	-0.0096661	-0.00942417	-0.0103049	-0.0105859	-0.0106795	0.00153899	0.00158912	0.00158931	0.00150884	0.00153919	0.00152574	1.12E-11	1.18E-09	3.04E-09	8.53E-12	6.10E-12	2.57E-12	-0.004	0.016	0.8024
rs2647239	-0.0172125	-0.0150218	-0.0152094	-0.0137261	-0.0151199	-0.0181472	0.0015629	0.00161392	0.00161409	0.00153243	0.00156326	0.00154943	3.34E-28	1.31E-20	4.42E-21	3.35E-19	3.99E-22	1.12E-31	-0.0011	0.0162	0.9476
rs2678204	0.0123815	0.0125501	0.013553	0.0128257	0.0133772	0.0111337	0.00162327	0.00167616	0.00167631	0.00159144	0.00162343	0.00160924	2.40E-14	7.04E-14	6.24E-16	7.71E-16	1.73E-16	4.57E-12	0.0172	0.0175	0.3259
rs2724423	0.00911551	0.00623713	0.0063834	0.00978343	0.0102226	0.00962117	0.00186063	0.00192128	0.00192148	0.00182414	0.00186077	0.00184449	9.63E-07	0.00116912	0.000893429	8.18E-08	3.94E-08	1.83E-07	0.0077	0.0192	0.6877
rs2733287	0.00924327	0.00845687	0.0090257	0.00836682	0.00976932	0.00911148	0.00153994	0.00159015	0.00159033	0.00150984	0.00154019	0.00152673	1.95E-09	1.05E-07	1.39E-08	3.00E-08	2.26E-10	2.40E-09	-0.0069	0.016	0.663399
rs2744965	0.0389837	0.0392786	0.0393964	0.036125	0.036661	0.036963	0.00221792	0.00229021	0.00229053	0.00217469	0.00221842	0.00219896	3.99E-69	6.64E-66	2.85E-66	6.09E-62	2.54E-61	2.22E-63	0.0072	0.0203	0.7212
rs2802329	0.0159218	0.013035	0.0133176	0.0142581	0.0135037	0.0166981	0.00201425	0.00207998	0.00208027	0.00197493	0.00201466	0.00199696	2.70E-15	3.69E-10	1.54E-10	5.23E-13	2.05E-11	6.20E-17	0.0044	0.0214	0.8365
rs2803888	-0.0084975	-0.00853548	-0.00801511	-0.0073005	-0.00681675	-0.00849515	0.00156254	0.00161345	0.00161364	0.00153197	0.0015628	0.00154911	5.38E-08	1.22E-07	6.80E-07	1.89E-06	1.29E-05	4.16E-08	0.0069	0.0159	0.6638
rs2812208	0.0758365	0.0708037	0.071226	0.0648831	0.0652737	0.0768008	0.00531898	0.0054927	0.00549303	0.00521481	0.00531974	0.00527295	4.14E-46	5.20E-38	1.93E-38	1.57E-35	1.33E-34	4.85E-48	0.0753	0.0546	0.168
rs281385	-0.0137171	-0.0108306	-0.0111367	-0.0136887	-0.0138076	-0.0148209	0.00236016	0.0024371	0.00243734	0.00231391	0.00236041	0.00233976	6.18E-09	8.83E-06	4.90E-06	3.31E-09	4.93E-09	2.39E-10	-0.009	0.0211	0.668499
rs2815753	0.00974532	0.0107513	0.0110068	0.0110359	0.0106379	0.00793783	0.00156844	0.0016195	0.00161966	0.00153764	0.00156859	0.00155491	5.19E-10	3.17E-11	1.08E-11	7.13E-13	1.19E-11	3.31E-07	0.0027	0.0167	0.87
rs28391281	-0.00962359	-0.0100849	-0.00972777	-0.00788308	-0.00825268	-0.00919113	0.00154401	0.00159433	0.00159452	0.00151381	0.00154424	0.00153073	4.59E-10	2.53E-10	1.06E-09	1.92E-07	9.09E-08	1.92E-09	0.0075	0.016	0.6399
rs284324	-0.0104435	-0.00796686	-0.00829514	-0.0109629	-0.0112334	-0.0112538	0.00155601	0.00160676	0.00160692	0.00152553	0.00155622	0.00154262	1.93E-11	7.11E-07	2.44E-07	6.67E-13	5.27E-13	2.99E-13	0.0131	0.0164	0.4231
rs2856666	-0.0213674	-0.0200299	-0.019631	-0.0178553	-0.0187208	-0.0214567	0.00156589	0.001617	0.00161719	0.00153537	0.00156619	0.00155234	2.20E-42	3.13E-35	6.68E-34	2.96E-31	6.35E-33	1.92E-43	-0.0252	0.0191	0.1874
rs28575622	0.0172532	0.0127776	0.0146585	0.0164345	0.0161188	0.0184476	0.00319674	0.00330102	0.00330145	0.00313421	0.00319731	0.00316902	6.78E-08	0.000108505	9.00E-06	1.58E-07	4.62E-07	5.85E-09	0.025	0.0348	0.472
rs2866719	0.00880903	0.00926936	0.009397	0.007812	0.00866091	0.00790089	0.001599	0.00165109	0.00165126	0.00156769	0.00159921	0.00158523	3.61E-08	1.98E-08	1.27E-08	6.26E-07	6.11E-08	6.23E-07	8.00E-04	0.0171	0.9618
rs28690107	-0.0106978	-0.0100243	-0.0106738	-0.0106166	-0.0107986	-0.0105705	0.00185587	0.00191633	0.00191653	0.00181951	0.00185619	0.00183995	8.21E-09	1.69E-07	2.56E-08	5.39E-09	5.97E-09	9.20E-09	-0.0117	0.0185	0.5283
rs2885697	-0.0200651	-0.0167011	-0.0164681	-0.0191297	-0.0195219	-0.021757	0.00162842	0.00168165	0.00168183	0.00159658	0.00162869	0.00161431	7.04E-35	3.06E-23	1.23E-22	4.50E-33	4.26E-33	2.17E-41	-0.0355	0.0168	0.03422
rs28929474	0.0341754	0.0278271	0.0293441	0.0267206	0.0272821	0.0383316	0.00544114	0.00561908	0.0056198	0.00533563	0.00544298	0.00539529	3.37E-10	7.34E-07	1.78E-07	5.50E-07	5.38E-07	1.21E-12	-0.0027	0.0576	0.962
rs2900208	0.0134274	0.00987396	0.00963822	0.0138973	0.0136159	0.015252	0.00160948	0.001662	0.0016622	0.00157795	0.00160971	0.00159554	7.29E-17	2.84E-09	6.70E-09	1.29E-18	2.72E-17	1.19E-21	-0.0089	0.0164	0.589
rs2979655	0.0121365	0.0128333	0.0129386	0.0111339	0.0121705	0.0105881	0.00210678	0.00217539	0.00217566	0.00206554	0.00210713	0.00208882	8.38E-09	3.65E-09	2.73E-09	7.04E-08	7.66E-09	4.00E-07	0.0237	0.0237	0.3166
rs2985313	-0.00825603	-0.00691944	-0.00634896	-0.00701723	-0.00766989	-0.00947839	0.00172512	0.00178134	0.00178153	0.00169133	0.00172532	0.00171018	1.70E-06	0.000102605	0.00036562	3.34E-05	8.77E-06	2.99E-08	-0.0171	0.0175	0.3278
rs3099282	-0.0104151	-0.00939228	-0.00927865	-0.00995532	-0.00960859	-0.0101241	0.00190009	0.00196205	0.00196227	0.00186292	0.00190044	0.00188372	4.22E-08	1.69E-06	2.26E-06	9.10E-08	4.28E-07	7.68E-08	-0.0548	0.0206	0.00779399
rs310302	-0.00887743	-0.00669145	-0.00692233	-0.00855769	-0.00939242	-0.00940023	0.00156266	0.0016136	0.00161378	0.00153209	0.0015629	0.00154924	1.34E-08	3.37E-05	1.79E-05	2.33E-08	1.86E-09	1.30E-09	-0.0055	0.0164	0.738401
rs310792	0.0115168	0.0108096	0.0113376	0.0102028	0.0105754	0.0116067	0.00169454	0.00174974	0.00174994	0.0016614	0.00169485	0.00168001	1.07E-11	6.51E-10	9.26E-11	8.21E-10	4.39E-10	4.90E-12	0.0183	0.0186	0.3253
rs3110416	-0.0108494	-0.0120945	-0.011298	-0.00869602	-0.00878049	-0.00981798	0.00170782	0.00176343	0.00176364	0.00167439	0.0017081	0.00169312	2.12E-10	6.97E-12	1.50E-10	2.06E-07	2.74E-07	6.69E-09	-0.0054	0.0175	0.757
rs3110496	0.0093671	0.008881	0.00874368	0.00806539	0.00826123	0.00982865	0.00165851	0.00171256	0.00171272	0.00162603	0.00165872	0.00164432	1.63E-08	2.15E-07	3.31E-07	7.05E-07	6.35E-07	2.27E-09	-0.0077	0.0164	0.6381
rs3118903	-0.0313984	-0.0308542	-0.0294589	-0.0260115	-0.0262997	-0.0315177	0.00185622	0.00191678	0.00191703	0.0018201	0.00185677	0.00184023	3.70E-64	2.82E-58	2.84E-53	2.56E-46	1.57E-45	9.96E-66	0.0671	0.0182	0.000232498
rs3212260	0.0134153	0.0122055	0.0118282	0.0109551	0.0123871	0.0134209	0.00175643	0.00181368	0.00181388	0.00172207	0.00175668	0.00174133	2.22E-14	1.70E-11	7.00E-11	2.00E-10	1.77E-12	1.29E-14	-0.0266	0.0191	0.1644
rs332115	-0.00892103	-0.00723662	-0.00665201	-0.00783077	-0.00694974	-0.00993499	0.00172121	0.0017773	0.00177751	0.00168753	0.00172151	0.00170643	2.18E-07	4.67E-05	0.000182356	3.48E-06	5.42E-05	5.82E-09	-0.008	0.0164	0.623199
rs33967909	0.0150482	0.0146476	0.0148204	0.0135738	0.0135991	0.0150807	0.00187545	0.00193656	0.0019368	0.00183878	0.00187578	0.00185935	1.03E-15	3.93E-14	1.98E-14	1.56E-13	4.18E-13	5.05E-16	-0.0084	0.018	0.6401
rs34060476	0.0182568	0.0160721	0.0149425	0.0195922	0.0187266	0.0186609	0.00225771	0.00233132	0.00233157	0.00221343	0.00225803	0.0022384	6.17E-16	5.44E-12	1.47E-10	8.67E-19	1.11E-16	7.67E-17	0.0017	0.0234	0.9431
rs34073859	-0.0128079	-0.0102411	-0.0111344	-0.0120404	-0.0125081	-0.013967	0.00243743	0.00251686	0.00251708	0.00238962	0.00243781	0.00241637	1.48E-07	4.72E-05	9.71E-06	4.69E-07	2.89E-07	7.47E-09	-0.0303	0.029	0.2954
rs34118426	-0.0103952	-0.00926245	-0.00926033	-0.00949915	-0.00963173	-0.0107159	0.00167289	0.00172743	0.00172764	0.00164017	0.00167319	0.00165854	5.17E-10	8.24E-08	8.32E-08	6.98E-09	8.60E-09	1.04E-10	0.008	0.0174	0.6469
rs34517439	0.0357399	0.0367086	0.0363612	0.0318602	0.0332889	0.0337628	0.00235836	0.00243521	0.00243547	0.00231239	0.00235885	0.00233816	7.36E-52	2.49E-51	2.19E-50	3.55E-43	3.29E-45	3.00E-47	0.0165	0.024	0.4913
rs34693680	0.0134122	0.0122739	0.0121483	0.013059	0.0129494	0.0138798	0.00225933	0.00233292	0.00233318	0.002215	0.00225956	0.00223989	2.92E-09	1.43E-07	1.92E-07	3.73E-09	1.00E-08	5.77E-10	0.003	0.0243	0.9029
rs34776209	-0.0183028	-0.0167665	-0.0163789	-0.0152202	-0.0152482	-0.0190395	0.00178279	0.00184094	0.00184117	0.00174799	0.00178321	0.00176744	1.01E-24	8.47E-20	5.82E-19	3.13E-18	1.23E-17	4.70E-27	0.0033	0.0196	0.8678
rs34879158	-0.0213421	-0.0205839	-0.0199612	-0.0188187	-0.0185876	-0.0212307	0.00175178	0.00180893	0.00180913	0.00171754	0.00175211	0.00173664	3.89E-34	5.39E-30	2.66E-28	6.23E-28	2.74E-26	2.32E-34	-0.0509	0.0189	0.00698506
rs35182096	0.00925091	0.0070509	0.00649108	0.00943536	0.00942384	0.0103208	0.00177476	0.00183262	0.00183284	0.00174	0.00177503	0.00175955	1.86E-07	0.000119382	0.000397851	5.88E-08	1.10E-07	4.48E-09	0.015	0.0181	0.4056
rs35233301	0.0112632	0.0104441	0.00964754	0.0108693	0.0101984	0.0114881	0.0017054	0.00176099	0.00176119	0.00167202	0.00170566	0.00169069	4.00E-11	3.02E-09	4.31E-08	8.01E-11	2.25E-09	1.09E-11	7.00E-04	0.0171	0.9669
rs35506085	-0.0193812	-0.0158962	-0.0160717	-0.0185058	-0.0182773	-0.020766	0.00200976	0.00207531	0.00207549	0.00197043	0.00201005	0.0019925	5.27E-22	1.87E-14	9.70E-15	5.94E-21	9.69E-20	1.98E-25	0.0189	0.0212	0.373
rs35665085	-0.0190626	-0.0146862	-0.015285	-0.0190077	-0.0186922	-0.0205104	0.00333286	0.00344149	0.00344207	0.00326772	0.00333349	0.00330425	1.07E-08	1.98E-05	8.97E-06	6.00E-09	2.06E-08	5.40E-10	-0.0299	0.0352	0.3953
rs35710322	0.0123008	0.0103179	0.00999651	0.0126771	0.0123252	0.013	0.00154919	0.00159968	0.00159986	0.00151882	0.00154941	0.00153583	2.03E-15	1.12E-10	4.15E-10	7.05E-17	1.80E-15	2.58E-17	0.0245	0.0176	0.1636
rs357561	0.0187196	0.0174304	0.0172827	0.0149372	0.0160082	0.0194073	0.00261859	0.00270393	0.00270423	0.00256739	0.00261894	0.00259608	8.77E-13	1.15E-10	1.65E-10	5.96E-09	9.82E-10	7.70E-14	0.0453	0.0259	0.08
rs35756741	-0.0187868	-0.0168004	-0.0164674	-0.0162499	-0.0158217	-0.0198485	0.00267242	0.00275955	0.00275992	0.00262018	0.00267292	0.00264941	2.07E-12	1.14E-09	2.42E-09	5.59E-10	3.24E-09	6.82E-14	-8.00E-04	0.0264	0.9771
rs35804313	-0.0114399	-0.0101716	-0.0102183	-0.0108296	-0.010807	-0.0122338	0.00188417	0.00194561	0.00194583	0.00184734	0.00188457	0.00186801	1.27E-09	1.72E-07	1.51E-07	4.57E-09	9.79E-09	5.80E-11	-0.0481	0.0191	0.01166
rs35874463	0.0214922	0.0201918	0.0211846	0.0191514	0.0182008	0.0229452	0.00329106	0.00339825	0.00339865	0.00322669	0.00329152	0.00326243	6.56E-11	2.82E-09	4.57E-10	2.94E-09	3.21E-08	2.02E-12	0.0449	0.0413	0.2764
rs36000545	-0.0148077	-0.0138527	-0.0141604	-0.0133877	-0.0137517	-0.0151016	0.00159354	0.00164549	0.00164569	0.00156239	0.00159383	0.00157983	1.52E-20	3.83E-17	7.69E-18	1.05E-17	6.27E-18	1.20E-21	-0.0091	0.017	0.591701
rs36012032	0.0167908	0.0163069	0.0168164	0.0139639	0.013509	0.0169746	0.00267425	0.00276136	0.00276165	0.00262195	0.00267469	0.0026512	3.42E-10	3.52E-09	1.14E-09	1.01E-07	4.41E-07	1.53E-10	-0.002	0.0287	0.9443
rs36063247	-0.0381758	-0.0336605	-0.0339743	-0.0330857	-0.0324525	-0.0405496	0.00247206	0.00255281	0.00255309	0.00242384	0.00247261	0.00245056	8.80E-54	1.09E-39	2.16E-40	2.07E-42	2.43E-39	1.78E-61	-0.0707	0.0254	0.00541502
rs36100359	-0.0124045	-0.0127781	-0.012263	-0.00905331	-0.00956098	-0.0131533	0.00220801	0.00227999	0.00228024	0.00216483	0.00220846	0.002189	1.93E-08	2.09E-08	7.54E-08	2.89E-05	1.50E-05	1.87E-09	0.0388	0.0224	0.0830004
rs36120387	-0.0155028	-0.0156746	-0.0161225	-0.0142294	-0.0136368	-0.0142672	0.00248324	0.00256414	0.00256438	0.0024346	0.00248358	0.00246189	4.30E-10	9.79E-10	3.24E-10	5.08E-09	4.00E-08	6.83E-09	-0.0016	0.0315	0.9587
rs365352	-0.0168469	-0.016949	-0.0178911	-0.0151452	-0.0154501	-0.0157811	0.00178334	0.00184145	0.00184163	0.00174844	0.00178357	0.00176795	3.51E-21	3.46E-20	2.63E-22	4.65E-18	4.64E-18	4.43E-19	-0.0131	0.0205	0.5231
rs3730071	-0.0238476	-0.0277989	-0.0269155	-0.0220115	-0.0236794	-0.019371	0.00448435	0.00463051	0.00463104	0.00439665	0.00448554	0.00444652	1.05E-07	1.93E-09	6.18E-09	5.55E-07	1.30E-07	1.32E-05	0.0505	0.0799	0.5271
rs3738449	-0.0117182	-0.0119354	-0.0115548	-0.0103909	-0.0109103	-0.0113378	0.00163242	0.00168562	0.00168579	0.00160045	0.00163264	0.00161835	7.06E-13	1.44E-12	7.18E-12	8.45E-11	2.35E-11	2.46E-12	-0.0246	0.0177	0.1662
rs3740591	0.0130495	0.0107801	0.0103353	0.0129937	0.0120046	0.0139741	0.00156232	0.00161327	0.00161345	0.00153172	0.0015626	0.00154885	6.70E-17	2.36E-11	1.50E-10	2.20E-17	1.56E-14	1.85E-19	0.0079	0.0169	0.6409
rs3742716	-0.0111054	-0.00959116	-0.00932725	-0.00843019	-0.00930771	-0.0114858	0.00164249	0.00169606	0.00169626	0.00161038	0.00164275	0.00162837	1.37E-11	1.56E-08	3.83E-08	1.65E-07	1.46E-08	1.75E-12	-0.0012	0.0162	0.942
rs3782232	-0.0191441	-0.0177418	-0.0175609	-0.0170308	-0.0177734	-0.019417	0.00301258	0.00311081	0.00311123	0.00295367	0.00301299	0.00298634	2.09E-10	1.18E-08	1.66E-08	8.13E-09	3.66E-09	7.94E-11	-0.0139	0.0291	0.6312
rs37978	0.00850349	0.00667465	0.00674155	0.00658601	0.0075384	0.00975922	0.00154389	0.0015942	0.00159439	0.00151368	0.00154414	0.00153059	3.64E-08	2.83E-05	2.36E-05	1.36E-05	1.05E-06	1.82E-10	0.0046	0.0161	0.7755
rs3798519	0.0210874	0.0224265	0.0235474	0.0197526	0.0198696	0.0179026	0.00201244	0.00207798	0.00207813	0.00197302	0.00201271	0.0019952	1.09E-25	3.77E-27	9.33E-30	1.37E-23	5.54E-23	2.90E-19	-0.0147	0.0195	0.451
rs3809570	0.0134113	0.0118838	0.0112298	0.0129208	0.013723	0.013837	0.00179815	0.00185676	0.00185696	0.00176292	0.00179833	0.00178249	8.78E-14	1.55E-10	1.47E-09	2.32E-13	2.34E-14	8.34E-15	-0.0177	0.0192	0.3556
rs3810291	0.0171036	0.0181755	0.018699	0.0158974	0.0172247	0.0144836	0.00164423	0.00169778	0.00169794	0.00161205	0.00164441	0.00163012	2.44E-25	9.69E-27	3.35E-28	6.15E-23	1.14E-25	6.42E-19	0.0276	0.0165	0.0942106
rs3814877	0.0235538	0.0233111	0.0229316	0.0211564	0.0223744	0.022502	0.00156738	0.00161848	0.00161867	0.00153677	0.00156767	0.00155394	5.04E-51	5.11E-47	1.51E-45	4.15E-43	3.36E-46	1.66E-47	0.006	0.0164	0.714399
rs3818416	0.015979	0.017232	0.0165379	0.0123741	0.0120467	0.0145222	0.00182267	0.00188201	0.00188225	0.00178703	0.001823	0.00180704	1.85E-18	5.41E-20	1.55E-18	4.39E-12	3.90E-11	9.28E-16	-0.0118	0.0193	0.5401
rs3824491	0.0153934	0.0131245	0.0130882	0.0152376	0.0139419	0.0165106	0.00269095	0.00277871	0.00277908	0.00263837	0.00269154	0.00266792	1.06E-08	2.32E-06	2.48E-06	7.68E-09	2.22E-07	6.08E-10	0.0017	0.0276	0.9499
rs3843751	-0.0136704	-0.0126176	-0.0124148	-0.0122162	-0.0130315	-0.0143411	0.00163008	0.00168323	0.00168342	0.00159817	0.0016303	0.00161597	5.04E-17	6.59E-14	1.65E-13	2.11E-14	1.32E-15	7.05E-19	-0.0112	0.0178	0.5276
rs3845344	0.00904904	0.00964573	0.00971196	0.00841215	0.00873901	0.00778072	0.00157462	0.00162593	0.00162612	0.00154382	0.00157486	0.00156107	9.10E-09	2.99E-09	2.34E-09	5.07E-08	2.87E-08	6.22E-07	0.0184	0.016	0.25
rs3853252	0.0161298	0.0149019	0.0151989	0.0144511	0.014759	0.0159373	0.0015503	0.00160088	0.00160104	0.00151998	0.00155055	0.00153692	2.39E-25	1.30E-20	2.26E-21	1.97E-21	1.77E-21	3.44E-25	-0.0072	0.0162	0.655
rs386893	0.00949047	0.00993398	0.01073	0.00914064	0.00894917	0.00827938	0.00154696	0.00159735	0.00159752	0.00151669	0.00154722	0.0015337	8.53E-10	5.01E-10	1.86E-11	1.68E-09	7.30E-09	6.73E-08	-0.0068	0.0161	0.6748
rs395980	-0.00876441	-0.0110794	-0.0103923	-0.00482229	-0.00659147	-0.00753068	0.00174995	0.00180693	0.00180716	0.00171572	0.00175021	0.00173488	5.49E-07	8.71E-10	8.90E-09	0.00494447	0.00016584	1.42E-05	-0.0217	0.0179	0.2261
rs4076108	0.0102232	0.00853914	0.00775561	0.00988474	0.0103558	0.0109589	0.0017931	0.00185159	0.0018518	0.00175803	0.00179342	0.00177772	1.19E-08	3.99E-06	2.81E-05	1.88E-08	7.73E-09	7.07E-10	0.0137	0.018	0.4485
rs41268621	0.0171095	0.0136332	0.0137541	0.0163764	0.0164469	0.018502	0.0030802	0.00318063	0.00318113	0.00302013	0.00308098	0.00305412	2.78E-08	1.82E-05	1.54E-05	5.88E-08	9.39E-08	1.38E-09	0.0783	0.0291	0.007193
rs41271299	0.0427021	0.0362993	0.0364135	0.039263	0.041189	0.047486	0.00347472	0.00358822	0.00358854	0.00340687	0.00347529	0.00344439	1.05E-34	4.72E-24	3.44E-24	1.00E-30	2.13E-32	3.16E-43	0.0087	0.0636	0.8912
rs41311445	-0.0238964	-0.0219287	-0.0208176	-0.0239713	-0.0234098	-0.0244844	0.0026015	0.00268628	0.0026866	0.00255048	0.00260187	0.00257913	4.11E-20	3.27E-16	9.31E-15	5.56E-21	2.33E-19	2.25E-21	-0.0335	0.0235	0.1534
rs42044	0.0281779	0.0259156	0.0257074	0.0245085	0.0257651	0.0297005	0.00173298	0.00178958	0.0017898	0.00169919	0.00173332	0.001718	2.01E-59	1.64E-47	9.08E-47	3.80E-47	5.81E-50	6.21E-67	0.0094	0.0182	0.6032
rs4282339	-0.0173175	-0.0138063	-0.0140957	-0.0163537	-0.016395	-0.018551	0.00189604	0.00195792	0.00195812	0.00185892	0.00189627	0.00187955	6.67E-20	1.77E-12	6.10E-13	1.41E-18	5.36E-18	5.66E-23	0.0039	0.0203	0.8488
rs4341996	-0.0109268	-0.0121158	-0.012394	-0.0104888	-0.00890081	-0.00948512	0.00189155	0.00195315	0.00195335	0.00185449	0.00189179	0.00187527	7.63E-09	5.54E-10	2.23E-10	1.55E-08	2.54E-06	4.24E-07	0.0032	0.0201	0.8752
rs4399366	-0.0110017	-0.00957784	-0.00965298	-0.0106463	-0.0108869	-0.0116313	0.001709	0.00176468	0.00176484	0.00167552	0.00170923	0.00169426	1.22E-10	5.72E-08	4.51E-08	2.10E-10	1.90E-10	6.65E-12	-0.0039	0.0171	0.818
rs4472800	0.0100657	0.0104599	0.0107678	0.00827838	0.00954411	0.00933711	0.00158025	0.00163178	0.00163196	0.00154937	0.00158052	0.00156676	1.90E-10	1.46E-10	4.17E-11	9.14E-08	1.56E-09	2.53E-09	0.0222	0.0163	0.1718
rs4527444	0.0088939	0.00992648	0.00958983	0.00764789	0.00785905	0.00786693	0.00154427	0.00159455	0.00159472	0.00151403	0.00154449	0.00153095	8.45E-09	4.81E-10	1.82E-09	4.39E-07	3.61E-07	2.77E-07	-0.0048	0.0159	0.763901
rs4540769	-0.00800344	-0.00750593	-0.00728646	-0.00690545	-0.00699976	-0.00832812	0.00154011	0.00159029	0.00159047	0.00150998	0.00154034	0.00152681	2.03E-07	2.36E-06	4.62E-06	4.80E-06	5.51E-06	4.91E-08	0.0082	0.0165	0.617701
rs4627713	0.0318107	0.0299681	0.0300927	0.0284702	0.0302533	0.0317439	0.00468329	0.00483572	0.00483626	0.00459123	0.00468356	0.00464237	1.10E-11	5.75E-10	4.91E-10	5.62E-10	1.05E-10	8.05E-12	0.0037	0.0642	0.9545
rs4635681	0.0122532	0.0112225	0.0116582	0.0112422	0.0115101	0.0119427	0.00211506	0.00218396	0.00218417	0.00207362	0.00211533	0.00209678	6.91E-09	2.77E-07	9.42E-08	5.91E-08	5.29E-08	1.23E-08	-0.0383	0.0202	0.0582895
rs4680	0.00834878	0.00800013	0.00741174	0.00882533	0.00845875	0.00861884	0.00153832	0.00158842	0.00158859	0.00150814	0.00153846	0.00152497	5.73E-08	4.74E-07	3.08E-06	4.87E-09	3.84E-08	1.59E-08	-0.0222	0.016	0.1653
rs473902	-0.0272662	-0.0221644	-0.0221439	-0.024403	-0.0242813	-0.0317604	0.00269034	0.00277815	0.00277853	0.00263776	0.00269095	0.00266703	3.90E-24	1.49E-15	1.60E-15	2.23E-20	1.83E-19	1.09E-32	0.0235	0.0267	0.3787
rs4752689	0.0114439	0.0108359	0.010654	0.0106966	0.0101861	0.0111773	0.00155936	0.00161018	0.00161035	0.00152882	0.00155956	0.00154591	2.16E-13	1.70E-11	3.70E-11	2.63E-12	6.53E-11	4.83E-13	-0.0031	0.0175	0.8605
rs475591	0.0109187	0.011184	0.0106177	0.00877887	0.0094889	0.010225	0.00155909	0.00160991	0.00161008	0.00152862	0.00155937	0.00154572	2.51E-12	3.74E-12	4.27E-11	9.31E-09	1.17E-09	3.72E-11	0.0123	0.0161	0.4454
rs4782286	-0.0122703	-0.0131189	-0.0134066	-0.0106486	-0.0107062	-0.0108971	0.00189123	0.00195281	0.00195301	0.00185421	0.00189153	0.001875	8.71E-11	1.85E-11	6.68E-12	9.31E-09	1.51E-08	6.19E-09	0.0321	0.0212	0.1293
rs4800670	-0.00888054	-0.00785966	-0.00777514	-0.00848816	-0.0093089	-0.00917634	0.00158312	0.00163475	0.00163492	0.00155215	0.00158338	0.00156954	2.03E-08	1.53E-06	1.98E-06	4.54E-08	4.13E-09	5.02E-09	-0.0115	0.0163	0.4833
rs4819021	-0.0100104	-0.0114969	-0.011274	-0.00889958	-0.00892693	-0.00845212	0.00155343	0.00160401	0.00160421	0.00152305	0.00155367	0.00154008	1.16E-10	7.65E-13	2.10E-12	5.12E-09	9.16E-09	4.07E-08	-0.0097	0.016	0.5441
rs4845852	-0.0153989	-0.015331	-0.0148868	-0.0139662	-0.0138213	-0.0147951	0.0017588	0.0018161	0.00181631	0.00172437	0.00175911	0.00174364	2.04E-18	3.14E-17	2.49E-16	5.55E-16	3.95E-15	2.16E-17	0.0115	0.0177	0.516901
rs485554	0.0180982	0.0140439	0.0145384	0.0171148	0.0165535	0.019822	0.00165733	0.0017115	0.00171167	0.00162493	0.00165767	0.00164304	9.34E-28	2.30E-16	2.01E-17	6.17E-26	1.77E-23	1.66E-33	0.0129	0.0169	0.4445
rs4865956	-0.0109322	-0.00841017	-0.00856779	-0.00995884	-0.00990817	-0.0126797	0.0016779	0.00173261	0.00173279	0.00164506	0.00167819	0.0016634	7.26E-11	1.21E-06	7.64E-07	1.42E-09	3.55E-09	2.49E-14	0.0076	0.0178	0.669599
rs4980067	-0.0117815	-0.0103324	-0.0103792	-0.010524	-0.0100961	-0.0118886	0.00153901	0.00158918	0.00158937	0.0015089	0.00153928	0.00152581	1.93E-14	7.95E-11	6.57E-11	3.07E-12	5.43E-11	6.63E-15	0.0199	0.0161	0.2171
rs540652	0.0128122	0.0111951	0.0104435	0.0102761	0.0121035	0.0138723	0.00153797	0.00158812	0.0015883	0.00150788	0.00153819	0.00152472	8.07E-17	1.80E-12	4.87E-11	9.45E-12	3.60E-15	9.23E-20	0.0155	0.0159	0.3293
rs543874	0.0263495	0.0297379	0.0297095	0.0231678	0.0260004	0.0225084	0.00189363	0.0019552	0.00195539	0.00185659	0.00189397	0.00187754	5.30E-44	3.18E-52	4.06E-52	9.94E-36	7.09E-43	4.16E-33	0.0253	0.0208	0.2251
rs55681913	0.027963	0.0233828	0.0228837	0.0265996	0.0270429	0.0294877	0.00251109	0.00259308	0.00259344	0.00246202	0.00251143	0.0024894	8.50E-29	1.94E-19	1.11E-18	3.33E-27	4.93E-27	2.31E-32	-0.0211	0.0244	0.3869
rs55726687	0.0148579	0.0151678	0.0152886	0.0138144	0.0149622	0.0132457	0.00188362	0.00194507	0.00194529	0.00184683	0.0018839	0.00186741	3.08E-15	6.31E-15	3.87E-15	7.45E-14	1.99E-15	1.31E-12	-0.0015	0.0195	0.9371
rs55758152	0.0117712	0.010073	0.010021	0.011593	0.0112092	0.0121611	0.00165826	0.00171236	0.00171254	0.0016258	0.0016585	0.00164396	1.26E-12	4.04E-09	4.87E-09	1.00E-12	1.40E-11	1.39E-13	-0.0197	0.017	0.2453
rs55831773	-0.0159788	-0.0163748	-0.0160584	-0.0128234	-0.0139426	-0.0155976	0.0019668	0.00203088	0.00203108	0.00192831	0.00196704	0.00194975	4.52E-16	7.48E-16	2.66E-15	2.93E-11	1.36E-12	1.25E-15	-0.0178	0.0229	0.4392
rs56130943	0.00925734	0.00765493	0.00780036	0.0103846	0.00986213	0.00946384	0.0018639	0.00192462	0.00192481	0.00182732	0.00186407	0.00184766	6.82E-07	6.97E-05	5.07E-05	1.33E-08	1.22E-07	3.02E-07	-0.0048	0.0201	0.8096
rs56146644	-0.0151415	-0.0173444	-0.0159144	-0.0125159	-0.0133913	-0.0144635	0.00289145	0.00298559	0.00298593	0.00283491	0.00289191	0.00286655	1.64E-07	6.28E-09	9.84E-08	1.01E-05	3.65E-06	4.52E-07	0.0025	0.0339	0.9417
rs56303154	0.0103059	0.00853083	0.00772944	0.00937005	0.00945194	0.0114925	0.00207747	0.00214517	0.00214538	0.00203673	0.00207771	0.00205948	7.02E-07	6.99E-05	0.000314811	4.22E-06	5.39E-06	2.40E-08	0.0168	0.0199	0.3978
rs57126421	-0.0103413	-0.010925	-0.0103439	-0.00897641	-0.0100583	-0.00990776	0.00182261	0.00188198	0.00188218	0.00178692	0.00182285	0.00180684	1.40E-08	6.44E-09	3.89E-08	5.08E-07	3.43E-08	4.17E-08	-0.0207	0.019	0.2751
rs57153895	-0.0118157	-0.00949766	-0.0087596	-0.0101887	-0.00975655	-0.0127703	0.00153639	0.00158648	0.00158664	0.0015063	0.00153663	0.00152315	1.47E-14	2.14E-09	3.38E-08	1.34E-11	2.17E-10	5.13E-17	0.0074	0.0159	0.6404
rs5742915	0.0092877	0.00689178	0.00695929	0.00772049	0.00771742	0.0112048	0.00154276	0.00159307	0.00159323	0.00151256	0.001543	0.00152941	1.74E-09	1.52E-05	1.25E-05	3.32E-07	5.69E-07	2.37E-13	0.02	0.0161	0.2164
rs5752989	-0.0102372	-0.0105712	-0.00979742	-0.00958838	-0.00982061	-0.0100576	0.0015538	0.0016044	0.0016046	0.00152337	0.00155399	0.00154043	4.45E-11	4.44E-11	1.02E-09	3.09E-10	2.63E-10	6.63E-11	-0.028	0.0159	0.07873
rs57635800	0.012878	0.0125887	0.0136152	0.0122877	0.0133801	0.0112956	0.00170438	0.00175992	0.00176007	0.001671	0.00170457	0.00168968	4.17E-14	8.51E-13	1.03E-14	1.94E-13	4.19E-15	2.31E-11	-0.014	0.0175	0.4252
rs57636386	-0.0247446	-0.0269919	-0.0271972	-0.0232868	-0.0247623	-0.0212301	0.00278629	0.00287703	0.00287736	0.00273177	0.00278668	0.00276235	6.67E-19	6.52E-21	3.34E-21	1.54E-17	6.37E-19	1.53E-14	-0.0085	0.0366	0.8156
rs577282	0.0149138	0.0127414	0.0132965	0.0143349	0.0145408	0.0152399	0.00234653	0.00242298	0.00242318	0.00230053	0.00234674	0.00232625	2.08E-10	1.45E-07	4.09E-08	4.64E-10	5.79E-10	5.71E-11	-0.023	0.0225	0.3069
rs578366	-0.00962892	-0.00640695	-0.00629011	-0.00943549	-0.00998438	-0.0111855	0.00155625	0.00160704	0.00160723	0.00152579	0.0015565	0.00154284	6.13E-10	6.70E-05	9.09E-05	6.26E-10	1.41E-10	4.18E-13	0.0202	0.016	0.2082
rs58584712	0.0101486	0.0114467	0.0114173	0.00706739	0.00682595	0.0091581	0.00188743	0.0019489	0.00194913	0.00185054	0.00188781	0.00187122	7.58E-08	4.27E-09	4.70E-09	0.000133965	0.000299447	9.88E-07	-0.0079	0.0211	0.7067
rs594694	-0.0106482	-0.00842488	-0.00831332	-0.0103261	-0.0103937	-0.0114161	0.00156313	0.00161409	0.00161425	0.00153249	0.00156331	0.00154962	9.63E-12	1.79E-07	2.61E-07	1.61E-11	2.97E-11	1.75E-13	-0.0037	0.0171	0.8285
rs59985551	-0.0177351	-0.0176146	-0.0184166	-0.0136484	-0.013582	-0.0181357	0.00184272	0.00190278	0.00190295	0.00180671	0.00184304	0.00182673	6.35E-22	2.11E-20	3.77E-22	4.22E-14	1.72E-13	3.17E-23	-0.0306	0.0191	0.1098
rs60077625	0.0142973	0.0114963	0.0122843	0.0134337	0.0133706	0.0152331	0.00165441	0.00170838	0.00170856	0.00162204	0.00165469	0.00164017	5.55E-18	1.71E-11	6.50E-13	1.22E-16	6.48E-16	1.59E-20	-0.0242	0.0181	0.1805
rs6032233	0.0126779	0.0121225	0.0117125	0.0118703	0.0120202	0.0121321	0.00195557	0.00201932	0.0020196	0.00191737	0.0019559	0.00193874	9.01E-11	1.94E-09	6.66E-09	5.99E-10	7.97E-10	3.91E-10	0.0023	0.0174	0.8964
rs603321	-0.0151395	-0.012611	-0.0122133	-0.0160927	-0.0154683	-0.0158885	0.00180461	0.00186347	0.00186369	0.00176926	0.00180487	0.00178907	4.91E-17	1.31E-11	5.64E-11	9.45E-20	1.04E-17	6.67E-19	-0.0347	0.021	0.0987097
rs6081869	-0.0101581	-0.00776994	-0.00783	-0.00926977	-0.00966545	-0.0115459	0.0015994	0.00165154	0.00165169	0.00156808	0.00159962	0.00158555	2.14E-10	2.54E-06	2.13E-06	3.39E-09	1.52E-09	3.30E-13	0.0143	0.0161	0.3724
rs6142059	0.0110302	0.0105977	0.0106112	0.0109271	0.0117644	0.0107097	0.00154011	0.00159029	0.00159046	0.00150993	0.00154029	0.00152689	7.97E-13	2.67E-11	2.53E-11	4.60E-13	2.22E-14	2.32E-12	0.019	0.0159	0.2324
rs61729527	-0.0251117	-0.0250437	-0.0250803	-0.0219761	-0.021486	-0.0242384	0.00349498	0.00360894	0.00360922	0.00342653	0.00349536	0.00346462	6.73E-13	3.95E-12	3.69E-12	1.42E-10	7.90E-10	2.64E-12	0.0846	0.032	0.00812606
rs61862463	0.0290963	0.0267697	0.0279749	0.0268947	0.0286668	0.0292561	0.00516773	0.00533608	0.00533656	0.00506648	0.0051685	0.00512384	1.80E-08	5.26E-07	1.59E-07	1.11E-07	2.92E-08	1.13E-08	-0.0452	0.0428	0.2915
rs61923966	-0.0105931	-0.00957401	-0.00903174	-0.00998444	-0.00966845	-0.0113618	0.00157255	0.0016238	0.00162398	0.00154177	0.00157276	0.00155892	1.63E-11	3.73E-09	2.68E-08	9.43E-11	7.88E-10	3.15E-13	-0.0091	0.0168	0.588499
rs62070645	-0.0238885	-0.0216092	-0.0207028	-0.0217557	-0.0218345	-0.0251727	0.00173292	0.00178951	0.00178974	0.00169907	0.00173329	0.001718	3.22E-43	1.45E-33	6.10E-31	1.58E-37	2.23E-36	1.35E-48	-0.0498	0.0177	0.00479899
rs62106258	-0.0542732	-0.0625492	-0.0627741	-0.0475825	-0.0493069	-0.0459092	0.00358165	0.00369787	0.0036983	0.00351175	0.00358221	0.00355132	7.52E-52	3.72E-64	1.37E-64	8.18E-42	4.29E-43	3.22E-38	0.0713	0.0564	0.2062
rs62246314	0.0140569	0.0140662	0.015796	0.0118532	0.0138569	0.0127841	0.00254924	0.00263226	0.00263248	0.00249931	0.00254952	0.00252725	3.51E-08	9.11E-08	1.97E-09	2.11E-06	5.48E-08	4.23E-07	-0.0827	0.0323	0.01046
rs62275882	-0.0140022	-0.0138212	-0.0140891	-0.0127799	-0.0123073	-0.0131848	0.00221596	0.00228818	0.00228839	0.00217257	0.00221624	0.00219696	2.64E-10	1.54E-09	7.43E-10	4.05E-09	2.81E-08	1.96E-09	0.0203	0.0241	0.4
rs6235	0.0160082	0.0156459	0.0158118	0.0139889	0.0147918	0.0154118	0.00173607	0.00179269	0.00179287	0.00170215	0.00173636	0.00172116	2.96E-20	2.61E-18	1.16E-18	2.07E-16	1.62E-17	3.44E-19	-0.019	0.0176	0.2814
rs62378779	-0.0128573	-0.0140473	-0.0137079	-0.0105372	-0.0110796	-0.011968	0.00170292	0.00175837	0.00175858	0.00166965	0.00170321	0.00168822	4.36E-14	1.37E-15	6.47E-15	2.78E-10	7.77E-11	1.35E-12	-0.0067	0.0169	0.692299
rs62621197	-0.0362979	-0.03371	-0.0361201	-0.0319823	-0.0325553	-0.036832	0.00425744	0.00439616	0.00439648	0.00417395	0.00425785	0.00422077	1.52E-17	1.75E-14	2.12E-16	1.83E-14	2.08E-14	2.64E-18	0.0146	0.0561	0.7942
rs62621812	0.0493727	0.049542	0.0490943	0.0437382	0.0428438	0.0468459	0.0055704	0.00575247	0.0057532	0.00546216	0.00557265	0.00552378	7.80E-19	7.19E-18	1.43E-17	1.17E-15	1.50E-14	2.25E-17	-0.0256	0.0397	0.5198
rs6442019	0.00740989	0.00625287	0.00547647	0.00763046	0.0093055	0.00757713	0.00165468	0.0017086	0.00170881	0.00162227	0.00165486	0.00164037	7.53E-06	0.000252604	0.00135148	2.56E-06	1.88E-08	3.85E-06	0.008	0.0167	0.6316
rs6502119	-0.00984083	-0.00896106	-0.00875554	-0.0078721	-0.00917753	-0.0103519	0.00159611	0.00164813	0.00164829	0.00156487	0.00159632	0.00158233	7.03E-10	5.42E-08	1.09E-07	4.89E-07	8.98E-09	6.07E-11	0.0076	0.0162	0.6387
rs6505781	-0.00972453	-0.00903306	-0.00915939	-0.00914761	-0.00912769	-0.0101679	0.00176019	0.00181753	0.00181773	0.0017257	0.00176043	0.00174499	3.30E-08	6.70E-07	4.68E-07	1.15E-07	2.16E-07	5.65E-09	-0.0415	0.0196	0.0342602
rs6570509	-0.0176228	-0.0167499	-0.0162339	-0.0152111	-0.0161218	-0.0181942	0.00170565	0.00176126	0.00176148	0.00167233	0.00170592	0.00169092	5.09E-25	1.92E-21	3.10E-20	9.44E-20	3.39E-21	5.38E-27	-0.0055	0.0181	0.760901
rs662115	0.00978267	0.00682453	0.00686224	0.00917127	0.00870811	0.0110424	0.00155082	0.00160138	0.00160154	0.00152043	0.00155101	0.00153743	2.83E-10	2.03E-05	1.83E-05	1.62E-09	1.97E-08	6.86E-13	0.0058	0.0161	0.718399
rs66922415	0.0440473	0.0435419	0.0442076	0.0392635	0.0415904	0.0420505	0.00181242	0.00187161	0.00187177	0.00177723	0.0018129	0.00179699	2.37E-130	1.27E-119	3.18E-123	4.47E-108	2.22E-116	5.31E-121	-0.0169	0.0206	0.4103
rs67220311	0.0092652	0.00706022	0.00685393	0.00861062	0.00905268	0.0107976	0.00171738	0.00177335	0.00177355	0.00168373	0.00171758	0.00170249	6.86E-08	6.86E-05	0.000111329	3.16E-07	1.36E-07	2.27E-10	0.003	0.0184	0.8724
rs67551338	0.0253903	0.0247192	0.0241216	0.0204416	0.0183472	0.0257719	0.0032343	0.00333967	0.00334028	0.00317138	0.00323506	0.00320652	4.16E-15	1.35E-13	5.15E-13	1.15E-10	1.42E-08	9.21E-16	0.0237	0.0406	0.5598
rs6762578	0.0162886	0.0156613	0.0153417	0.0146852	0.014401	0.016849	0.00185869	0.00191925	0.00191945	0.0018223	0.00185903	0.00184271	1.90E-18	3.36E-16	1.32E-15	7.74E-16	9.47E-15	6.07E-20	-0.0072	0.0214	0.7363
rs6762851	-0.0133521	-0.0118524	-0.012309	-0.0117318	-0.0119316	-0.0144562	0.00160685	0.00165926	0.00165943	0.00157543	0.00160712	0.00159302	9.64E-17	9.14E-13	1.20E-13	9.59E-14	1.14E-13	1.15E-19	0.0038	0.0161	0.8135
rs6779752	-0.0145741	-0.0131048	-0.0134318	-0.0141635	-0.0149374	-0.0143478	0.00161402	0.00166665	0.00166682	0.00158241	0.00161426	0.00160015	1.73E-19	3.76E-15	7.76E-16	3.55E-19	2.19E-20	3.08E-19	-0.0185	0.0177	0.2958
rs6860245	0.0169748	0.025649	0.0242714	0.00641191	0.00627212	0.0125121	0.00178431	0.00184216	0.00184244	0.00174961	0.0017848	0.00176914	1.86E-21	4.71E-44	1.27E-39	0.000247605	0.000441174	1.53E-12	-0.0187	0.0219	0.3938
rs6867471	-0.0085258	-0.0092405	-0.00915094	-0.00795665	-0.00801243	-0.00759157	0.0016009	0.00165305	0.00165322	0.00156956	0.00160113	0.00158707	1.01E-07	2.27E-08	3.11E-08	3.99E-07	5.61E-07	1.72E-06	0.0115	0.0169	0.495
rs6873192	-0.0122729	-0.0109971	-0.0107811	-0.0107544	-0.0118725	-0.0125647	0.00154125	0.00159149	0.0015917	0.0015111	0.0015415	0.00152802	1.69E-15	4.86E-12	1.26E-11	1.11E-12	1.34E-14	1.99E-16	0.0263	0.016	0.0994993
rs6874142	0.0201449	0.0183635	0.0179658	0.0174909	0.0180921	0.020982	0.0025518	0.00263497	0.00263527	0.00250183	0.00255211	0.00252966	2.93E-15	3.20E-12	9.28E-12	2.73E-12	1.35E-12	1.10E-16	0.0201	0.0276	0.4679
rs6902789	0.00981781	0.00924213	0.00996989	0.00658257	0.00679357	0.0110617	0.00160043	0.00165258	0.00165275	0.00156913	0.00160073	0.00158663	8.55E-10	2.24E-08	1.62E-09	2.73E-05	2.20E-05	3.13E-12	-0.0218	0.0165	0.1871
rs7047694	0.0115334	0.011071	0.0120481	0.0107024	0.0112616	0.0102876	0.00165756	0.00171159	0.00171174	0.0016251	0.00165778	0.00164332	3.46E-12	9.92E-11	1.95E-12	4.53E-11	1.10E-11	3.85E-10	0.0054	0.0163	0.7411
rs7129320	-0.0235202	-0.0217863	-0.021655	-0.0204452	-0.0210519	-0.0237165	0.00205608	0.00212314	0.00212336	0.00201588	0.00205639	0.00203832	2.69E-30	1.06E-24	2.03E-24	3.62E-24	1.36E-24	2.76E-31	-0.01	0.0286	0.7257
rs7132908	0.0165129	0.0192166	0.0194411	0.0153413	0.0154253	0.0137372	0.00158299	0.00163447	0.00163466	0.00155201	0.00158327	0.00156951	1.80E-25	6.59E-32	1.31E-32	4.88E-23	2.00E-22	2.10E-18	-0.0227	0.0164	0.167
rs7137828	0.01478	0.0126522	0.0119205	0.014653	0.0148576	0.0153856	0.00154039	0.00159064	0.00159082	0.00151021	0.00154061	0.00152714	8.45E-22	1.81E-15	6.73E-14	2.96E-22	5.25E-22	7.20E-24	0.0309	0.0162	0.0562795
rs71385734	-0.0240063	-0.0213787	-0.0215199	-0.0243533	-0.0247317	-0.0237176	0.00206222	0.00212949	0.00212969	0.00202174	0.00206237	0.00204441	2.59E-31	1.03E-23	5.31E-24	2.08E-33	3.98E-33	4.12E-31	0.0246	0.021	0.2402
rs7141420	0.011669	0.012886	0.0135317	0.0107282	0.0119255	0.0104115	0.00154884	0.0015993	0.00159944	0.00151855	0.00154909	0.00153557	4.93E-14	7.83E-16	2.68E-17	1.61E-12	1.38E-14	1.20E-11	0.0059	0.0162	0.717399
rs71414738	0.0115849	0.00958562	0.0103186	0.00986498	0.0105415	0.0118875	0.00201733	0.00208307	0.00208325	0.00197781	0.00201765	0.00199996	9.33E-09	4.19E-06	7.31E-07	6.11E-07	1.75E-07	2.79E-09	-0.0642	0.0231	0.00544302
rs723149	-0.0128193	-0.0126699	-0.0125844	-0.0110919	-0.0107603	-0.0124607	0.00155076	0.0016013	0.00160147	0.00152042	0.00155105	0.00153741	1.38E-16	2.54E-15	3.91E-15	2.99E-13	4.00E-12	5.29E-16	0.0079	0.016	0.62
rs7235010	0.026424	0.0197132	0.0207467	0.0253845	0.0255345	0.0296759	0.00186597	0.00192705	0.00192722	0.00182945	0.00186624	0.00184973	1.65E-45	1.47E-24	5.08E-27	9.17E-44	1.33E-42	6.69E-58	-0.0131	0.0191	0.4923
rs7238301	0.00878914	0.00974582	0.0102226	0.0088521	0.00897771	0.00698901	0.00177512	0.00183295	0.00183312	0.00174037	0.00177542	0.00175986	7.38E-07	1.06E-07	2.45E-08	3.65E-07	4.27E-07	7.15E-05	0.0088	0.0163	0.5914
rs7250927	-0.0107125	-0.010746	-0.0105914	-0.0091074	-0.00953437	-0.0108996	0.00161966	0.00167247	0.00167264	0.00158798	0.00161994	0.00160575	3.75E-11	1.32E-10	2.42E-10	9.75E-09	3.97E-09	1.14E-11	-0.0116	0.0172	0.4993
rs72675793	-0.0112115	-0.0113835	-0.010158	-0.0110267	-0.0123773	-0.0105736	0.00188624	0.00194771	0.00194793	0.00184933	0.00188647	0.00186999	2.79E-09	5.08E-09	1.84E-07	2.49E-09	5.35E-11	1.57E-08	-0.014	0.022	0.525
rs72697614	0.00805979	0.00897626	0.00888619	0.00903089	0.00839831	0.00683358	0.00166839	0.00172275	0.00172295	0.00163573	0.00166863	0.00165401	1.36E-06	1.89E-07	2.50E-07	3.37E-08	4.83E-07	3.60E-05	-0.0179	0.0175	0.3072
rs72722756	0.0134113	0.0124599	0.0121282	0.0120771	0.0108565	0.0133597	0.00201754	0.00208324	0.00208345	0.00197798	0.00201788	0.00200017	2.99E-11	2.22E-09	5.85E-09	1.02E-09	7.45E-08	2.40E-11	0.0063	0.0244	0.7967
rs72740637	0.0108409	0.00938454	0.00898594	0.0103007	0.0100176	0.0114291	0.00173018	0.00178659	0.00178677	0.00169629	0.00173037	0.00171518	3.71E-10	1.50E-07	4.93E-07	1.26E-09	7.08E-09	2.68E-11	-0.0045	0.0185	0.8081
rs72755233	-0.0137167	-0.00876659	-0.00984963	-0.0120909	-0.0127231	-0.0166332	0.00242722	0.0025065	0.00250674	0.00237992	0.00242775	0.00240654	1.59E-08	0.000469635	8.52E-05	3.77E-07	1.60E-07	4.80E-12	0.0135	0.0251	0.5897
rs72769971	-0.0177378	-0.0167061	-0.015677	-0.0161446	-0.0158989	-0.0178712	0.00241218	0.00249074	0.00249099	0.00236489	0.00241247	0.00239147	1.94E-13	1.99E-11	3.11E-10	8.70E-12	4.40E-11	7.86E-14	-0.0135	0.0236	0.5668
rs72885917	-0.0224054	-0.0227141	-0.0219911	-0.0194847	-0.0199053	-0.0217746	0.00177205	0.00182978	0.00183001	0.00173748	0.00177244	0.00175679	1.23E-36	2.25E-35	2.94E-33	3.51E-29	2.92E-29	2.85E-35	-0.0063	0.0202	0.752899
rs73004967	-0.0151293	-0.0208725	-0.0203825	-0.00865172	-0.00862608	-0.012052	0.00302756	0.00312609	0.00312647	0.00296825	0.00302795	0.0030014	5.82E-07	2.45E-11	7.07E-11	0.00355992	0.00438854	5.93E-05	-0.0102	0.0328	0.7556
rs73052033	-0.0161202	-0.0188837	-0.0182257	-0.0143383	-0.0155087	-0.0135238	0.00198951	0.00205427	0.00205451	0.00195058	0.00198979	0.00197252	5.40E-16	3.86E-20	7.28E-19	1.97E-13	6.50E-15	7.09E-12	0.0284	0.0216	0.1882
rs73057193	-0.0269498	-0.026785	-0.0250998	-0.0229725	-0.021636	-0.0270523	0.00483995	0.00499776	0.00499824	0.00474513	0.00484026	0.00479732	2.58E-08	8.36E-08	5.12E-07	1.29E-06	7.82E-06	1.71E-08	0.0295	0.0975	0.7625
rs73092108	-0.0168159	-0.0139154	-0.0138146	-0.0164642	-0.0164986	-0.0185449	0.00243412	0.00251359	0.00251393	0.00238662	0.00243479	0.0024133	4.91E-12	3.10E-08	3.90E-08	5.26E-12	1.24E-11	1.54E-14	0.0198	0.0349	0.5714
rs73180982	-0.0251054	-0.0190339	-0.0179643	-0.0226681	-0.0249178	-0.0279219	0.00470844	0.00486184	0.00486217	0.00461597	0.00470845	0.00466668	9.72E-08	9.04E-05	0.000220176	9.08E-07	1.21E-07	2.19E-09	0.0158	0.0376	0.674899
rs7340953	-0.00856708	-0.00997788	-0.00986544	-0.00731076	-0.00731433	-0.00742318	0.00154884	0.00159924	0.00159943	0.0015185	0.00154903	0.00153548	3.18E-08	4.40E-10	6.92E-10	1.48E-06	2.34E-06	1.34E-06	-0.0133	0.016	0.4051
rs73490624	-0.0101151	-0.0110013	-0.0104298	-0.00816823	-0.0082935	-0.0103313	0.00195134	0.0020149	0.00201516	0.00191314	0.00195161	0.00193438	2.18E-07	4.77E-08	2.27E-07	1.96E-05	2.14E-05	9.25E-08	-0.0273	0.0202	0.1769
rs73601548	0.0134606	0.0137305	0.0132003	0.0122019	0.0136023	0.0126366	0.00242776	0.00250684	0.00250706	0.00238017	0.00242811	0.00240687	2.95E-08	4.32E-08	1.40E-07	2.95E-07	2.12E-08	1.52E-07	-0.014	0.0326	0.668599
rs73619441	-0.0164832	-0.0156449	-0.0159515	-0.0154678	-0.0160392	-0.015729	0.00221597	0.00228816	0.00228845	0.00217265	0.00221636	0.00219697	1.02E-13	8.08E-12	3.17E-12	1.09E-12	4.61E-13	8.12E-13	0.0418	0.0252	0.0978408
rs7377083	0.00828137	0.00952332	0.00974749	0.00787197	0.00834057	0.00659871	0.00156346	0.00161436	0.00161456	0.00153284	0.00156363	0.00155005	1.18E-07	3.66E-09	1.57E-09	2.81E-07	9.61E-08	2.07E-05	0.0393	0.0161	0.01434
rs73966422	0.0127456	0.0150832	0.0148095	0.0108104	0.010733	0.0104278	0.00234659	0.00242301	0.00242329	0.00230067	0.00234697	0.00232632	5.59E-08	4.82E-10	9.89E-10	2.62E-06	4.81E-06	7.38E-06	-0.0236	0.0303	0.4359
rs74048171	-0.0100494	-0.0110453	-0.0115155	-0.00853707	-0.00808061	-0.00921694	0.00175997	0.00181732	0.00181752	0.00172556	0.00176026	0.00174481	1.13E-08	1.22E-09	2.36E-10	7.52E-07	4.42E-06	1.28E-07	-0.0207	0.0191	0.2795
rs74494415	-0.0301577	-0.0290212	-0.0284773	-0.0290785	-0.0291022	-0.0293376	0.00394717	0.00407571	0.00407626	0.00387009	0.00394805	0.00391333	2.17E-14	1.08E-12	2.83E-12	5.77E-14	1.69E-13	6.55E-14	-0.0084	0.0304	0.782699
rs746152	0.00915752	0.00960967	0.00973558	0.0071348	0.00738799	0.00875241	0.00157936	0.00163082	0.00163101	0.00154851	0.00157967	0.00156581	6.71E-09	3.81E-09	2.39E-09	4.08E-06	2.91E-06	2.28E-08	-0.0077	0.0171	0.6544
rs74828610	0.015123	0.0137414	0.0122585	0.0123501	0.0129603	0.0165707	0.00284055	0.00293322	0.00293353	0.00278502	0.00284093	0.0028161	1.02E-07	2.80E-06	2.93E-05	9.23E-06	5.07E-06	4.00E-09	0.0337	0.0345	0.3278
rs74841302	-0.0315869	-0.027015	-0.0264083	-0.0328257	-0.0308127	-0.033672	0.00591316	0.00610587	0.00610678	0.00579772	0.00591478	0.00586315	9.21E-08	9.67E-06	1.53E-05	1.50E-08	1.90E-07	9.31E-09	-0.1324	0.0567	0.01957
rs748457	0.00960303	0.0105599	0.0107906	0.00998247	0.0104964	0.00772385	0.00156375	0.0016147	0.00161487	0.00153312	0.00156395	0.00155033	8.21E-10	6.17E-11	2.36E-11	7.46E-11	1.93E-11	6.29E-07	-0.0183	0.016	0.2522
rs75247868	-0.0141358	-0.0130227	-0.0129002	-0.0149278	-0.0150084	-0.0132294	0.00275444	0.00284418	0.00284456	0.00270048	0.00275484	0.00273066	2.87E-07	4.68E-06	5.76E-06	3.24E-08	5.10E-08	1.27E-06	-0.0106	0.0296	0.7198
rs7547268	-0.0116166	-0.0129294	-0.0122917	-0.0105454	-0.0106763	-0.0101476	0.00229644	0.0023712	0.00237149	0.00225148	0.00229678	0.00227674	4.23E-07	4.97E-08	2.18E-07	2.82E-06	3.35E-06	8.31E-06	0.005	0.0253	0.8421
rs7584391	-0.0114329	-0.0120723	-0.0127573	-0.0108137	-0.0110985	-0.0101861	0.00197719	0.00204157	0.00204176	0.00193843	0.00197745	0.00196015	7.37E-09	3.36E-09	4.16E-10	2.43E-08	2.00E-08	2.03E-07	0.0098	0.0194	0.6148
rs7621352	-0.0139608	-0.0134541	-0.0145407	-0.0152258	-0.0161142	-0.0118953	0.00153996	0.00159015	0.00159028	0.00150976	0.00154012	0.00152673	1.25E-19	2.66E-17	6.08E-20	6.50E-24	1.29E-25	6.65E-15	-0.013	0.016	0.4144
rs7624428	0.010614	0.0116901	0.0126654	0.00965699	0.0103444	0.00904175	0.00174326	0.00180004	0.00180023	0.00170918	0.00174357	0.0017283	1.14E-09	8.35E-11	1.99E-12	1.61E-08	2.98E-09	1.68E-07	0.0155	0.0181	0.3897
rs76520574	-0.0252109	-0.01968	-0.0198689	-0.0250306	-0.0257055	-0.0267428	0.00396118	0.00409024	0.00409077	0.0038836	0.00396177	0.00392715	1.96E-10	1.50E-06	1.19E-06	1.16E-10	8.69E-11	9.79E-12	0.0226	0.038	0.5516
rs76798800	0.0228731	0.0236612	0.0229036	0.0203684	0.0204741	0.0212622	0.00174032	0.00179703	0.00179726	0.00170632	0.00174063	0.00172538	1.91E-39	1.39E-39	3.45E-37	7.71E-33	6.18E-32	6.92E-35	-0.0358	0.0189	0.05754
rs768023	0.0191756	0.017767	0.0179486	0.0176639	0.0186633	0.0186266	0.00159082	0.00164276	0.00164289	0.00155972	0.00159105	0.0015771	1.88E-33	2.94E-27	8.85E-28	9.98E-30	9.06E-32	3.49E-32	0.0301	0.0161	0.0617007
rs76895963	0.102526	0.104215	0.10302	0.0911113	0.0905232	0.0990866	0.00596594	0.00616014	0.00616083	0.005849	0.00596679	0.0059155	3.66E-66	3.55E-64	9.66E-63	1.09E-54	5.71E-52	5.98E-63	0.075	0.0482	0.12
rs7709075	-0.00836569	-0.0118725	-0.0107646	-0.00595057	-0.0061389	-0.00660326	0.00193124	0.00199412	0.00199435	0.00189343	0.00193154	0.00191462	1.48E-05	2.62E-09	6.76E-08	0.00167382	0.0014818	0.000563028	0.0165	0.02	0.4096
rs7728690	-0.0111135	-0.0074692	-0.00764331	-0.0118077	-0.0113942	-0.0127343	0.00157966	0.0016312	0.00163139	0.00154873	0.00157992	0.00156606	1.99E-12	4.67E-06	2.80E-06	2.46E-14	5.53E-13	4.26E-16	0.0011	0.0171	0.9492
rs7730885	0.0149181	0.0152172	0.0151107	0.0136416	0.0142451	0.0138442	0.00160342	0.00165565	0.00165584	0.00157205	0.0016037	0.00158966	1.36E-20	3.91E-20	7.16E-20	4.06E-18	6.56E-19	3.08E-18	-0.0032	0.0171	0.8517
rs7731023	0.00967784	0.00832538	0.00851585	0.00750988	0.00781223	0.0102386	0.0015554	0.00160615	0.0016063	0.001525	0.0015557	0.00154209	4.91E-10	2.18E-07	1.15E-07	8.46E-07	5.12E-07	3.15E-11	0.009	0.0168	0.5927
rs77392989	-0.01375	-0.0152612	-0.0144927	-0.0120288	-0.0119112	-0.0126253	0.00197589	0.00204023	0.00204049	0.00193723	0.00197622	0.00195895	3.43E-12	7.44E-14	1.23E-12	5.33E-10	1.67E-09	1.16E-10	0.0026	0.0196	0.8945
rs7740107	-0.0287685	-0.0243851	-0.0241102	-0.0265725	-0.0274285	-0.0304317	0.00174108	0.00179807	0.00179826	0.0017071	0.00174146	0.00172605	2.64E-61	6.92E-42	5.60E-41	1.30E-54	7.16E-56	1.54E-69	-0.0189	0.0179	0.2924
rs7780752	0.0120563	0.0130938	0.0125235	0.0104068	0.0104844	0.0113661	0.00159811	0.00165013	0.00165031	0.00156682	0.00159832	0.00158432	4.56E-14	2.11E-15	3.24E-14	3.10E-11	5.40E-11	7.29E-13	0.0226	0.018	0.2096
rs7781021	0.0113137	0.0113313	0.0103454	0.00990575	0.00934358	0.0112048	0.00192878	0.00199159	0.00199183	0.00189101	0.00192907	0.00191212	4.48E-09	1.27E-08	2.06E-07	1.62E-07	1.28E-06	4.64E-09	0.0456	0.0215	0.0338501
rs78027553	0.013929	0.0121017	0.011847	0.0143079	0.0138516	0.0139383	0.0019216	0.00198424	0.00198444	0.00188392	0.00192187	0.00190498	4.22E-13	1.07E-09	2.38E-09	3.09E-14	5.72E-13	2.55E-13	-0.0111	0.0204	0.5866
rs7815955	-0.0171767	-0.0137753	-0.014226	-0.0155261	-0.01507	-0.019019	0.00191348	0.00197591	0.0019761	0.00187604	0.00191381	0.00189695	2.80E-19	3.14E-12	6.08E-13	1.28E-16	3.44E-15	1.18E-23	-0.0294	0.021	0.1617
rs78378222	0.0894865	0.0842587	0.0804063	0.0820949	0.0837057	0.09005	0.00700475	0.00723294	0.00723352	0.00686721	0.00700593	0.00694383	2.30E-37	2.35E-31	1.06E-28	6.24E-33	6.77E-33	1.89E-38	0.1376	0.0622	0.0270203
rs78818722	0.0228718	0.0211833	0.0212224	0.0218608	0.0209248	0.0236617	0.00306397	0.00316375	0.00316405	0.00300382	0.00306432	0.00303767	8.37E-14	2.15E-11	1.99E-11	3.40E-13	8.59E-12	6.75E-15	0.0337	0.0365	0.3549
rs7910087	-0.0121466	-0.00954224	-0.00925097	-0.0127595	-0.0122486	-0.013367	0.00155589	0.00160663	0.00160681	0.00152538	0.0015561	0.00154247	5.88E-15	2.87E-09	8.55E-09	6.04E-17	3.52E-15	4.50E-18	0.0145	0.016	0.3634
rs7930275	0.00974422	0.010723	0.0111142	0.00792961	0.00884003	0.00845135	0.00188132	0.00194261	0.00194282	0.00184454	0.00188172	0.00186529	2.23E-07	3.39E-08	1.06E-08	1.72E-05	2.63E-06	5.88E-06	-0.0148	0.0175	0.398
rs7952436	-0.0325551	-0.0268314	-0.0282861	-0.0318095	-0.0314535	-0.0351774	0.00278497	0.00287599	0.00287622	0.00273044	0.00278531	0.00276063	1.46E-31	1.07E-20	8.06E-23	2.33E-31	1.44E-29	3.50E-37	0.0155	0.0359	0.6664
rs7961994	0.0155504	0.0141239	0.0135967	0.0147648	0.0147445	0.0157875	0.00157358	0.00162491	0.00162511	0.00154281	0.00157389	0.00156006	5.01E-23	3.57E-18	5.95E-17	1.08E-21	7.42E-21	4.55E-24	0.0131	0.0164	0.4246
rs7963212	-0.00941937	-0.00826583	-0.00811657	-0.00959856	-0.00936172	-0.0100514	0.0015934	0.00164536	0.00164554	0.0015622	0.00159361	0.00157966	3.39E-09	5.07E-07	8.12E-07	8.04E-10	4.24E-09	1.98E-10	0.0144	0.0176	0.4126
rs7977788	0.0262057	0.0224732	0.0218289	0.0244749	0.0250958	0.0278262	0.00184142	0.00190158	0.00190186	0.00180548	0.0018418	0.00182552	6.05E-46	3.19E-32	1.73E-30	7.51E-42	2.89E-42	1.91E-52	-0.0078	0.0181	0.667699
rs79883557	-0.0179512	-0.017169	-0.0157107	-0.0168862	-0.0154008	-0.0184631	0.00282156	0.0029135	0.00291381	0.00276616	0.00282194	0.00279732	1.99E-10	3.80E-09	6.98E-08	1.03E-09	4.83E-08	4.11E-11	-0.0173	0.0328	0.5966
rs8007644	0.00937902	0.00942295	0.00901869	0.00921073	0.00885727	0.0090748	0.00158957	0.00164133	0.0016415	0.0015584	0.00158977	0.00157588	3.63E-09	9.42E-09	3.93E-08	3.42E-09	2.53E-08	8.49E-09	0.0029	0.0161	0.8564
rs8014483	0.0100669	0.00993173	0.00949127	0.010672	0.0105482	0.00941036	0.00183348	0.00189321	0.00189342	0.00179752	0.00183364	0.0018176	4.01E-08	1.56E-07	5.37E-07	2.90E-09	8.80E-09	2.25E-07	0.015	0.0181	0.4069
rs8054549	-0.0109431	-0.00992032	-0.00943486	-0.00897932	-0.00932373	-0.0113449	0.00155601	0.00160675	0.00160695	0.00152562	0.00155631	0.0015426	2.03E-12	6.66E-10	4.33E-09	3.97E-09	2.09E-09	1.92E-13	0.011	0.0163	0.5002
rs8126213	-0.0137092	-0.0134721	-0.0133487	-0.0139085	-0.0139933	-0.0131813	0.00223159	0.00230427	0.00230455	0.00218786	0.00223185	0.00221233	8.09E-10	5.02E-09	6.95E-09	2.06E-10	3.62E-10	2.55E-09	-0.0203	0.0248	0.4147
rs822551	0.0127517	0.00974449	0.0100891	0.0110521	0.0109309	0.0144695	0.00198823	0.00205309	0.00205329	0.00194932	0.00198855	0.00197105	1.42E-10	2.07E-06	8.95E-07	1.43E-08	3.87E-08	2.12E-13	-0.0124	0.0215	0.563101
rs836519	0.0121006	0.012163	0.0120588	0.0103016	0.0116087	0.0114832	0.00193754	0.00200077	0.00200095	0.00189965	0.0019379	0.00192091	4.23E-10	1.21E-09	1.68E-09	5.87E-08	2.10E-09	2.26E-09	0.0042	0.0185	0.8184
rs849136	-0.0130766	-0.010422	-0.0104072	-0.0129057	-0.0124739	-0.0146742	0.00170123	0.0017567	0.0017569	0.00166791	0.00170153	0.00168666	1.52E-14	2.98E-09	3.15E-09	1.02E-14	2.29E-13	3.33E-18	-0.0101	0.0172	0.5574
rs876531	-0.0105227	-0.0104916	-0.0104847	-0.00958225	-0.00891474	-0.0101981	0.00154964	0.00160014	0.0016003	0.00151929	0.00154985	0.00153626	1.12E-11	5.51E-11	5.70E-11	2.85E-10	8.83E-09	3.18E-11	-0.0437	0.0163	0.00744801
rs9295	0.0103559	0.0120277	0.0123457	0.00895977	0.008823	0.00892412	0.00169152	0.00174661	0.00174681	0.00165843	0.00169179	0.00167703	9.24E-10	5.74E-12	1.58E-12	6.57E-08	1.84E-07	1.03E-07	0.0132	0.0174	0.4485
rs931874	0.00942687	0.00738703	0.0075235	0.00961704	0.0102727	0.010293	0.00160064	0.00165284	0.001653	0.00156929	0.00160086	0.00158688	3.88E-09	7.85E-06	5.33E-06	8.89E-10	1.39E-10	8.81E-11	0.0121	0.017	0.4769
rs9327336	0.0098783	0.00891845	0.00900784	0.00974203	0.0101613	0.0102165	0.00161768	0.00167041	0.00167058	0.00158598	0.0016179	0.00160377	1.02E-09	9.35E-08	6.97E-08	8.13E-10	3.38E-10	1.89E-10	0.0155	0.0161	0.3361
rs9350850	0.0238407	0.0206501	0.0192763	0.0213986	0.0220041	0.0255175	0.00282762	0.00291985	0.00292016	0.00277223	0.00282802	0.00280303	3.43E-17	1.53E-12	4.09E-11	1.18E-14	7.23E-15	8.79E-20	0.025	0.0252	0.3223
rs9379084	-0.0150024	-0.0113861	-0.0111605	-0.0151176	-0.0146148	-0.0165284	0.00248339	0.00256432	0.00256466	0.00243478	0.00248391	0.00246213	1.53E-09	8.99E-06	1.35E-05	5.34E-10	4.01E-09	1.91E-11	0.0261	0.0257	0.3083
rs9380508	0.0128668	0.00991045	0.0101846	0.0122794	0.0110547	0.0146959	0.00185591	0.00191641	0.00191662	0.00181955	0.00185616	0.00183984	4.13E-12	2.33E-07	1.07E-07	1.50E-11	2.59E-09	1.38E-15	-0.0093	0.0245	0.704399
rs9381350	0.0096487	0.00942212	0.00950035	0.00815111	0.00746983	0.00950613	0.0016228	0.0016757	0.0016759	0.0015911	0.00162314	0.00160893	2.76E-09	1.88E-08	1.44E-08	3.01E-07	4.18E-06	3.46E-09	-0.0018	0.0173	0.9167
rs9479012	0.013212	0.0128454	0.0116848	0.0101135	0.0101922	0.0148854	0.00264575	0.00273193	0.0027322	0.00259395	0.00264597	0.00262263	5.93E-07	2.58E-06	1.90E-05	9.67E-05	0.000117198	1.38E-08	-0.0102	0.0276	0.7117
rs9512696	0.00920581	0.0100507	0.0105662	0.0090715	0.00944098	0.00773333	0.00162689	0.00167987	0.00168002	0.00159501	0.0016271	0.00161286	1.53E-08	2.19E-09	3.19E-10	1.29E-08	6.55E-09	1.63E-06	0.0112	0.0169	0.5093
rs9532642	-0.0097281	-0.0098255	-0.011154	-0.00815935	-0.00922564	-0.00900864	0.00192374	0.00198641	0.00198663	0.0018861	0.001924	0.00190709	4.26E-07	7.57E-07	1.97E-08	1.52E-05	1.63E-06	2.32E-06	0.0539	0.0196	0.00607393
rs9540493	-0.00871756	-0.00893418	-0.00915525	-0.00647034	-0.00776651	-0.00813404	0.00155168	0.00160224	0.00160241	0.00152133	0.00155193	0.0015383	1.93E-08	2.46E-08	1.11E-08	2.11E-05	5.61E-07	1.24E-07	-0.0018	0.0161	0.9132
rs9549099	0.00980647	0.0111392	0.0114511	0.00832379	0.00884457	0.00844031	0.00174861	0.00180556	0.00180581	0.00171442	0.00174892	0.00173358	2.05E-08	6.86E-10	2.28E-10	1.20E-06	4.26E-07	1.12E-06	0.0044	0.017	0.793201
rs9688977	0.0128339	0.0129847	0.0135877	0.0119868	0.0130591	0.0113921	0.00218122	0.00225228	0.00225253	0.00213856	0.00218162	0.00216261	4.01E-09	8.17E-09	1.62E-09	2.08E-08	2.15E-09	1.38E-07	0.0092	0.0209	0.6604
rs9788443	0.0196351	0.0178599	0.0177344	0.0177699	0.0178625	0.0199852	0.00360532	0.00372281	0.00372326	0.00353475	0.00360575	0.00357449	5.15E-08	1.61E-06	1.91E-06	4.98E-07	7.28E-07	2.26E-08	-0.0112	0.0652	0.8641
rs9809116	-0.00831587	-0.00702234	-0.00662474	-0.00742722	-0.00709851	-0.00934261	0.00157757	0.00162898	0.00162918	0.00154669	0.00157777	0.00156393	1.36E-07	1.63E-05	4.78E-05	1.57E-06	6.83E-06	2.32E-09	-0.0159	0.0169	0.347
rs981002	-0.0111814	-0.0089172	-0.00824845	-0.0108159	-0.0111834	-0.0126257	0.0017396	0.00179631	0.00179652	0.0017055	0.00173986	0.00172464	1.30E-10	6.90E-07	4.41E-06	2.27E-10	1.30E-10	2.47E-13	-0.0454	0.0186	0.01461
rs9813684	0.00770005	0.00999787	0.00949438	0.00651684	0.00741068	0.0060566	0.00155225	0.00160278	0.00160299	0.00152188	0.00155251	0.00153898	7.03E-07	4.44E-10	3.17E-09	1.85E-05	1.81E-06	8.31E-05	0.0095	0.0164	0.5602
rs9853018	0.0297488	0.0272213	0.0273817	0.0263028	0.0272472	0.030797	0.00154546	0.00159602	0.00159619	0.00151537	0.00154581	0.00153204	1.59E-82	3.38E-65	6.22E-66	1.86E-67	1.66E-69	8.03E-90	0.0488	0.016	0.00226298
rs9861443	0.0118634	0.0120209	0.0125068	0.0123468	0.012284	0.0108606	0.00171196	0.00176775	0.00176792	0.00167845	0.0017122	0.00169725	4.22E-12	1.05E-11	1.50E-12	1.90E-13	7.28E-13	1.57E-10	0.0018	0.0169	0.917
rs9892365	-0.0159027	-0.0115697	-0.0120826	-0.0147301	-0.0150161	-0.0180452	0.00163477	0.00168815	0.00168832	0.00160277	0.001635	0.0016206	2.31E-22	7.22E-12	8.29E-13	3.94E-20	4.17E-20	8.59E-29	0.0022	0.0178	0.9024
rs9925273	-0.0128818	-0.0135979	-0.0139622	-0.0115946	-0.011711	-0.0114658	0.0019897	0.00205458	0.00205479	0.0019508	0.00199005	0.00197269	9.54E-11	3.64E-11	1.09E-11	2.79E-09	3.99E-09	6.17E-09	-0.0239	0.0217	0.2693
rs9944423	0.0149872	0.0110122	0.0102414	0.013782	0.013383	0.0179796	0.00324169	0.00334726	0.00334759	0.00317805	0.00324182	0.00321373	3.78E-06	0.00100233	0.00221855	1.45E-05	3.66E-05	2.21E-08	-0.028	0.0297	0.3461
rs9951619	0.0131162	0.0137183	0.0132571	0.0102358	0.0107479	0.0122426	0.00183731	0.00189714	0.00189733	0.00180135	0.00183757	0.00182149	9.43E-13	4.80E-13	2.81E-12	1.33E-08	4.95E-09	1.81E-11	-0.0198	0.0171	0.2468
rs9960619	0.00904846	0.00817708	0.00752058	0.00783664	0.00791274	0.00984721	0.00161874	0.0016715	0.00167168	0.00158705	0.00161901	0.00160485	2.27E-08	9.98E-07	6.84E-06	7.90E-07	1.02E-06	8.48E-10	-0.005	0.017	0.7669
rs9985795	-0.00909336	-0.0088082	-0.00883656	-0.00871215	-0.00842067	-0.00855293	0.00154348	0.00159377	0.00159394	0.00151323	0.00154365	0.00153012	3.83E-09	3.27E-08	2.96E-08	8.55E-09	4.90E-08	2.28E-08	0.0055	0.016	0.7305
